# Supplementary material for: The Demographic History of Populations and Genomic Imprinting have Shaped the Transposon Patterns in Arabidopsis lyrata
Source: Mol Biol Evol. 2025 Apr 24;42(5):msaf093. doi: 10.1093/molbev/msaf093 (PMC12159739; doi:10.1093/molbev/msaf093)
Supplement: msaf093_Supplementary_Data [file msaf093_supplementary_data.zip]

Archive with 18 entries (18 files):
- Figure S1.pdf
- Figure S2.pdf
- Figure S3.pdf
- Figure S4.pdf
- Figure S5.pdf
- Figure S6.pdf
- Figure S7.pdf
- Figure S8.pdf
- Figure S9.pdf
- Table S1.xlsx
- Table S2.xlsx
- Table S3.xlsx
- Table S4.xlsx
- Table S5.xlsx
- Table S6.xlsx
- Table S7.xlsx
- Table S8.xlsx
- Table S9.xlsx
