# Supplementary material for: The Demographic History of Populations and Genomic Imprinting have Shaped the Transposon Patterns in Arabidopsis lyrata
Source: Mol Biol Evol. 2025 Apr 24;42(5):msaf093. doi: 10.1093/molbev/msaf093 (PMC12159739; doi:10.1093/molbev/msaf093)
Supplement: msaf093_Supplementary_Data [file msaf093_supplementary_data.zip › Table S1.xlsx]

## Sheet: Paired-end reads quality 
Population ID	Raw total reads	Reads mapped and paired	Bases mapped	Mismatches	Error rate	Properly paired-end reads (%)	Mean coverage after filtration
ERR1818130	131778148	131778148	13076196312	143403012	1.096672e-02	100.0	52.3482
ERR1820620	140675354	140675354	13936503512	151810578	1.089302e-02	100.0	93.301
ERR1820622	8498027	8498027	854224309	9509770	1.113264e-02	100.0	87.0787
ERR1820627	157603682	157603682	15634700298	134204000	8.583727e-03	100.0	93.301
ERR1820629	116813360	116813360	11634050136	93837698	8.065781e-03	100.0	78.9282
ERR1820630	145764650	145764650	14638113409	175004002	1.195537e-02	100.0	106.246
ERR1820631	219949306	219949306	22082760900	256789932	1.162853e-02	100.0	119.014
ERR1820632	158323036	158323036	15911526705	141841876	8.914410e-03	100.0	108.721
ERR1820633	55406363	55406363	5571795428	66990259	1.202310e-02	100.0	69.8795
ERR1820636	96524810	96524810	9633435698	78256124	8.123388e-03	100.0	90.6325
ERR1820637	159181554	159181554	15926313323	125189039	7.860516e-03	100.0	108.906
ERR1820640	128149786	128149786	12828390499	104430778	8.140598e-03	100.0	117.829
ERR1822668	30972445	30972445	3091630086	20918732	6.766247e-03	100.0	102.827
ERR1822669	131828154	131828154	13111439873	130921761	9.985307e-03	100.0	105.489
ERR1822670	79733382	79733382	8012250604	115081742	1.436322e-02	100.0	143.415
ERR1822671	27999796	27999796	2812518184	39681969	1.410905e-02	100.0	167.555
ERR1822672	169566324	169566324	17051379812	230601210	1.352390e-02	100.0	67.7909
ERR1822667	84112796	84112796	8392420925	89265229	1.063641e-02	100.0	129.02
ERR1823089	158744814	158744814	15867675174	107628771	6.782894e-03	100.0	165.145
ERR1823094	121052152	121052152	12108373150	126605721	1.045605e-02	100.0	136.925
ERR1823099	117637112	117637112	11752127209	131831044	1.121763e-02	100.0	166.477
ERR1823102	1238290	1238290	122997085	1079112	8.773476e-03	100.0	92.0349
ERR1823104	126475314	126475314	12714535676	122830591	9.660643e-03	100.0	113.836
ERR1823107	55830891	55830891	5608219885	69169886	1.233366e-02	100.0	174.146
SRR7904942	113072884	113072884	11307288400	298752368	2.642122e-02	100.0	140.053
SRR7904943	19747411	19747411	1994488511	41838113	2.097686e-02	100.0	169.147
SRR7904944	154180358	154180358	15572216158	307849252	1.976914e-02	100.0	146.004
SRR7904945	182689686	182689686	18451658286	360682364	1.954742e-02	100.0	122.901
SRR7904946	194427940	194427940	19442794000	446612691	2.297060e-02	100.0	179.669
SRR7904947	193140156	193140156	19507155756	387110250	1.984453e-02	100.0	110.513
SRR7904948	265109018	265109018	26510901800	644230874	2.430060e-02	100.0	75.4139

## Sheet: Mutation load calculations
Population code	Group	P (Pns/Ps)	MAF (MAFns/MAFs)	E (MAFns*Pns)/(MAFs*Ps)
BAD	European	0.27479	0.881007	0.242092
PLE	European	0.285987	0.860909	0.246208
STR	European	0.278353	0.898013	0.249965
PER	European	0.295975	0.847325	0.250787
MAL	European	0.283805	0.884843	0.251123
POT	European	0.286412	0.878623	0.251648
OSL	European	0.280113	0.902101	0.25269
WI1	Core	0.377418	0.840826	0.317343
NY1	Core	0.354141	0.898642	0.318246
PA3	Core	0.361862	0.887734	0.321237
WI2	Core	0.35799	0.911821	0.326423
NY2	Core	0.353622	0.925636	0.327325
NJ1	Core	0.342559	0.961488	0.329367
NY3	Core	0.350853	0.940362	0.329929
WI3	Core	0.369711	0.898192	0.332071
PA4	Edge	0.376416	0.893868	0.336466
IN1	Edge	0.366081	0.927324	0.339476
ON12	Edge	0.366319	0.928793	0.340235
ON5	Edge	0.401131	0.869968	0.348971
NC3	Edge	0.383556	0.914033	0.350583
ON4	Selfer	0.402667	0.875671	0.352603
MI6	Selfer	0.366253	0.973569	0.356573
IL1	Edge	0.376497	0.949103	0.357335
ON2	Selfer	0.40769	0.882256	0.359687
NC2	Edge	0.44419	0.822258	0.365239
MO1	Edge	0.426689	0.863966	0.368644
ON1	Selfer	0.431147	0.872875	0.376337
OH1	Selfer	0.465885	0.814456	0.379443
NC1	Selfer	0.443078	0.866122	0.383759
MO2	Selfer	0.399946	0.989884	0.3959
ON11	Selfer	0.445421	1.03182	0.459593

## Sheet: Permutation Tests
Estimator	Description	First_group	Second_group	Median_first_group	Median_second_group	Median_delta_group	2.5_Median_permutations	Median_Median_permutations	97.5_Median_permutations	Pvalue
P	Pns/Ps	Core	Edge	0.356065	0.380027	0.0239613	-0.0537422	-0.00840066	0.0371634	0.0452	*
P	Pns/Ps	Core	European	0.356065	0.283805	-0.0722601	-0.0720397	-0.00444052	0.0396753	0.0241	**
P	Pns/Ps	Core	Selfer	0.356065	0.419418	0.063353	-0.0529995	-0.00837192	0.0374989	0.0017	***
P	Pns/Ps	Edge	Europe	0.380027	0.283805	-0.0962214	-0.0720397	-0.00445705	0.0396753	2,00E-04	***
P	Pns/Ps	Edge	Selfer	0.380027	0.419418	0.0393917	-0.0532399	-0.00800389	0.0371964	0.0608
P	Pns/Ps	European	Selfer	0.283805	0.419418	0.135613	-0.0496943	-0.00331168	0.037565	< 1e-04	***
MAF	MAFns/MAFS	Core	Edge	0.905232	0.90395	-0.00128133	-0.0513152	-0.0157912	0.0291234	0.4154
MAF	MAFns/MAFS	Core	European	0.905232	0.881007	-0.0242249	-0.0527615	-0.0205367	0.030151	0.453
MAF	MAFns/MAFS	Core	Selfer	0.905232	0.878964	-0.0262681	-0.0504543	-0.0154951	0.0298366	0.2062
MAF	MAFns/MAFS	Edge	European	0.90395	0.881007	-0.0229436	-0.0534509	-0.0207162	0.030151	0.4112
MAF	MAFns/MAFS	Edge	Selfer	0.90395	0.878964	-0.0249868	-0.0503679	-0.0157171	0.0298663	0.0766
MAF	MAFns/MAFS	European	Selfer	0.881007	0.878964	-0.00204319	-0.0528169	-0.0216868	0.028288	0.0124	**
E	MAF*P	Core	Edge	0.326874	0.349777	0.0229033	-0.0609511	-0.0119696	0.0225554	0.0135	**
E	MAF*P	Core	European	0.326874	0.250787	-0.0760868	-0.0867025	-0.00995314	0.0253835	0.026	**
E	MAF*P	Core	Selfer	0.326874	0.37789	0.051016	-0.0602227	-0.0120819	0.0223563	< 1e-04	***
E	MAF*P	Edge	European	0.349777	0.250787	-0.0989901	-0.0875449	-0.00995314	0.0253835	0.0051	***
E	MAF*P	Edge	Selfer	0.349777	0.37789	0.0281127	-0.061294	-0.0120819	0.0222283	0.003	***
E	MAF*P	European	Selfer	0.250787	0.37789	0.127103	-0.0552879	-0.00879041	0.0226078	< 1e-04	***
