# Supplementary material for: The Demographic History of Populations and Genomic Imprinting have Shaped the Transposon Patterns in Arabidopsis lyrata
Source: Mol Biol Evol. 2025 Apr 24;42(5):msaf093. doi: 10.1093/molbev/msaf093 (PMC12159739; doi:10.1093/molbev/msaf093)
Supplement: msaf093_Supplementary_Data [file msaf093_supplementary_data.zip › Table S2.xlsx]

## Sheet: Freq. TEs by order
	Number of TEs	European Outcrossers		NorthAmerican Core Outcrossers		NorthAmerican Edge outcrossers		NorthAmerican Selfers
TE order
DNA transposons	Total	14000		5723		6208		6331
	According to frequency	No.	%	No.	%	No.	%	No.	%
	Rare	10022	71.59	453	7.92	339	5.46	356	5.62
	Frequent	2561	18.29	2012	35.16	1921	30.94	2036	32.16
	Fixed	1417	10.12	3258	56.93	3948	63.60	3939	62.22
LTR	Total	7860		3260		3206		3121
	According to frequency	No.	%	No.	%	No.	%	No.	%
	Rare	5573	70.90	218	6.69	177	5.52	178	5.70
	Frequent	986	12.54	860	26.38	759	23.67	776	24.86
	Fixed	1307	16.63	2182	66.93	2270	70.80	2166	69.40
non-LTR	Total	4608		2681		2705		2691
	According to frequency	No.	%	No.	%	No.	%	No.	%
	Rare	2910	63.15	151	5.63	124	4.58	119	4.42
	Frequent	820	17.80	636	23.72	591	21.85	621	23.08
	Fixed	878	19.05	1894	70.65	1990	73.57	1951	72.50
Helitrons	Total	3534		1696		1849		1809
	According to frequency	No.	%	No.	%	No.	%	No.	%
	Rare	2294	64.91	119	7.02	101	5.46	90	4.98
	Frequent	702	19.86	551	32.49	517	27.96	514	28.41
	Fixed	538	15.22	1026	60.50	1231	66.58	1205	66.61
Retrotransposons	Total	48		46		45		43
	According to frequency	No.	%	No.	%	No.	%	No.	%
	Rare	27	56.25	3	6.52	0	0.00	1	2.33
	Frequent	15	31.25	16	34.78	12	26.67	15	34.88
	Fixed	6	12.50	27	58.70	33	73.33	27	62.79

## Sheet: Freq. TEs by siRNA target
	Europeans		Core		Edge		Selfers
Number of TEs	No.	%	No.	%	No.	%	No.	%
Silenced	9,527	31.4	6,204	46.0	6,496	46.4	6,440	46.0
Non-silenced	3,658	12.0	3,625	27.0	3,787	27.0	3,745	26.7
No information	16,871	56.7	3,580	26.7	3,732	26.6	3,813	27.2
