# Supplementary material for: The Demographic History of Populations and Genomic Imprinting have Shaped the Transposon Patterns in Arabidopsis lyrata
Source: Mol Biol Evol. 2025 Apr 24;42(5):msaf093. doi: 10.1093/molbev/msaf093 (PMC12159739; doi:10.1093/molbev/msaf093)
Supplement: msaf093_Supplementary_Data [file msaf093_supplementary_data.zip › Table S3.xlsx]

## Sheet: freq
Genome assembly	Methodological approaches	European Outcrossers	NorthAmerican Core Outcrossers	NorthAmerican Edge Outcrossers	NorthAmerican Selfers
North American A. lyrata v2.1 (cultivar MN47) Phytozome genome ID: 384. NCBI taxonomy ID: txid59689. (Hu et al. 2011; Rawat et al. 2015)	No Subsampling	35868	13485	15244	15285
	Subsampling ppileup > 10	12206	14261	14964	16233
	Downsampling BAM files	30056	13406	14013	13995
European A. lyrata subsp. petraea (cultivar MJ09-11) NCBI taxonomy ID: txid59691. (Bramsiepe et al. 2023)	Downsampling BAM files	34377	9782	10561	11199
