# Supplementary material for: The Demographic History of Populations and Genomic Imprinting have Shaped the Transposon Patterns in Arabidopsis lyrata
Source: Mol Biol Evol. 2025 Apr 24;42(5):msaf093. doi: 10.1093/molbev/msaf093 (PMC12159739; doi:10.1093/molbev/msaf093)
Supplement: msaf093_Supplementary_Data [file msaf093_supplementary_data.zip › Table S4.xlsx]

## Sheet: All TEs
All TEs		European				Core				Edge				Selfer
1st group	2nd group	1st Median	2nd Median	P value		1st Median	2nd Median	P value		1st Median	2nd Median	P value		1st Median	2nd Median	P value
intergenic	upstream	0.144857	0.0587143	< 1e-04	***	0.97	0.8505	< 1e-04	***	0.975875	0.89	< 1e-04	***	0.97525	0.88325	< 1e-04	***
intergenic	5UTR	0.144857	0.0630714	< 1e-04	***	0.97	0.526625	< 1e-04	***	0.975875	0.591625	< 1e-04	***	0.97525	0.556875	< 1e-04	***
intergenic	CDS	0.144857	0.064	< 1e-04	***	0.97	0.69275	< 1e-04	***	0.975875	0.76575	< 1e-04	***	0.97525	0.731	< 1e-04	***
intergenic	intron	0.144857	0.0627143	< 1e-04	***	0.97	0.7085	< 1e-04	***	0.975875	0.795875	< 1e-04	***	0.97525	0.795125	< 1e-04	***
intergenic	3UTR	0.144857	0.0458571	< 1e-04	***	0.97	0.76725	< 1e-04	***	0.975875	0.774312	< 1e-04	***	0.97525	0.76	< 1e-04	***
intergenic	downstream	0.144857	0.0575714	< 1e-04	***	0.97	0.814813	< 1e-04	***	0.975875	0.871125	< 1e-04	***	0.97525	0.859	< 1e-04	***
upstream	5UTR	0.0587143	0.0630714	0.0909	ns	0.8505	0.526625	< 1e-04	***	0.89	0.591625	< 1e-04	***	0.88325	0.556875	< 1e-04	***
upstream	CDS	0.0587143	0.064	0.0011	**	0.8505	0.69275	< 1e-04	***	0.89	0.76575	< 1e-04	***	0.88325	0.731	< 1e-04	***
upstream	intron	0.0587143	0.0627143	0.0229	*	0.8505	0.7085	< 1e-04	***	0.89	0.795875	< 1e-04	***	0.88325	0.795125	< 1e-04	***
upstream	3UTR	0.0587143	0.0458571	< 1e-04	***	0.8505	0.76725	0.0016	**	0.89	0.774312	< 1e-04	***	0.88325	0.76	< 1e-04	***
upstream	downstream	0.0587143	0.0575714	0.3113	ns	0.8505	0.814813	0.0001	***	0.89	0.871125	0.0027	**	0.88325	0.859	< 1e-04	***
5UTR	CDS	0.0630714	0.064	0.8766	ns	0.526625	0.69275	< 1e-04	***	0.591625	0.76575	< 1e-04	***	0.556875	0.731	< 1e-04	***
5UTR	intron	0.0630714	0.0627143	0.8949	ns	0.526625	0.7085	< 1e-04	***	0.591625	0.795875	< 1e-04	***	0.556875	0.795125	< 1e-04	***
5UTR	3UTR	0.0630714	0.0458571	< 1e-04	***	0.526625	0.76725	< 1e-04	***	0.591625	0.774312	< 1e-04	***	0.556875	0.76	< 1e-04	***
5UTR	downstream	0.0630714	0.0575714	0.0401	*	0.526625	0.814813	< 1e-04	***	0.591625	0.871125	< 1e-04	***	0.556875	0.859	< 1e-04	***
CDS	intron	0.064	0.0627143	0.6979	ns	0.69275	0.7085	0.3003	ns	0.76575	0.795875	0.0279	*	0.731	0.795125	0.0002	***
CDS	3UTR	0.064	0.0458571	< 1e-04	***	0.69275	0.76725	0.0215	*	0.76575	0.774312	0.7327	ns	0.731	0.76	0.2851	ns
CDS	downstream	0.064	0.0575714	0.0004	***	0.69275	0.814813	< 1e-04	***	0.76575	0.871125	< 1e-04	***	0.731	0.859	< 1e-04	***
intron	3UTR	0.0627143	0.0458571	< 1e-04	***	0.7085	0.76725	0.1391	ns	0.795875	0.774312	0.4271	ns	0.795125	0.76	0.2397	ns
intron	downstream	0.0627143	0.0575714	0.004	**	0.7085	0.814813	< 1e-04	***	0.795875	0.871125	< 1e-04	***	0.795125	0.859	< 1e-04	***
3UTR	downstream	0.0458571	0.0575714	< 1e-04	***	0.76725	0.814813	0.122	ns	0.774312	0.871125	0.0001	***	0.76	0.859	0.0008	***

## Sheet: Silenced TEs
Silenced TEs		European				Core				Edge				Selfer
1st group	2nd group	1st Median	2nd Median	P value		1st Median	2nd Median	P value		1st Median	2nd Median	P value		1st Median	2nd Median	P value
intergenic	upstream	0.396429	0.0737143	< 1e-04	***	0.9675	0.898125	< 1e-04	***	0.97525	0.927125	< 1e-04	***	0.974875	0.9205	< 1e-04	***
intergenic	5UTR	0.396429	0.0684286	< 1e-04	***	0.9675	0.6545	< 1e-04	***	0.97525	0.735875	< 1e-04	***	0.974875	0.658125	< 1e-04	***
intergenic	CDS	0.396429	0.0585	< 1e-04	***	0.9675	0.81325	< 1e-04	***	0.97525	0.8595	< 1e-04	***	0.974875	0.82675	< 1e-04	***
intergenic	intron	0.396429	0.0634286	< 1e-04	***	0.9675	0.789375	< 1e-04	***	0.97525	0.876	< 1e-04	***	0.974875	0.8745	< 1e-04	***
intergenic	3UTR	0.396429	0.0581429	< 1e-04	***	0.9675	0.868125	< 1e-04	***	0.97525	0.857125	< 1e-04	***	0.974875	0.845812	< 1e-04	***
intergenic	downstream	0.396429	0.0700714	< 1e-04	***	0.9675	0.871687	< 1e-04	***	0.97525	0.911875	< 1e-04	***	0.974875	0.90025	< 1e-04	***
upstream	5UTR	0.0737143	0.0684286	0.4348	ns	0.898125	0.6545	< 1e-04	***	0.927125	0.735875	< 1e-04	***	0.9205	0.658125	< 1e-04	***
upstream	CDS	0.0737143	0.0585	< 1e-04	***	0.898125	0.81325	< 1e-04	***	0.927125	0.8595	< 1e-04	***	0.9205	0.82675	< 1e-04	***
upstream	intron	0.0737143	0.0634286	0.007	**	0.898125	0.789375	< 1e-04	***	0.927125	0.876	0.0002	***	0.9205	0.8745	0.0002	***
upstream	3UTR	0.0737143	0.0581429	0.0035	**	0.898125	0.868125	0.244	ns	0.927125	0.857125	0.0038	**	0.9205	0.845812	0.0037	**
upstream	downstream	0.0737143	0.0700714	0.1904	ns	0.898125	0.871687	0.012	*	0.927125	0.911875	0.044	*	0.9205	0.90025	< 1e-04	***
5UTR	CDS	0.0684286	0.0585	0.1905	ns	0.6545	0.81325	0.0011	**	0.735875	0.8595	0.0014	**	0.658125	0.82675	0.0128	*
5UTR	intron	0.0684286	0.0634286	0.3323	ns	0.6545	0.789375	0.008	*	0.735875	0.876	0.0004	***	0.658125	0.8745	< 1e-04	***
5UTR	3UTR	0.0684286	0.0581429	0.0652	ns	0.6545	0.868125	0.0008	***	0.735875	0.857125	0.0253	*	0.658125	0.845812	0.0032	**
5UTR	downstream	0.0684286	0.0700714	0.8573	ns	0.6545	0.871687	< 1e-04	***	0.735875	0.911875	< 1e-04	***	0.658125	0.90025	< 1e-04	***
CDS	intron	0.0585	0.0634286	0.2862	ns	0.81325	0.789375	0.2829	ns	0.8595	0.876	0.5494	ns	0.82675	0.8745	0.0337	*
CDS	3UTR	0.0585	0.0581429	0.9588	ns	0.81325	0.868125	0.2431	ns	0.8595	0.857125	0.9533	ns	0.82675	0.845812	0.6227	ns
CDS	downstream	0.0585	0.0700714	0.0022	**	0.81325	0.871687	0.0011	**	0.8595	0.911875	0.0001	***	0.82675	0.90025	< 1e-04	***
intron	3UTR	0.0634286	0.0581429	0.2034	ns	0.789375	0.868125	0.1234	ns	0.876	0.857125	0.5574	ns	0.8745	0.845812	0.4397	ns
intron	downstream	0.0634286	0.0700714	0.1114	ns	0.789375	0.871687	0.0001	***	0.876	0.911875	0.0054	*	0.8745	0.90025	0.0789	ns
3UTR	downstream	0.0581429	0.0700714	0.0363	*	0.868125	0.871687	0.9029	ns	0.857125	0.911875	0.0234	*	0.845812	0.90025	0.0273	*

## Sheet: Non-silenced TEs
Non-silenced TEs		European				Core				Edge				Selfer
1st group	2nd group	1st Median	2nd Median	P value		1st Median	2nd Median	P value		1st Median	2nd Median	P value		1st Median	2nd Median	P value
intergenic	upstream	0.402714	0.345857	0.0084	**	0.6905	0.541125	< 1e-04	***	0.731625	0.61675	< 1e-04	***	0.733875	0.613	< 1e-04	***
intergenic	5UTR	0.402714	0.318571	< 1e-04	***	0.6905	0.44	< 1e-04	***	0.731625	0.52325	< 1e-04	***	0.733875	0.520875	< 1e-04	***
intergenic	CDS	0.402714	0.369929	0.104	ns	0.6905	0.533375	< 1e-04	***	0.731625	0.621375	< 1e-04	***	0.733875	0.595625	< 1e-04	***
intergenic	intron	0.402714	0.335571	0.003	**	0.6905	0.475875	< 1e-04	***	0.731625	0.56575	< 1e-04	***	0.733875	0.520875	< 1e-04	***
intergenic	3UTR	0.402714	0.304143	0.0049	**	0.6905	0.497875	< 1e-04	***	0.731625	0.554625	< 1e-04	***	0.733875	0.546625	< 1e-04	***
intergenic	downstream	0.402714	0.361643	0.0365	*	0.6905	0.541	< 1e-04	***	0.731625	0.625625	< 1e-04	***	0.733875	0.6045	< 1e-04	***
upstream	5UTR	0.345857	0.318571	0.1301	ns	0.541125	0.44	0.0004	***	0.61675	0.52325	0.0003	***	0.613	0.520875	< 1e-04	***
upstream	CDS	0.345857	0.369929	0.0588	ns	0.541125	0.533375	0.6708	ns	0.61675	0.621375	0.8514	ns	0.613	0.595625	0.2149	ns
upstream	intron	0.345857	0.335571	0.5227	ns	0.541125	0.475875	0.0012	**	0.61675	0.56575	0.0086	**	0.613	0.520875	< 1e-04	***
upstream	3UTR	0.345857	0.304143	0.1161	ns	0.541125	0.497875	0.2673	ns	0.61675	0.554625	0.1049	ns	0.613	0.546625	0.0013	**
upstream	downstream	0.345857	0.361643	0.2383	ns	0.541125	0.541	1	ns	0.61675	0.625625	0.5248	ns	0.613	0.6045	0.6049	ns
5UTR	CDS	0.318571	0.369929	0.003	**	0.44	0.533375	< 1e-04	***	0.52325	0.621375	0.0003	***	0.520875	0.595625	0.0017	**
5UTR	intron	0.318571	0.335571	0.4678	ns	0.44	0.475875	0.2996	ns	0.52325	0.56575	0.1085	ns	0.520875	0.520875	0.0811	ns
5UTR	3UTR	0.318571	0.304143	0.4728	ns	0.44	0.497875	0.2517	ns	0.52325	0.554625	0.2554	ns	0.520875	0.546625	0.3689	ns
5UTR	downstream	0.318571	0.361643	0.0145	*	0.44	0.541	< 1e-04	***	0.52325	0.625625	0.0001	***	0.520875	0.6045	0.0013	**
CDS	intron	0.369929	0.335571	0.0223	*	0.533375	0.475875	0.0029	**	0.621375	0.56575	0.0044	**	0.595625	0.520875	0.0516	ns
CDS	3UTR	0.369929	0.304143	0.0076	**	0.533375	0.497875	0.3396	ns	0.621375	0.554625	0.0871	ns	0.595625	0.546625	0.1698	ns
CDS	downstream	0.369929	0.361643	0.3374	ns	0.533375	0.541	0.5493	ns	0.621375	0.625625	0.7713	ns	0.595625	0.6045	0.5905	ns
intron	3UTR	0.335571	0.304143	0.3085	ns	0.475875	0.497875	0.5986	ns	0.56575	0.554625	0.8542	ns	0.520875	0.546625	0.7826	ns
intron	downstream	0.335571	0.361643	0.0646	ns	0.475875	0.541	0.0013	**	0.56575	0.625625	0.0024	**	0.520875	0.6045	0.0142	*
3UTR	downstream	0.304143	0.361643	0.029	*	0.497875	0.541	0.2699	ns	0.554625	0.625625	0.0936	ns	0.546625	0.6045	0.1266	ns
