# Supplementary material for: The Demographic History of Populations and Genomic Imprinting have Shaped the Transposon Patterns in Arabidopsis lyrata
Source: Mol Biol Evol. 2025 Apr 24;42(5):msaf093. doi: 10.1093/molbev/msaf093 (PMC12159739; doi:10.1093/molbev/msaf093)
Supplement: msaf093_Supplementary_Data [file msaf093_supplementary_data.zip › Table S5.xlsx]

## Sheet: MEGs vs PEGs
All TEs		European				Core				Edge				Selfer
1st group	2nd group	1st Median Freq	2nd Median Freq	P value		1st Median Freq	2nd Median Freq	P value		1st Median Freq	2nd Median Freq	P value		1st Median Freq	2nd Median Freq	P value
intergenic	MEG	0.144857143	0.078285715	0.5601	ns	0.97	0.949375	0.4112	ns	0.975875	0.964625	0.5816	ns	0.97525	0.92675	0.0994	ns
intergenic	PEG	0.144857143	0.074857143	0.3275	ns	0.97	0.825875	2.00E-04	***	0.975875	0.7681875	1.00E-04	***	0.97525	0.87375	0.0025	**
intergenic	endosperm	0.144857143	0.057142857	< 1e-04	***	0.97	0.751625	< 1e-04	***	0.975875	0.8358125	< 1e-04	***	0.97525	0.8220625	< 1e-04	***
intergenic	UBI	0.144857143	0.057285714	< 1e-04	***	0.97	0.72225	< 1e-04	***	0.975875	0.7935	< 1e-04	***	0.97525	0.78175	< 1e-04	***
MEG	PEG	0.078285715	0.074857143	0.945	ns	0.949375	0.825875	0.2316	ns	0.964625	0.7681875	0.153	ns	0.92675	0.87375	0.6941	ns
MEG	endosperm	0.078285715	0.057142857	0.2602	ns	0.949375	0.751625	0.1073	ns	0.964625	0.8358125	0.1602	ns	0.92675	0.8220625	0.2922	ns
MEG	UBI	0.078285715	0.057285714	0.2759	ns	0.949375	0.72225	0.0496	*	0.964625	0.7935	0.0897	ns	0.92675	0.78175	0.1959	ns
PEG	endosperm	0.074857143	0.057142857	0.1447	ns	0.825875	0.751625	0.4961	ns	0.7681875	0.8358125	0.3915	ns	0.87375	0.8220625	0.5402	ns
PEG	UBI	0.074857143	0.057285714	0.1697	ns	0.825875	0.72225	0.2838	ns	0.7681875	0.7935	0.7541	ns	0.87375	0.78175	0.2599	ns
endosperm	UBI	0.057142857	0.057285714	0.9879	ns	0.751625	0.72225	0.1314	ns	0.8358125	0.7935	0.0029	**	0.8220625	0.78175	0.0045	**

## Sheet: Table.bygeneexpression.bis _med
All TEs		European				Core				Edge				Selfer
1st group	2nd group	1st Median Freq	2nd Median Freq	P value		1st Median Freq	2nd Median Freq	P value		1st Median Freq	2nd Median Freq	P value		1st Median Freq	2nd Median Freq	P value
intergenic	MEG&PEG	0.144857143	0.078285715	0.2939	ns	0.97	0.9080625	0.0058	**	0.975875	0.9125	0.0056	*	0.97525	0.903125	0.0015	***
intergenic	endosperm	0.144857143	0.057142857	< 1e-04	***	0.97	0.751625	< 1e-04	***	0.975875	0.8358125	< 1e-04	***	0.97525	0.8220625	< 1e-04	***
intergenic	UBI	0.144857143	0.057285714	< 1e-04	***	0.97	0.72225	< 1e-04	***	0.975875	0.7935	< 1e-04	***	0.97525	0.78175	< 1e-04	***
MEG&PEG	endosperm	0.078285715	0.057142857	0.0673	ns	0.9080625	0.751625	0.0514	ns	0.9125	0.8358125	0.2114	ns	0.903125	0.8220625	0.1953	ns
MEG&PEG	UBI	0.078285715	0.057285714	0.0746	ns	0.9080625	0.72225	0.0122	*	0.9125	0.7935	0.0672	ns	0.903125	0.78175	0.0675	ns
endosperm	UBI	0.057142857	0.057285714	0.9872	ns	0.751625	0.72225	0.1365	ns	0.8358125	0.7935	0.0023	**	0.8220625	0.78175	0.0057	**
Silenced TEs		European				Core				Edge				Selfer
1st group	2nd group	1st Median Freq	2nd Median Freq	P value		1st Median Freq	2nd Median Freq	P value		1st Median Freq	2nd Median Freq	P value		1st Median Freq	2nd Median Freq	P value
intergenic	MEG&PEG	0.396428572	0.085	0.1598	ns	0.9675	0.990875	0.3573	ns	0.97525	0.99275	0.4215	ns	0.974875	0.952125	0.2197	ns
intergenic	endosperm	0.396428572	0.065642858	< 1e-04	***	0.9675	0.86175	< 1e-04	***	0.97525	0.9098125	< 1e-04	***	0.974875	0.89125	< 1e-04	***
intergenic	UBI	0.396428572	0.067571429	< 1e-04	***	0.9675	0.81925	< 1e-04	***	0.97525	0.8774375	< 1e-04	***	0.974875	0.87175	< 1e-04	***
MEG&PEG	endosperm	0.085	0.065642858	0.3944	ns	0.990875	0.86175	0.141	ns	0.99275	0.9098125	0.1782	ns	0.952125	0.89125	0.2344	ns
MEG&PEG	UBI	0.085	0.067571429	0.477	ns	0.990875	0.81925	0.0976	ns	0.99275	0.8774375	0.1623	ns	0.952125	0.87175	0.2246	ns
endosperm	UBI	0.065642858	0.067571429	0.5829	ns	0.86175	0.81925	0.0773	ns	0.9098125	0.8774375	0.0539	ns	0.89125	0.87175	0.2372	ns
Non-silenced TEs		European				Core				Edge				Selfer
1st group	2nd group	1st Median Freq	2nd Median Freq	P value		1st Median Freq	2nd Median Freq	P value		1st Median Freq	2nd Median Freq	P value		1st Median Freq	2nd Median Freq	P value
intergenic	MEG&PEG	0.402714286	0.362285715	0.6893	ns	0.6905	0.391	0.0034	**	0.731625	0,453125	0.0035	**	0.733875	0.5275	0.0508	ns
intergenic	endosperm	0.402714286	0.347857143	0.0129	*	0.6905	0.493375	< 1e-04	***	0.731625	0,591625	< 1e-04	***	0.733875	0.564625	< 1e-04	***
intergenic	UBI	0.402714286	0.340714286	0.0023	**	0.6905	0.49475	< 1e-04	***	0.731625	0,5810625	< 1e-04	***	0.733875	0.5624375	< 1e-04	***
MEG&PEG	endosperm	0.362285715	0.347857143	0.8701	ns	0.391	0.493375	0.3078	ns	0.453125	0,591625	0.2461	ns	0.5275	0.564625	0.7105	ns
MEG&PEG	UBI	0.362285715	0.340714286	0.7706	ns	0.391	0.49475	0.2792	ns	0.453125	0,5810625	0.2285	ns	0.5275	0.5624375	0.703	ns
endosperm	UBI	0.347857143	0.340714286	0.6982	ns	0.493375	0.49475	0.9423	ns	0.591625	0,5810625	0.5582	ns	0.564625	0.5624375	0.8476	ns
