# Supplementary material for: The Demographic History of Populations and Genomic Imprinting have Shaped the Transposon Patterns in Arabidopsis lyrata
Source: Mol Biol Evol. 2025 Apr 24;42(5):msaf093. doi: 10.1093/molbev/msaf093 (PMC12159739; doi:10.1093/molbev/msaf093)
Supplement: msaf093_Supplementary_Data [file msaf093_supplementary_data.zip › Table S6.xlsx]

## Sheet: Sheet1
Group	Pop code	Accession code	Latitude	Longitude	Distance to core (Km)	Original coverage	Coverage after downsampling
European	BAD	SRR7904942	47.979	16.1644	-	48.3484	48.3484
European	PER	SRR7904943	47.9181166	15.9741833	-	64.5441	64.5441
European	PLE	SRR7904944	49.627166	11.5111	-	49.7172	49.7172
European	POT	SRR7904945	49.7543166	11.420633	-	58.1053	58.1053
European	MAL	SRR7904946	50.0664833	14.075466	-	115.005	59.5629
European	OSL	SRR7904947	49.117533	16.305933	-	61.3784	61.3784
European	STR	SRR7904948	49.73755	12.9979833	-	95.044	62.8878
Core	NJ1	ERR1823094	40.44	73.99	172	53.057	53.057
Core	NY1	ERR1822667	41.3	73.98	193	45.1207	45.1207
Core	NY2	ERR1820620	41.32	73.99	194	65.2301	65.2301
Core	WI3	ERR1820627	46.73	90.81	196	79.9148	59.9369
Core	WI1	ERR1823102	43.83	89.72	213	61.0091	61.0091
Core	WI2	ERR1820640	46.11	92.08	218	54.6925	54.6925
Core	PA3	ERR1823099	41.28	77.87	230	51.2174	51.2174
Core	NY3	ERR1818130	41.73	73.56	240	56.4201	56.4201
Edge	PA4	ERR1820622	42.17	80.07	1040	85.7299	60.0521
Edge	MO1	ERR1820633	37.72	92.06	893	86.0979	60.2869
Edge	IL1	ERR1823089	41	87.56	872	66.7939	66.7939
Edge	IN1*	ERR1822668	41.61	87.19	761	51.6886	51.6886
Edge	NC3	ERR1822671	36.11	81.66	710	78.2484	60.2688
Edge	ON5*	ERR1823104	45.6	82.14	699	91.6386	59.5921
Edge	ON12	ERR1820637	49.65	94.92	691	68.1098	59.9421
Edge	NC2	ERR1822672	36.04	81.16	686	72.618	60.29
Selfer	MI6	ERR1820629	48.16	88.45	331	53.7492	53.7492
Selfer	ON2	ERR1820630	42.58	80.39	997	98.1929	59.9137
Selfer	ON4*	ERR1820631	42.26	81.85	936	96.0936	60.5461
Selfer	ON11	ERR1820636	48.77	87.13	417	43.2402	43.2402
Selfer	MO2	ERR1822669	38.47	90.71	791	56.8334	56.8334
Selfer	NC1	ERR1822670	35.25	83.08	868	92.5326	60.1621
Selfer	ON1	ERR1823107	42.87	79.18	1105	91.4963	60.3952
Selfer	OH1	ERR1820632	41.62	83.79	819	82.6768	60.3576
