# Supplementary material for: The Demographic History of Populations and Genomic Imprinting have Shaped the Transposon Patterns in Arabidopsis lyrata
Source: Mol Biol Evol. 2025 Apr 24;42(5):msaf093. doi: 10.1093/molbev/msaf093 (PMC12159739; doi:10.1093/molbev/msaf093)
Supplement: msaf093_Supplementary_Data [file msaf093_supplementary_data.zip › Table S7.xlsx]

## Sheet: Sheet1
European Outcrossers					NorthAmerican Core Outcrossers					NorthAmerican Edge Outcrossers					NorthAmerican Selfers
ID	Coverage	No. of bases having at least this coverage among all samples	Cumulative value	Fraction of sites that will be lost	ID	Coverage	No. of bases having at least this coverage among all samples	Cumulative value	Fraction of sites that will be lost	ID	Coverage	No. of bases having at least this coverage among all samples	Cumulative value	Fraction of sites that will be lost	ID	Coverage	No. of bases having at least this coverage among all samples	Cumulative value	Fraction of sites that will be lost
joint	1	4701051	0	0	joint	1	5993508	0	0	joint	1	5317115	0	0	joint	1	4624515	0	0
joint	2	3313240	4701051	3.66	joint	2	5509205	5993508	4.96	joint	2	5490837	5317115	4.47	joint	2	4018950	4624515	3.89
joint	3	2688708	8014291	6.25	joint	3	5342292	11502713	9.51	joint	3	6135613	10807952	9.09	joint	3	3825539	8643465	7.27
joint	4	2321938	10702999	8.34	joint	4	5331579	16845005	13.93	joint	4	6877185	16943565	14.25	joint	4	3796327	12469004	10.48
joint	5	2058445	13024937	10.15	joint	5	5422447	22176584	18.33	joint	5	7469497	23820750	20.04	joint	5	3835588	16265331	13.68
joint	6	1847460	15083382	11.76	joint	6	5517412	27599031	22.82	joint	6	7827838	31290247	26.32	joint	6	3964182	20100919	16.9
joint	7	1699787	16930842	13.19	joint	7	5651267	33116443	27.38	joint	7	7858242	39118085	32.91	joint	7	4119045	24065101	20.23
joint	8	1580072	18630629	14.52	joint	8	5728992	38767710	32.05	joint	8	7560677	46976327	39.52	joint	8	4287194	28184146	23.7
joint	9	1487102	20210701	15.75	joint	9	5710503	44496702	36.79	joint	9	6994479	54537004	45.88	joint	9	4435275	32471340	27.3
joint	10	1390275	21697803	16.91	joint	10	5609076	50207205	41.51	joint	10	6239467	61531483	51.76	joint	10	4546622	36906615	31.03
joint	11	1312121	23088078	17.99	joint	11	5389584	55816281	46.15	joint	11	5389445	67770950	57.01	joint	11	4602971	41453237	34.85
joint	12	1258270	24400199	19.02	joint	12	5084339	61205865	50.6	joint	12	4519624	73160395	61.54	joint	12	4563069	46056208	38.73
joint	13	1208336	25658469	20	joint	13	4672814	66290204	54.81	joint	13	3684099	77680019	65.34	joint	13	4444094	50619277	42.56
joint	14	1149559	26866805	20.94	joint	14	4215131	70963018	58.67	joint	14	2927353	81364118	68.44	joint	14	4251610	55063371	46.3
joint	15	1105276	28016364	21.83	joint	15	3721747	75178149	62.15	joint	15	2287807	84291471	70.91	joint	15	3992070	59314981	49.87
joint	16	1075014	29121640	22.7	joint	16	3235130	78899896	65.23	joint	16	1756771	86579278	72.83	joint	16	3684965	63307051	53.23
joint	17	1040940	30196654	23.53	joint	17	2769734	82135026	67.91	joint	17	1332217	88336049	74.31	joint	17	3335068	66992016	56.33
joint	18	1011200	31237594	24.34	joint	18	2326638	84904760	70.2	joint	18	992426	89668266	75.43	joint	18	2969277	70327084	59.13
joint	19	976654	32248794	25.13	joint	19	1931357	87231398	72.12	joint	19	732318	90660692	76.26	joint	19	2600440	73296361	61.63
joint	20	951489	33225448	25.89	joint	20	1574033	89162755	73.72	joint	20	534915	91393010	76.88	joint	20	2248991	75896801	63.82
joint	21	923157	34176937	26.64	joint	21	1278220	90736788	75.02	joint	21	389887	91927925	77.33	joint	21	1912989	78145792	65.71
joint	22	902692	35100094	27.35	joint	22	1019483	92015008	76.07	joint	22	287308	92317812	77.66	joint	22	1618768	80058781	67.32
joint	23	886096	36002786	28.06	joint	23	810649	93034491	76.92	joint	23	206200	92605120	77.9	joint	23	1340255	81677549	68.68
joint	24	870878	36888882	28.75	joint	24	635393	93845140	77.59	joint	24	152744	92811320	78.07	joint	24	1101453	83017804	69.8
joint	25	863458	37759760	29.43	joint	25	494661	94480533	78.11	joint	25	111558	92964064	78.2	joint	25	899311	84119257	70.73
joint	26	857728	38623218	30.1	joint	26	383837	94975194	78.52	joint	26	81986	93075622	78.29	joint	26	724622	85018568	71.49
joint	27	843367	39480946	30.77	joint	27	295239	95359031	78.84	joint	27	60408	93157608	78.36	joint	27	579097	85743190	72.09
joint	28	842341	40324313	31.43	joint	28	227681	95654270	79.08	joint	28	46505	93218016	78.41	joint	28	464408	86322287	72.58
joint	29	841563	41166654	32.08	joint	29	175224	95881951	79.27	joint	29	36326	93264521	78.45	joint	29	367010	86786695	72.97
joint	30	837884	42008217	32.74	joint	30	135480	96057175	79.42	joint	30	28579	93300847	78.48	joint	30	289276	87153705	73.28
joint	31	840397	42846101	33.39	joint	31	103610	96192655	79.53	joint	31	22369	93329426	78.51	joint	31	226177	87442981	73.52
joint	32	843557	43686498	34.05	joint	32	80671	96296265	79.61	joint	32	18361	93351795	78.53	joint	32	177245	87669158	73.71
joint	33	853434	44530055	34.7	joint	33	62872	96376936	79.68	joint	33	14249	93370156	78.54	joint	33	137967	87846403	73.86
joint	34	864653	45383489	35.37	joint	34	49241	96439808	79.73	joint	34	11796	93384405	78.55	joint	34	107211	87984370	73.98
joint	35	875175	46248142	36.04	joint	35	38976	96489049	79.77	joint	35	10165	93396201	78.56	joint	35	83012	88091581	74.07
joint	36	894092	47123317	36.73	joint	36	30938	96528025	79.81	joint	36	8861	93406366	78.57	joint	36	65287	88174593	74.14
joint	37	906078	48017409	37.42	joint	37	25002	96558963	79.83	joint	37	6775	93415227	78.58	joint	37	50329	88239880	74.19
joint	38	923717	48923487	38.13	joint	38	19663	96583965	79.85	joint	38	6201	93422002	78.59	joint	38	40357	88290209	74.24
joint	39	941355	49847204	38.85	joint	39	15783	96603628	79.87	joint	39	4929	93428203	78.59	joint	39	31428	88330566	74.27
joint	40	960126	50788559	39.58	joint	40	13708	96619411	79.88	joint	40	4651	93433132	78.6	joint	40	25029	88361994	74.3
joint	41	982067	51748685	40.33	joint	41	11272	96633119	79.89	joint	41	3453	93437783	78.6	joint	41	20073	88387023	74.32
joint	42	1005446	52730752	41.1	joint	42	9042	96644391	79.9	joint	42	3024	93441236	78.6	joint	42	16009	88407096	74.33
joint	43	1035821	53736198	41.88	joint	43	7935	96653433	79.91	joint	43	2719	93444260	78.6	joint	43	13370	88423105	74.35
joint	44	1060810	54772019	42.69	joint	44	6659	96661368	79.92	joint	44	2383	93446979	78.61	joint	44	10229	88436475	74.36
joint	45	1089507	55832829	43.51	joint	45	5667	96668027	79.92	joint	45	2143	93449362	78.61	joint	45	8691	88446704	74.37
joint	46	1117564	56922336	44.36	joint	46	4863	96673694	79.93	joint	46	1890	93451505	78.61	joint	46	7169	88455395	74.38
joint	47	1146683	58039900	45.23	joint	47	4503	96678557	79.93	joint	47	1721	93453395	78.61	joint	47	6476	88462564	74.38
joint	48	1173130	59186583	46.13	joint	48	3800	96683060	79.93	joint	48	1628	93455116	78.61	joint	48	5190	88469040	74.39
joint	49	1199156	60359713	47.04	joint	49	3341	96686860	79.94	joint	49	1700	93456744	78.62	joint	49	4500	88474230	74.39
joint	50	1225613	61558869	47.98	joint	50	3146	96690201	79.94	joint	50	1598	93458444	78.62	joint	50	3746	88478730	74.39
joint	51	1245273	62784482	48.93	joint	51	2715	96693347	79.94	joint	51	1291	93460042	78.62	joint	51	3050	88482476	74.4
joint	52	1265938	64029755	49.9	joint	52	2479	96696062	79.94	joint	52	1227	93461333	78.62	joint	52	2696	88485526	74.4
joint	53	1274913	65295693	50.89	joint	53	2160	96698541	79.95	joint	53	1306	93462560	78.62	joint	53	2600	88488222	74.4
joint	54	1302259	66570606	51.88	joint	54	2033	96700701	79.95	joint	54	1192	93463866	78.62	joint	54	2359	88490822	74.4
joint	55	1312283	67872865	52.9	joint	55	1849	96702734	79.95	joint	55	964	93465058	78.62	joint	55	1938	88493181	74.41
joint	56	1318790	69185148	53.92	joint	56	1699	96704583	79.95	joint	56	1123	93466022	78.62	joint	56	1762	88495119	74.41
joint	57	1322363	70503938	54.95	joint	57	1509	96706282	79.95	joint	57	1115	93467145	78.62	joint	57	1552	88496881	74.41
joint	58	1324808	71826301	55.98	joint	58	1369	96707791	79.95	joint	58	1116	93468260	78.62	joint	58	1409	88498433	74.41
joint	59	1321415	73151109	57.01	joint	59	1240	96709160	79.95	joint	59	1033	93469376	78.63	joint	59	1118	88499842	74.41
joint	60	1313698	74472524	58.04	joint	60	1208	96710400	79.96	joint	60	1083	93470409	78.63	joint	60	1096	88500960	74.41
joint	61	1303429	75786222	59.06	joint	61	1092	96711608	79.96	joint	61	971	93471492	78.63	joint	61	923	88502056	74.41
joint	62	1284802	77089651	60.08	joint	62	1098	96712700	79.96	joint	62	921	93472463	78.63	joint	62	851	88502979	74.42
joint	63	1259518	78374453	61.08	joint	63	990	96713798	79.96	joint	63	878	93473384	78.63	joint	63	834	88503830	74.42
joint	64	1229986	79633971	62.06	joint	64	919	96714788	79.96	joint	64	886	93474262	78.63	joint	64	770	88504664	74.42
joint	65	1199030	80863957	63.02	joint	65	891	96715707	79.96	joint	65	875	93475148	78.63	joint	65	593	88505434	74.42
joint	66	1167247	82062987	63.95	joint	66	880	96716598	79.96	joint	66	786	93476023	78.63	joint	66	611	88506027	74.42
joint	67	1130209	83230234	64.86	joint	67	836	96717478	79.96	joint	67	872	93476809	78.63	joint	67	767	88506638	74.42
joint	68	1089320	84360443	65.75	joint	68	852	96718314	79.96	joint	68	913	93477681	78.63	joint	68	595	88507405	74.42
joint	69	1048434	85449763	66.59	joint	69	727	96719166	79.96	joint	69	832	93478594	78.63	joint	69	594	88508000	74.42
joint	70	1004771	86498197	67.41	joint	70	817	96719893	79.96	joint	70	811	93479426	78.63	joint	70	526	88508594	74.42
joint	71	956836	87502968	68.19	joint	71	645	96720710	79.96	joint	71	750	93480237	78.63	joint	71	492	88509120	74.42
joint	72	903687	88459804	68.94	joint	72	728	96721355	79.96	joint	72	762	93480987	78.64	joint	72	402	88509612	74.42
joint	73	851617	89363491	69.64	joint	73	700	96722083	79.97	joint	73	700	93481749	78.64	joint	73	391	88510014	74.42
joint	74	803715	90215108	70.31	joint	74	714	96722783	79.97	joint	74	757	93482449	78.64	joint	74	441	88510405	74.42
joint	75	750325	91018823	70.93	joint	75	690	96723497	79.97	joint	75	641	93483206	78.64	joint	75	426	88510846	74.42
joint	76	703126	91769148	71.52	joint	76	730	96724187	79.97	joint	76	686	93483847	78.64	joint	76	439	88511272	74.42
joint	77	654099	92472274	72.07	joint	77	695	96724917	79.97	joint	77	692	93484533	78.64	joint	77	361	88511711	74.42
joint	78	607134	93126373	72.58	joint	78	639	96725612	79.97	joint	78	714	93485225	78.64	joint	78	433	88512072	74.42
joint	79	561696	93733507	73.05	joint	79	612	96726251	79.97	joint	79	742	93485939	78.64	joint	79	390	88512505	74.42
joint	80	517773	94295203	73.49	joint	80	651	96726863	79.97	joint	80	765	93486681	78.64	joint	80	365	88512895	74.42
joint	81	474759	94812976	73.89	joint	81	684	96727514	79.97	joint	81	703	93487446	78.64	joint	81	405	88513260	74.42
joint	82	434639	95287735	74.26	joint	82	591	96728198	79.97	joint	82	732	93488149	78.64	joint	82	385	88513665	74.42
joint	83	394986	95722374	74.6	joint	83	602	96728789	79.97	joint	83	764	93488881	78.64	joint	83	364	88514050	74.42
joint	84	361832	96117360	74.91	joint	84	612	96729391	79.97	joint	84	765	93489645	78.64	joint	84	368	88514414	74.42
joint	85	328416	96479192	75.19	joint	85	600	96730003	79.97	joint	85	716	93490410	78.64	joint	85	421	88514782	74.43
joint	86	296790	96807608	75.45	joint	86	590	96730603	79.97	joint	86	684	93491126	78.64	joint	86	372	88515203	74.43
joint	87	265209	97104398	75.68	joint	87	585	96731193	79.97	joint	87	678	93491810	78.64	joint	87	379	88515575	74.43
joint	88	240972	97369607	75.88	joint	88	631	96731778	79.97	joint	88	693	93492488	78.65	joint	88	407	88515954	74.43
joint	89	215066	97610579	76.07	joint	89	575	96732409	79.97	joint	89	714	93493181	78.65	joint	89	383	88516361	74.43
joint	90	192346	97825645	76.24	joint	90	539	96732984	79.97	joint	90	596	93493895	78.65	joint	90	315	88516744	74.43
joint	91	171841	98017991	76.39	joint	91	516	96733523	79.98	joint	91	651	93494491	78.65	joint	91	358	88517059	74.43
joint	92	152343	98189832	76.52	joint	92	628	96734039	79.98	joint	92	630	93495142	78.65	joint	92	382	88517417	74.43
joint	93	134637	98342175	76.64	joint	93	589	96734667	79.98	joint	93	592	93495772	78.65	joint	93	419	88517799	74.43
joint	94	119290	98476812	76.75	joint	94	559	96735256	79.98	joint	94	653	93496364	78.65	joint	94	418	88518218	74.43
joint	95	107136	98596102	76.84	joint	95	583	96735815	79.98	joint	95	644	93497017	78.65	joint	95	462	88518636	74.43
joint	96	95434	98703238	76.92	joint	96	540	96736398	79.98	joint	96	629	93497661	78.65	joint	96	356	88519098	74.43
joint	97	83358	98798672	77	joint	97	586	96736938	79.98	joint	97	566	93498290	78.65	joint	97	400	88519454	74.43
joint	98	74789	98882030	77.06	joint	98	537	96737524	79.98	joint	98	547	93498856	78.65	joint	98	366	88519854	74.43
joint	99	66405	98956819	77.12	joint	99	451	96738061	79.98	joint	99	549	93499403	78.65	joint	99	374	88520220	74.43
joint	100	58016	99023224	77.17	joint	100	566	96738512	79.98	joint	100	576	93499952	78.65	joint	100	333	88520594	74.43
joint	101	51462	99081240	77.22	joint	101	514	96739078	79.98	joint	101	536	93500528	78.65	joint	101	336	88520927	74.43
joint	102	45994	99132702	77.26	joint	102	523	96739592	79.98	joint	102	548	93501064	78.65	joint	102	361	88521263	74.43
joint	103	41105	99178696	77.29	joint	103	517	96740115	79.98	joint	103	561	93501612	78.65	joint	103	408	88521624	74.43
joint	104	36164	99219801	77.33	joint	104	531	96740632	79.98	joint	104	459	93502173	78.65	joint	104	358	88522032	74.43
joint	105	32729	99255965	77.35	joint	105	535	96741163	79.98	joint	105	483	93502632	78.65	joint	105	388	88522390	74.43
joint	106	29523	99288694	77.38	joint	106	464	96741698	79.98	joint	106	470	93503115	78.65	joint	106	351	88522778	74.43
joint	107	25890	99318217	77.4	joint	107	495	96742162	79.98	joint	107	457	93503585	78.65	joint	107	341	88523129	74.43
joint	108	23003	99344107	77.42	joint	108	474	96742657	79.98	joint	108	464	93504042	78.65	joint	108	313	88523470	74.43
joint	109	20646	99367110	77.44	joint	109	527	96743131	79.98	joint	109	413	93504506	78.66	joint	109	353	88523783	74.43
joint	110	19013	99387756	77.46	joint	110	493	96743658	79.98	joint	110	444	93504919	78.66	joint	110	336	88524136	74.43
joint	111	17228	99406769	77.47	joint	111	450	96744151	79.98	joint	111	418	93505363	78.66	joint	111	329	88524472	74.43
joint	112	15495	99423997	77.48	joint	112	486	96744601	79.98	joint	112	394	93505781	78.66	joint	112	326	88524801	74.43
joint	113	14044	99439492	77.5	joint	113	520	96745087	79.98	joint	113	416	93506175	78.66	joint	113	307	88525127	74.43
joint	114	13156	99453536	77.51	joint	114	444	96745607	79.99	joint	114	429	93506591	78.66	joint	114	322	88525434	74.43
joint	115	11905	99466692	77.52	joint	115	491	96746051	79.99	joint	115	415	93507020	78.66	joint	115	341	88525756	74.43
joint	116	11019	99478597	77.53	joint	116	462	96746542	79.99	joint	116	386	93507435	78.66	joint	116	331	88526097	74.43
joint	117	10546	99489616	77.54	joint	117	479	96747004	79.99	joint	117	374	93507821	78.66	joint	117	353	88526428	74.43
joint	118	9651	99500162	77.54	joint	118	445	96747483	79.99	joint	118	358	93508195	78.66	joint	118	329	88526781	74.44
joint	119	8904	99509813	77.55	joint	119	445	96747928	79.99	joint	119	379	93508553	78.66	joint	119	334	88527110	74.44
joint	120	8724	99518717	77.56	joint	120	436	96748373	79.99	joint	120	384	93508932	78.66	joint	120	271	88527444	74.44
joint	121	7819	99527441	77.57	joint	121	485	96748809	79.99	joint	121	362	93509316	78.66	joint	121	339	88527715	74.44
joint	122	7247	99535260	77.57	joint	122	416	96749294	79.99	joint	122	312	93509678	78.66	joint	122	299	88528054	74.44
joint	123	7187	99542507	77.58	joint	123	421	96749710	79.99	joint	123	314	93509990	78.66	joint	123	301	88528353	74.44
joint	124	6324	99549694	77.58	joint	124	413	96750131	79.99	joint	124	310	93510304	78.66	joint	124	333	88528654	74.44
joint	125	6093	99556018	77.59	joint	125	447	96750544	79.99	joint	125	292	93510614	78.66	joint	125	297	88528987	74.44
joint	126	5721	99562111	77.59	joint	126	497	96750991	79.99	joint	126	270	93510906	78.66	joint	126	308	88529284	74.44
joint	127	5580	99567832	77.6	joint	127	510	96751488	79.99	joint	127	267	93511176	78.66	joint	127	295	88529592	74.44
joint	128	5307	99573412	77.6	joint	128	462	96751998	79.99	joint	128	244	93511443	78.66	joint	128	299	88529887	74.44
joint	129	4798	99578719	77.61	joint	129	512	96752460	79.99	joint	129	271	93511687	78.66	joint	129	309	88530186	74.44
joint	130	4611	99583517	77.61	joint	130	462	96752972	79.99	joint	130	282	93511958	78.66	joint	130	324	88530495	74.44
joint	131	4646	99588128	77.61	joint	131	505	96753434	79.99	joint	131	263	93512240	78.66	joint	131	337	88530819	74.44
joint	132	4504	99592774	77.62	joint	132	502	96753939	79.99	joint	132	247	93512503	78.66	joint	132	354	88531156	74.44
joint	133	4294	99597278	77.62	joint	133	504	96754441	79.99	joint	133	285	93512750	78.66	joint	133	373	88531510	74.44
joint	134	3936	99601572	77.62	joint	134	522	96754945	79.99	joint	134	258	93513035	78.66	joint	134	333	88531883	74.44
joint	135	3871	99605508	77.63	joint	135	452	96755467	79.99	joint	135	224	93513293	78.66	joint	135	321	88532216	74.44
joint	136	3439	99609379	77.63	joint	136	456	96755919	79.99	joint	136	246	93513517	78.66	joint	136	319	88532537	74.44
joint	137	3337	99612818	77.63	joint	137	437	96756375	79.99	joint	137	238	93513763	78.66	joint	137	335	88532856	74.44
joint	138	3062	99616155	77.63	joint	138	430	96756812	79.99	joint	138	208	93514001	78.66	joint	138	344	88533191	74.44
joint	139	2868	99619217	77.64	joint	139	456	96757242	79.99	joint	139	247	93514209	78.66	joint	139	343	88533535	74.44
joint	140	2819	99622085	77.64	joint	140	427	96757698	80	joint	140	274	93514456	78.66	joint	140	350	88533878	74.44
joint	141	2875	99624904	77.64	joint	141	426	96758125	80	joint	141	247	93514730	78.66	joint	141	315	88534228	74.44
joint	142	2692	99627779	77.64	joint	142	366	96758551	80	joint	142	229	93514977	78.66	joint	142	319	88534543	74.44
joint	143	2820	99630471	77.65	joint	143	394	96758917	80	joint	143	197	93515206	78.66	joint	143	316	88534862	74.44
joint	144	2396	99633291	77.65	joint	144	389	96759311	80	joint	144	241	93515403	78.66	joint	144	335	88535178	74.44
joint	145	2464	99635687	77.65	joint	145	376	96759700	80	joint	145	189	93515644	78.66	joint	145	415	88535513	74.44
joint	146	2349	99638151	77.65	joint	146	414	96760076	80	joint	146	188	93515833	78.66	joint	146	254	88535928	74.44
joint	147	2353	99640500	77.65	joint	147	410	96760490	80	joint	147	197	93516021	78.67	joint	147	289	88536182	74.44
joint	148	2203	99642853	77.66	joint	148	401	96760900	80	joint	148	175	93516218	78.67	joint	148	302	88536471	74.44
joint	149	2274	99645056	77.66	joint	149	367	96761301	80	joint	149	187	93516393	78.67	joint	149	317	88536773	74.44
joint	150	2127	99647330	77.66	joint	150	381	96761668	80	joint	150	152	93516580	78.67	joint	150	305	88537090	74.44
joint	151	1998	99649457	77.66	joint	151	365	96762049	80	joint	151	127	93516732	78.67	joint	151	283	88537395	74.44
joint	152	1806	99651455	77.66	joint	152	363	96762414	80	joint	152	167	93516859	78.67	joint	152	277	88537678	74.44
joint	153	1813	99653261	77.66	joint	153	407	96762777	80	joint	153	134	93517026	78.67	joint	153	299	88537955	74.44
joint	154	1880	99655074	77.67	joint	154	376	96763184	80	joint	154	167	93517160	78.67	joint	154	319	88538254	74.44
joint	155	1737	99656954	77.67	joint	155	384	96763560	80	joint	155	172	93517327	78.67	joint	155	275	88538573	74.45
joint	156	1651	99658691	77.67	joint	156	359	96763944	80	joint	156	107	93517499	78.67	joint	156	316	88538848	74.45
joint	157	1630	99660342	77.67	joint	157	377	96764303	80	joint	157	127	93517606	78.67	joint	157	318	88539164	74.45
joint	158	1606	99661972	77.67	joint	158	348	96764680	80	joint	158	132	93517733	78.67	joint	158	280	88539482	74.45
joint	159	1731	99663578	77.67	joint	159	355	96765028	80	joint	159	119	93517865	78.67	joint	159	291	88539762	74.45
joint	160	1427	99665309	77.67	joint	160	354	96765383	80	joint	160	125	93517984	78.67	joint	160	287	88540053	74.45
joint	161	1501	99666736	77.67	joint	161	331	96765737	80	joint	161	119	93518109	78.67	joint	161	299	88540340	74.45
joint	162	1329	99668237	77.68	joint	162	327	96766068	80	joint	162	132	93518228	78.67	joint	162	350	88540639	74.45
joint	163	1274	99669566	77.68	joint	163	311	96766395	80	joint	163	112	93518360	78.67	joint	163	286	88540989	74.45
joint	164	1193	99670840	77.68	joint	164	312	96766706	80	joint	164	132	93518472	78.67	joint	164	284	88541275	74.45
joint	165	1144	99672033	77.68	joint	165	347	96767018	80	joint	165	73	93518604	78.67	joint	165	303	88541559	74.45
joint	166	1202	99673177	77.68	joint	166	353	96767365	80	joint	166	93	93518677	78.67	joint	166	287	88541862	74.45
joint	167	1149	99674379	77.68	joint	167	336	96767718	80	joint	167	102	93518770	78.67	joint	167	247	88542149	74.45
joint	168	1137	99675528	77.68	joint	168	331	96768054	80	joint	168	92	93518872	78.67	joint	168	264	88542396	74.45
joint	169	1092	99676665	77.68	joint	169	332	96768385	80	joint	169	99	93518964	78.67	joint	169	258	88542660	74.45
joint	170	1022	99677757	77.68	joint	170	279	96768717	80	joint	170	91	93519063	78.67	joint	170	289	88542918	74.45
joint	171	997	99678779	77.68	joint	171	283	96768996	80	joint	171	73	93519154	78.67	joint	171	302	88543207	74.45
joint	172	1124	99679776	77.68	joint	172	321	96769279	80	joint	172	75	93519227	78.67	joint	172	294	88543509	74.45
joint	173	850	99680900	77.69	joint	173	280	96769600	80	joint	173	98	93519302	78.67	joint	173	300	88543803	74.45
joint	174	766	99681750	77.69	joint	174	274	96769880	80.01	joint	174	73	93519400	78.67	joint	174	308	88544103	74.45
joint	175	783	99682516	77.69	joint	175	270	96770154	80.01	joint	175	84	93519473	78.67	joint	175	285	88544411	74.45
joint	176	724	99683299	77.69	joint	176	287	96770424	80.01	joint	176	74	93519557	78.67	joint	176	307	88544696	74.45
joint	177	830	99684023	77.69	joint	177	305	96770711	80.01	joint	177	72	93519631	78.67	joint	177	329	88545003	74.45
joint	178	722	99684853	77.69	joint	178	319	96771016	80.01	joint	178	77	93519703	78.67	joint	178	271	88545332	74.45
joint	179	629	99685575	77.69	joint	179	342	96771335	80.01	joint	179	82	93519780	78.67	joint	179	320	88545603	74.45
joint	180	552	99686204	77.69	joint	180	330	96771677	80.01	joint	180	53	93519862	78.67	joint	180	305	88545923	74.45
joint	181	593	99686756	77.69	joint	181	309	96772007	80.01	joint	181	71	93519915	78.67	joint	181	315	88546228	74.45
joint	182	584	99687349	77.69	joint	182	289	96772316	80.01	joint	182	74	93519986	78.67	joint	182	330	88546543	74.45
joint	183	616	99687933	77.69	joint	183	253	96772605	80.01	joint	183	45	93520060	78.67	joint	183	309	88546873	74.45
joint	184	550	99688549	77.69	joint	184	251	96772858	80.01	joint	184	31	93520105	78.67	joint	184	311	88547182	74.45
joint	185	501	99689099	77.69	joint	185	218	96773109	80.01	joint	185	32	93520136	78.67	joint	185	276	88547493	74.45
joint	186	566	99689600	77.69	joint	186	239	96773327	80.01	joint	186	26	93520168	78.67	joint	186	260	88547769	74.45
joint	187	671	99690166	77.69	joint	187	235	96773566	80.01	joint	187	50	93520194	78.67	joint	187	304	88548029	74.45
joint	188	460	99690837	77.69	joint	188	226	96773801	80.01	joint	188	41	93520244	78.67	joint	188	311	88548333	74.45
joint	189	469	99691297	77.69	joint	189	232	96774027	80.01	joint	189	51	93520285	78.67	joint	189	321	88548644	74.45
joint	190	505	99691766	77.69	joint	190	178	96774259	80.01	joint	190	40	93520336	78.67	joint	190	282	88548965	74.45
joint	191	468	99692271	77.69	joint	191	211	96774437	80.01	joint	191	29	93520376	78.67	joint	191	279	88549247	74.45
joint	192	464	99692739	77.69	joint	192	175	96774648	80.01	joint	192	39	93520405	78.67	joint	192	281	88549526	74.45
joint	193	480	99693203	77.69	joint	193	163	96774823	80.01	joint	193	30	93520444	78.67	joint	193	293	88549807	74.45
joint	194	407	99693683	77.7	joint	194	155	96774986	80.01	joint	194	35	93520474	78.67	joint	194	287	88550100	74.45
joint	195	415	99694090	77.7	joint	195	172	96775141	80.01	joint	195	27	93520509	78.67	joint	195	231	88550387	74.45
joint	196	471	99694505	77.7	joint	196	176	96775313	80.01	joint	196	29	93520536	78.67	joint	196	268	88550618	74.46
joint	197	475	99694976	77.7	joint	197	192	96775489	80.01	joint	197	50	93520565	78.67	joint	197	263	88550886	74.46
joint	198	351	99695451	77.7	joint	198	185	96775681	80.01	joint	198	54	93520615	78.67	joint	198	286	88551149	74.46
joint	199	370	99695802	77.7	joint	199	192	96775866	80.01	joint	199	25	93520669	78.67	joint	199	306	88551435	74.46
joint	200	318	99696172	77.7	joint	200	168	96776058	80.01	joint	200	41	93520694	78.67	joint	200	266	88551741	74.46
joint	201	338	99696490	77.7	joint	201	187	96776226	80.01	joint	201	34	93520735	78.67	joint	201	297	88552007	74.46
joint	202	272	99696828	77.7	joint	202	136	96776413	80.01	joint	202	33	93520769	78.67	joint	202	250	88552304	74.46
joint	203	399	99697100	77.7	joint	203	131	96776549	80.01	joint	203	38	93520802	78.67	joint	203	272	88552554	74.46
joint	204	297	99697499	77.7	joint	204	153	96776680	80.01	joint	204	24	93520840	78.67	joint	204	258	88552826	74.46
joint	205	311	99697796	77.7	joint	205	160	96776833	80.01	joint	205	33	93520864	78.67	joint	205	273	88553084	74.46
joint	206	376	99698107	77.7	joint	206	164	96776993	80.01	joint	206	35	93520897	78.67	joint	206	235	88553357	74.46
joint	207	237	99698483	77.7	joint	207	147	96777157	80.01	joint	207	32	93520932	78.67	joint	207	242	88553592	74.46
joint	208	275	99698720	77.7	joint	208	140	96777304	80.01	joint	208	21	93520964	78.67	joint	208	239	88553834	74.46
joint	209	201	99698995	77.7	joint	209	146	96777444	80.01	joint	209	25	93520985	78.67	joint	209	248	88554073	74.46
joint	210	241	99699196	77.7	joint	210	148	96777590	80.01	joint	210	31	93521010	78.67	joint	210	247	88554321	74.46
joint	211	245	99699437	77.7	joint	211	147	96777738	80.01	joint	211	31	93521041	78.67	joint	211	261	88554568	74.46
joint	212	246	99699682	77.7	joint	212	143	96777885	80.01	joint	212	25	93521072	78.67	joint	212	232	88554829	74.46
joint	213	281	99699928	77.7	joint	213	145	96778028	80.01	joint	213	27	93521097	78.67	joint	213	235	88555061	74.46
joint	214	253	99700209	77.7	joint	214	146	96778173	80.01	joint	214	27	93521124	78.67	joint	214	221	88555296	74.46
joint	215	198	99700462	77.7	joint	215	131	96778319	80.01	joint	215	32	93521151	78.67	joint	215	235	88555517	74.46
joint	216	151	99700660	77.7	joint	216	119	96778450	80.01	joint	216	25	93521183	78.67	joint	216	257	88555752	74.46
joint	217	212	99700811	77.7	joint	217	125	96778569	80.01	joint	217	28	93521208	78.67	joint	217	227	88556009	74.46
joint	218	160	99701023	77.7	joint	218	119	96778694	80.01	joint	218	26	93521236	78.67	joint	218	235	88556236	74.46
joint	219	172	99701183	77.7	joint	219	95	96778813	80.01	joint	219	18	93521262	78.67	joint	219	237	88556471	74.46
joint	220	176	99701355	77.7	joint	220	126	96778908	80.01	joint	220	27	93521280	78.67	joint	220	225	88556708	74.46
joint	221	269	99701531	77.7	joint	221	94	96779034	80.01	joint	221	24	93521307	78.67	joint	221	235	88556933	74.46
joint	222	194	99701800	77.7	joint	222	108	96779128	80.01	joint	222	16	93521331	78.67	joint	222	262	88557168	74.46
joint	223	257	99701994	77.7	joint	223	100	96779236	80.01	joint	223	27	93521347	78.67	joint	223	249	88557430	74.46
joint	224	164	99702251	77.7	joint	224	89	96779336	80.01	joint	224	28	93521374	78.67	joint	224	245	88557679	74.46
joint	225	141	99702415	77.7	joint	225	102	96779425	80.01	joint	225	26	93521402	78.67	joint	225	230	88557924	74.46
joint	226	146	99702556	77.7	joint	226	97	96779527	80.01	joint	226	22	93521428	78.67	joint	226	213	88558154	74.46
joint	227	113	99702702	77.7	joint	227	82	96779624	80.01	joint	227	25	93521450	78.67	joint	227	252	88558367	74.46
joint	228	112	99702815	77.7	joint	228	89	96779706	80.01	joint	228	17	93521475	78.67	joint	228	243	88558619	74.46
joint	229	123	99702927	77.7	joint	229	103	96779795	80.01	joint	229	27	93521492	78.67	joint	229	216	88558862	74.46
joint	230	139	99703050	77.7	joint	230	88	96779898	80.01	joint	230	17	93521519	78.67	joint	230	222	88559078	74.46
joint	231	127	99703189	77.7	joint	231	86	96779986	80.01	joint	231	19	93521536	78.67	joint	231	230	88559300	74.46
joint	232	169	99703316	77.7	joint	232	85	96780072	80.01	joint	232	22	93521555	78.67	joint	232	232	88559530	74.46
joint	233	141	99703485	77.7	joint	233	87	96780157	80.01	joint	233	23	93521577	78.67	joint	233	211	88559762	74.46
joint	234	121	99703626	77.7	joint	234	84	96780244	80.01	joint	234	23	93521600	78.67	joint	234	216	88559973	74.46
joint	235	169	99703747	77.7	joint	235	81	96780328	80.01	joint	235	25	93521623	78.67	joint	235	210	88560189	74.46
joint	236	123	99703916	77.7	joint	236	86	96780409	80.01	joint	236	27	93521648	78.67	joint	236	226	88560399	74.46
joint	237	168	99704039	77.7	joint	237	72	96780495	80.01	joint	237	21	93521675	78.67	joint	237	227	88560625	74.46
joint	238	136	99704207	77.7	joint	238	74	96780567	80.01	joint	238	15	93521696	78.67	joint	238	228	88560852	74.46
joint	239	216	99704343	77.7	joint	239	75	96780641	80.01	joint	239	22	93521711	78.67	joint	239	193	88561080	74.46
joint	240	155	99704559	77.7	joint	240	66	96780716	80.01	joint	240	10	93521733	78.67	joint	240	221	88561273	74.46
joint	241	183	99704714	77.7	joint	241	66	96780782	80.01	joint	241	13	93521743	78.67	joint	241	212	88561494	74.46
joint	242	146	99704897	77.7	joint	242	59	96780848	80.01	joint	242	16	93521756	78.67	joint	242	167	88561706	74.46
joint	243	140	99705043	77.7	joint	243	78	96780907	80.01	joint	243	9	93521772	78.67	joint	243	188	88561873	74.46
joint	244	250	99705183	77.7	joint	244	53	96780985	80.01	joint	244	9	93521781	78.67	joint	244	154	88562061	74.46
joint	245	140	99705433	77.7	joint	245	68	96781038	80.01	joint	245	5	93521790	78.67	joint	245	194	88562215	74.46
joint	246	202	99705573	77.7	joint	246	44	96781106	80.01	joint	246	18	93521795	78.67	joint	246	159	88562409	74.47
joint	247	127	99705775	77.7	joint	247	60	96781150	80.01	joint	247	12	93521813	78.67	joint	247	159	88562568	74.47
joint	248	156	99705902	77.7	joint	248	62	96781210	80.01	joint	248	14	93521825	78.67	joint	248	169	88562727	74.47
joint	249	155	99706058	77.7	joint	249	70	96781272	80.01	joint	249	5	93521839	78.67	joint	249	188	88562896	74.47
joint	250	137	99706213	77.7	joint	250	54	96781342	80.01	joint	250	8	93521844	78.67	joint	250	165	88563084	74.47
joint	251	121	99706350	77.7	joint	251	51	96781396	80.01	joint	251	5	93521852	78.67	joint	251	171	88563249	74.47
joint	252	158	99706471	77.71	joint	252	36	96781447	80.01	joint	252	8	93521857	78.67	joint	252	181	88563420	74.47
joint	253	128	99706629	77.71	joint	253	58	96781483	80.01	joint	253	12	93521865	78.67	joint	253	179	88563601	74.47
joint	254	133	99706757	77.71	joint	254	41	96781541	80.01	joint	254	17	93521877	78.67	joint	254	155	88563780	74.47
joint	255	101	99706890	77.71	joint	255	61	96781582	80.01	joint	255	9	93521894	78.67	joint	255	195	88563935	74.47
joint	256	140	99706991	77.71	joint	256	64	96781643	80.01	joint	256	8	93521903	78.67	joint	256	172	88564130	74.47
joint	257	136	99707131	77.71	joint	257	43	96781707	80.01	joint	257	11	93521911	78.67	joint	257	175	88564302	74.47
joint	258	157	99707267	77.71	joint	258	47	96781750	80.01	joint	258	10	93521922	78.67	joint	258	200	88564477	74.47
joint	259	115	99707424	77.71	joint	259	45	96781797	80.01	joint	259	9	93521932	78.67	joint	259	182	88564677	74.47
joint	260	160	99707539	77.71	joint	260	46	96781842	80.02	joint	260	8	93521941	78.67	joint	260	166	88564859	74.47
joint	261	205	99707699	77.71	joint	261	35	96781888	80.02	joint	261	10	93521949	78.67	joint	261	190	88565025	74.47
joint	262	193	99707904	77.71	joint	262	32	96781923	80.02	joint	262	11	93521959	78.67	joint	262	175	88565215	74.47
joint	263	166	99708097	77.71	joint	263	34	96781955	80.02	joint	263	10	93521970	78.67	joint	263	164	88565390	74.47
joint	264	224	99708263	77.71	joint	264	33	96781989	80.02	joint	264	6	93521980	78.67	joint	264	167	88565554	74.47
joint	265	209	99708487	77.71	joint	265	40	96782022	80.02	joint	265	6	93521986	78.67	joint	265	163	88565721	74.47
joint	266	135	99708696	77.71	joint	266	58	96782062	80.02	joint	266	8	93521992	78.67	joint	266	180	88565884	74.47
joint	267	241	99708831	77.71	joint	267	36	96782120	80.02	joint	267	8	93522000	78.67	joint	267	165	88566064	74.47
joint	268	158	99709072	77.71	joint	268	33	96782156	80.02	joint	268	5	93522008	78.67	joint	268	179	88566229	74.47
joint	269	222	99709230	77.71	joint	269	55	96782189	80.02	joint	269	11	93522013	78.67	joint	269	154	88566408	74.47
joint	270	201	99709452	77.71	joint	270	34	96782244	80.02	joint	270	11	93522024	78.67	joint	270	149	88566562	74.47
joint	271	125	99709653	77.71	joint	271	40	96782278	80.02	joint	271	3	93522035	78.67	joint	271	132	88566711	74.47
joint	272	135	99709778	77.71	joint	272	37	96782318	80.02	joint	272	5	93522038	78.67	joint	272	140	88566843	74.47
joint	273	173	99709913	77.71	joint	273	33	96782355	80.02	joint	273	7	93522043	78.67	joint	273	132	88566983	74.47
joint	274	120	99710086	77.71	joint	274	28	96782388	80.02	joint	274	5	93522050	78.67	joint	274	145	88567115	74.47
joint	275	110	99710206	77.71	joint	275	34	96782416	80.02	joint	275	1	93522055	78.67	joint	275	136	88567260	74.47
joint	276	112	99710316	77.71	joint	276	29	96782450	80.02	joint	276	3	93522056	78.67	joint	276	143	88567396	74.47
joint	277	101	99710428	77.71	joint	277	28	96782479	80.02	joint	277	7	93522059	78.67	joint	277	132	88567539	74.47
joint	278	123	99710529	77.71	joint	278	28	96782507	80.02	joint	278	9	93522066	78.67	joint	278	130	88567671	74.47
joint	279	157	99710652	77.71	joint	279	28	96782535	80.02	joint	279	8	93522075	78.67	joint	279	120	88567801	74.47
joint	280	104	99710809	77.71	joint	280	20	96782563	80.02	joint	280	3	93522083	78.67	joint	280	134	88567921	74.47
joint	281	114	99710913	77.71	joint	281	17	96782583	80.02	joint	281	4	93522086	78.67	joint	281	143	88568055	74.47
joint	282	159	99711027	77.71	joint	282	22	96782600	80.02	joint	282	3	93522090	78.67	joint	282	116	88568198	74.47
joint	283	206	99711186	77.71	joint	283	16	96782622	80.02	joint	283	7	93522093	78.67	joint	283	128	88568314	74.47
joint	284	140	99711392	77.71	joint	284	26	96782638	80.02	joint	284	7	93522100	78.67	joint	284	138	88568442	74.47
joint	285	129	99711532	77.71	joint	285	18	96782664	80.02	joint	285	7	93522107	78.67	joint	285	120	88568580	74.47
joint	286	131	99711661	77.71	joint	286	20	96782682	80.02	joint	286	3	93522114	78.67	joint	286	128	88568700	74.47
joint	287	271	99711792	77.71	joint	287	12	96782702	80.02	joint	287	6	93522117	78.67	joint	287	122	88568828	74.47
joint	288	155	99712063	77.71	joint	288	14	96782714	80.02	joint	288	10	93522123	78.67	joint	288	113	88568950	74.47
joint	289	144	99712218	77.71	joint	289	22	96782728	80.02	joint	289	6	93522133	78.67	joint	289	126	88569063	74.47
joint	290	121	99712362	77.71	joint	290	21	96782750	80.02	joint	290	8	93522139	78.67	joint	290	147	88569189	74.47
joint	291	88	99712483	77.71	joint	291	15	96782771	80.02	joint	291	10	93522147	78.67	joint	291	103	88569336	74.47
joint	292	89	99712571	77.71	joint	292	18	96782786	80.02	joint	292	2	93522157	78.67	joint	292	97	88569439	74.47
joint	293	112	99712660	77.71	joint	293	10	96782804	80.02	joint	293	7	93522159	78.67	joint	293	131	88569536	74.47
joint	294	100	99712772	77.71	joint	294	14	96782814	80.02	joint	294	1	93522166	78.67	joint	294	105	88569667	74.47
joint	295	104	99712872	77.71	joint	295	18	96782828	80.02	joint	295	1	93522167	78.67	joint	295	103	88569772	74.47
joint	296	97	99712976	77.71	joint	296	28	96782846	80.02	joint	296	2	93522168	78.67	joint	296	113	88569875	74.47
joint	297	159	99713073	77.71	joint	297	20	96782874	80.02	joint	297	2	93522170	78.67	joint	297	124	88569988	74.47
joint	298	116	99713232	77.71	joint	298	16	96782894	80.02	joint	298	2	93522172	78.67	joint	298	105	88570112	74.47
joint	299	105	99713348	77.71	joint	299	28	96782910	80.02	joint	299	4	93522174	78.67	joint	299	108	88570217	74.47
joint	300	118	99713453	77.71	joint	300	30	96782938	80.02	joint	300	5	93522178	78.67	joint	300	96	88570325	74.47
joint	301	124	99713571	77.71	joint	301	16	96782968	80.02	joint	301	3	93522183	78.67	joint	301	103	88570421	74.47
joint	302	174	99713695	77.71	joint	302	28	96782984	80.02	joint	302	3	93522186	78.67	joint	302	100	88570524	74.47
joint	303	136	99713869	77.71	joint	303	19	96783012	80.02	joint	303	9	93522189	78.67	joint	303	119	88570624	74.47
joint	304	122	99714005	77.71	joint	304	19	96783031	80.02	joint	304	5	93522198	78.67	joint	304	105	88570743	74.47
joint	305	119	99714127	77.71	joint	305	26	96783050	80.02	joint	305	4	93522203	78.67	joint	305	97	88570848	74.47
joint	306	107	99714246	77.71	joint	306	17	96783076	80.02	joint	306	5	93522207	78.67	joint	306	96	88570945	74.47
joint	307	117	99714353	77.71	joint	307	21	96783093	80.02	joint	307	4	93522212	78.67	joint	307	93	88571041	74.47
joint	308	114	99714470	77.71	joint	308	22	96783114	80.02	joint	308	2	93522216	78.67	joint	308	88	88571134	74.47
joint	309	105	99714584	77.71	joint	309	12	96783136	80.02	joint	309	1	93522218	78.67	joint	309	83	88571222	74.47
joint	310	120	99714689	77.71	joint	310	21	96783148	80.02	joint	310	3	93522219	78.67	joint	310	77	88571305	74.47
joint	311	126	99714809	77.71	joint	311	19	96783169	80.02	joint	311	2	93522222	78.67	joint	311	96	88571382	74.47
joint	312	110	99714935	77.71	joint	312	13	96783188	80.02	joint	313	2	93522224	78.67	joint	312	87	88571478	74.47
joint	313	170	99715045	77.71	joint	313	12	96783201	80.02	joint	314	2	93522226	78.67	joint	313	95	88571565	74.47
joint	314	90	99715215	77.71	joint	314	15	96783213	80.02	joint	315	2	93522228	78.67	joint	314	77	88571660	74.47
joint	315	100	99715305	77.71	joint	315	19	96783228	80.02	joint	316	4	93522230	78.67	joint	315	64	88571737	74.47
joint	316	112	99715405	77.71	joint	316	30	96783247	80.02	joint	317	4	93522234	78.67	joint	316	87	88571801	74.47
joint	317	110	99715517	77.71	joint	317	20	96783277	80.02	joint	318	2	93522238	78.67	joint	317	81	88571888	74.47
joint	318	98	99715627	77.71	joint	318	12	96783297	80.02	joint	319	8	93522240	78.67	joint	318	59	88571969	74.47
joint	319	97	99715725	77.71	joint	319	29	96783309	80.02	joint	320	2	93522248	78.67	joint	319	60	88572028	74.47
joint	320	85	99715822	77.71	joint	320	17	96783338	80.02	joint	321	4	93522250	78.67	joint	320	75	88572088	74.47
joint	321	101	99715907	77.71	joint	321	19	96783355	80.02	joint	322	6	93522254	78.67	joint	321	51	88572163	74.47
joint	322	113	99716008	77.71	joint	322	18	96783374	80.02	joint	323	2	93522260	78.67	joint	322	73	88572214	74.47
joint	323	79	99716121	77.71	joint	323	16	96783392	80.02	joint	324	4	93522262	78.67	joint	323	70	88572287	74.47
joint	324	102	99716200	77.71	joint	324	17	96783408	80.02	joint	325	6	93522266	78.67	joint	324	75	88572357	74.47
joint	325	113	99716302	77.71	joint	325	16	96783425	80.02	joint	326	5	93522272	78.67	joint	325	69	88572432	74.47
joint	326	225	99716415	77.71	joint	326	18	96783441	80.02	joint	327	3	93522277	78.67	joint	326	87	88572501	74.47
joint	327	100	99716640	77.71	joint	327	15	96783459	80.02	joint	328	3	93522280	78.67	joint	327	52	88572588	74.47
joint	328	134	99716740	77.71	joint	328	14	96783474	80.02	joint	329	1	93522283	78.67	joint	328	54	88572640	74.47
joint	329	134	99716874	77.71	joint	329	9	96783488	80.02	joint	330	3	93522284	78.67	joint	329	61	88572694	74.47
joint	330	112	99717008	77.71	joint	330	27	96783497	80.02	joint	331	2	93522287	78.67	joint	330	59	88572755	74.47
joint	331	138	99717120	77.71	joint	331	18	96783524	80.02	joint	332	6	93522289	78.67	joint	331	49	88572814	74.47
joint	332	124	99717258	77.71	joint	332	12	96783542	80.02	joint	334	1	93522295	78.67	joint	332	63	88572863	74.47
joint	333	108	99717382	77.71	joint	333	11	96783554	80.02	joint	335	2	93522296	78.67	joint	333	45	88572926	74.47
joint	334	99	99717490	77.71	joint	334	13	96783565	80.02	joint	336	5	93522298	78.67	joint	334	48	88572971	74.47
joint	335	93	99717589	77.71	joint	335	1	96783578	80.02	joint	337	5	93522303	78.67	joint	335	47	88573019	74.47
joint	336	109	99717682	77.71	joint	336	9	96783579	80.02	joint	338	4	93522308	78.67	joint	336	37	88573066	74.47
joint	337	122	99717791	77.71	joint	337	15	96783588	80.02	joint	339	4	93522312	78.67	joint	337	54	88573103	74.47
joint	338	228	99717913	77.71	joint	338	15	96783603	80.02	joint	340	5	93522316	78.67	joint	338	48	88573157	74.47
joint	339	77	99718141	77.71	joint	339	18	96783618	80.02	joint	341	5	93522321	78.67	joint	339	48	88573205	74.47
joint	340	93	99718218	77.71	joint	340	17	96783636	80.02	joint	342	3	93522326	78.67	joint	340	53	88573253	74.47
joint	341	112	99718311	77.71	joint	341	14	96783653	80.02	joint	343	4	93522329	78.67	joint	341	39	88573306	74.47
joint	342	99	99718423	77.71	joint	342	8	96783667	80.02	joint	344	3	93522333	78.67	joint	342	37	88573345	74.47
joint	343	102	99718522	77.71	joint	343	8	96783675	80.02	joint	345	1	93522336	78.67	joint	343	39	88573382	74.47
joint	344	83	99718624	77.71	joint	344	16	96783683	80.02	joint	346	5	93522337	78.67	joint	344	41	88573421	74.47
joint	345	109	99718707	77.71	joint	345	18	96783699	80.02	joint	347	6	93522342	78.67	joint	345	40	88573462	74.47
joint	346	77	99718816	77.71	joint	346	12	96783717	80.02	joint	348	2	93522348	78.67	joint	346	36	88573502	74.47
joint	347	87	99718893	77.71	joint	347	16	96783729	80.02	joint	349	2	93522350	78.67	joint	347	44	88573538	74.47
joint	348	69	99718980	77.71	joint	348	14	96783745	80.02	joint	350	2	93522352	78.67	joint	348	51	88573582	74.47
joint	349	159	99719049	77.71	joint	349	9	96783759	80.02	joint	351	6	93522354	78.67	joint	349	44	88573633	74.47
joint	350	202	99719208	77.72	joint	350	13	96783768	80.02	joint	352	2	93522360	78.67	joint	350	46	88573677	74.47
joint	351	86	99719410	77.72	joint	351	11	96783781	80.02	joint	353	1	93522362	78.67	joint	351	41	88573723	74.47
joint	352	143	99719496	77.72	joint	352	16	96783792	80.02	joint	354	1	93522363	78.67	joint	352	38	88573764	74.47
joint	353	115	99719639	77.72	joint	353	11	96783808	80.02	joint	355	2	93522364	78.67	joint	353	39	88573802	74.47
joint	354	110	99719754	77.72	joint	354	9	96783819	80.02	joint	356	7	93522366	78.67	joint	354	40	88573841	74.47
joint	355	91	99719864	77.72	joint	355	9	96783828	80.02	joint	357	2	93522373	78.67	joint	355	37	88573881	74.47
joint	356	97	99719955	77.72	joint	356	6	96783837	80.02	joint	358	4	93522375	78.67	joint	356	34	88573918	74.47
joint	357	111	99720052	77.72	joint	357	9	96783843	80.02	joint	359	6	93522379	78.67	joint	357	30	88573952	74.47
joint	358	92	99720163	77.72	joint	358	6	96783852	80.02	joint	360	4	93522385	78.67	joint	358	36	88573982	74.47
joint	359	110	99720255	77.72	joint	359	12	96783858	80.02	joint	361	2	93522389	78.67	joint	359	35	88574018	74.47
joint	360	139	99720365	77.72	joint	360	15	96783870	80.02	joint	362	7	93522391	78.67	joint	360	39	88574053	74.47
joint	361	103	99720504	77.72	joint	361	9	96783885	80.02	joint	363	4	93522398	78.67	joint	361	29	88574092	74.47
joint	362	108	99720607	77.72	joint	362	14	96783894	80.02	joint	364	1	93522402	78.67	joint	362	36	88574121	74.47
joint	363	103	99720715	77.72	joint	363	6	96783908	80.02	joint	365	3	93522403	78.67	joint	363	36	88574157	74.47
joint	364	86	99720818	77.72	joint	364	6	96783914	80.02	joint	366	1	93522406	78.67	joint	364	41	88574193	74.48
joint	365	107	99720904	77.72	joint	365	12	96783920	80.02	joint	367	1	93522407	78.67	joint	365	43	88574234	74.48
joint	366	93	99721011	77.72	joint	366	9	96783932	80.02	joint	368	2	93522408	78.67	joint	366	33	88574277	74.48
joint	367	133	99721104	77.72	joint	367	6	96783941	80.02	joint	369	6	93522410	78.67	joint	367	24	88574310	74.48
joint	368	110	99721237	77.72	joint	368	8	96783947	80.02	joint	370	5	93522416	78.67	joint	368	38	88574334	74.48
joint	369	91	99721347	77.72	joint	369	9	96783955	80.02	joint	371	6	93522421	78.67	joint	369	31	88574372	74.48
joint	370	85	99721438	77.72	joint	370	7	96783964	80.02	joint	372	2	93522427	78.67	joint	370	30	88574403	74.48
joint	371	229	99721523	77.72	joint	371	6	96783971	80.02	joint	373	55	93522429	78.67	joint	371	28	88574433	74.48
joint	372	81	99721752	77.72	joint	372	3	96783977	80.02	joint	375	4	93522484	78.67	joint	372	33	88574461	74.48
joint	373	74	99721833	77.72	joint	373	4	96783980	80.02	joint	376	7	93522488	78.67	joint	373	11	88574494	74.48
joint	374	120	99721907	77.72	joint	374	11	96783984	80.02	joint	377	7	93522495	78.67	joint	374	22	88574505	74.48
joint	375	60	99722027	77.72	joint	375	6	96783995	80.02	joint	378	3	93522502	78.67	joint	375	23	88574527	74.48
joint	376	88	99722087	77.72	joint	376	7	96784001	80.02	joint	379	11	93522505	78.67	joint	376	36	88574550	74.48
joint	377	89	99722175	77.72	joint	377	3	96784008	80.02	joint	380	6	93522516	78.67	joint	377	27	88574586	74.48
joint	378	89	99722264	77.72	joint	378	3	96784011	80.02	joint	381	3	93522522	78.67	joint	378	21	88574613	74.48
joint	379	75	99722353	77.72	joint	379	7	96784014	80.02	joint	382	1	93522525	78.67	joint	379	22	88574634	74.48
joint	380	93	99722428	77.72	joint	380	9	96784021	80.02	joint	383	1	93522526	78.67	joint	380	29	88574656	74.48
joint	381	78	99722521	77.72	joint	381	5	96784030	80.02	joint	385	1	93522527	78.67	joint	381	30	88574685	74.48
joint	382	62	99722599	77.72	joint	382	10	96784035	80.02	joint	387	2	93522528	78.67	joint	382	25	88574715	74.48
joint	383	106	99722661	77.72	joint	383	6	96784045	80.02	joint	388	7	93522530	78.67	joint	383	29	88574740	74.48
joint	384	94	99722767	77.72	joint	384	6	96784051	80.02	joint	390	1	93522537	78.67	joint	384	31	88574769	74.48
joint	385	70	99722861	77.72	joint	385	5	96784057	80.02	joint	391	1	93522538	78.67	joint	385	27	88574800	74.48
joint	386	95	99722931	77.72	joint	386	9	96784062	80.02	joint	394	1	93522539	78.67	joint	386	25	88574827	74.48
joint	387	84	99723026	77.72	joint	387	7	96784071	80.02	joint	395	3	93522540	78.67	joint	387	23	88574852	74.48
joint	388	89	99723110	77.72	joint	388	6	96784078	80.02	joint	398	1	93522543	78.67	joint	388	16	88574875	74.48
joint	389	79	99723199	77.72	joint	389	6	96784084	80.02	joint	399	1	93522544	78.67	joint	389	14	88574891	74.48
joint	390	83	99723278	77.72	joint	390	5	96784090	80.02	joint	404	1	93522545	78.67	joint	390	25	88574905	74.48
joint	391	65	99723361	77.72	joint	391	1	96784095	80.02	joint	405	2	93522546	78.67	joint	391	19	88574930	74.48
joint	392	74	99723426	77.72	joint	392	8	96784096	80.02	joint	406	1	93522548	78.67	joint	392	15	88574949	74.48
joint	393	60	99723500	77.72	joint	393	5	96784104	80.02	joint	407	1	93522549	78.67	joint	393	21	88574964	74.48
joint	394	86	99723560	77.72	joint	394	6	96784109	80.02	joint	409	3	93522550	78.67	joint	394	24	88574985	74.48
joint	395	82	99723646	77.72	joint	395	10	96784115	80.02	joint	410	2	93522553	78.67	joint	395	21	88575009	74.48
joint	396	81	99723728	77.72	joint	396	9	96784125	80.02	joint	411	3	93522555	78.67	joint	396	19	88575030	74.48
joint	397	217	99723809	77.72	joint	397	2	96784134	80.02	joint	413	1	93522558	78.67	joint	397	12	88575049	74.48
joint	398	90	99724026	77.72	joint	398	5	96784136	80.02	joint	417	1	93522559	78.67	joint	398	17	88575061	74.48
joint	399	83	99724116	77.72	joint	399	4	96784141	80.02						joint	399	18	88575078	74.48
joint	400	77	99724199	77.72	joint	400	3	96784145	80.02						joint	400	21	88575096	74.48
joint	401	66	99724276	77.72	joint	401	2	96784148	80.02						joint	401	20	88575117	74.48
joint	402	87	99724342	77.72	joint	402	2	96784150	80.02						joint	402	17	88575137	74.48
joint	403	91	99724429	77.72	joint	403	3	96784152	80.02						joint	403	13	88575154	74.48
joint	404	76	99724520	77.72	joint	404	2	96784155	80.02						joint	404	16	88575167	74.48
joint	405	82	99724596	77.72	joint	405	2	96784157	80.02						joint	405	20	88575183	74.48
joint	406	75	99724678	77.72	joint	406	2	96784159	80.02						joint	406	19	88575203	74.48
joint	407	83	99724753	77.72	joint	407	3	96784161	80.02						joint	407	13	88575222	74.48
joint	408	82	99724836	77.72	joint	408	4	96784164	80.02						joint	408	12	88575235	74.48
joint	409	74	99724918	77.72	joint	409	5	96784168	80.02						joint	409	10	88575247	74.48
joint	410	70	99724992	77.72	joint	411	2	96784173	80.02						joint	410	12	88575257	74.48
joint	411	87	99725062	77.72	joint	412	4	96784175	80.02						joint	411	20	88575269	74.48
joint	412	68	99725149	77.72	joint	413	3	96784179	80.02						joint	412	12	88575289	74.48
joint	413	103	99725217	77.72	joint	414	1	96784182	80.02						joint	413	11	88575301	74.48
joint	414	88	99725320	77.72	joint	415	1	96784183	80.02						joint	414	9	88575312	74.48
joint	415	64	99725408	77.72	joint	416	1	96784184	80.02						joint	415	15	88575321	74.48
joint	416	72	99725472	77.72	joint	418	2	96784185	80.02						joint	416	20	88575336	74.48
joint	417	69	99725544	77.72	joint	421	1	96784187	80.02						joint	417	12	88575356	74.48
joint	418	74	99725613	77.72	joint	422	1	96784188	80.02						joint	418	20	88575368	74.48
joint	419	76	99725687	77.72	joint	423	1	96784189	80.02						joint	419	13	88575388	74.48
joint	420	70	99725763	77.72	joint	424	2	96784190	80.02						joint	420	22	88575401	74.48
joint	421	70	99725833	77.72	joint	425	1	96784192	80.02						joint	421	14	88575423	74.48
joint	422	73	99725903	77.72	joint	426	1	96784193	80.02						joint	422	18	88575437	74.48
joint	423	88	99725976	77.72	joint	427	4	96784194	80.02						joint	423	21	88575455	74.48
joint	424	187	99726064	77.72	joint	428	1	96784198	80.02						joint	424	14	88575476	74.48
joint	425	55	99726251	77.72	joint	430	2	96784199	80.02						joint	425	11	88575490	74.48
joint	426	66	99726306	77.72	joint	431	4	96784201	80.02						joint	426	13	88575501	74.48
joint	427	77	99726372	77.72	joint	432	3	96784205	80.02						joint	427	11	88575514	74.48
joint	428	76	99726449	77.72	joint	433	3	96784208	80.02						joint	428	14	88575525	74.48
joint	429	73	99726525	77.72	joint	434	5	96784211	80.02						joint	429	14	88575539	74.48
joint	430	79	99726598	77.72	joint	435	5	96784216	80.02						joint	430	16	88575553	74.48
joint	431	66	99726677	77.72	joint	436	4	96784221	80.02						joint	431	14	88575569	74.48
joint	432	76	99726743	77.72	joint	437	4	96784225	80.02						joint	432	15	88575583	74.48
joint	433	128	99726819	77.72	joint	438	6	96784229	80.02						joint	433	16	88575598	74.48
joint	434	65	99726947	77.72	joint	439	4	96784235	80.02						joint	434	8	88575614	74.48
joint	435	88	99727012	77.72	joint	441	4	96784239	80.02						joint	435	10	88575622	74.48
joint	436	69	99727100	77.72	joint	442	1	96784243	80.02						joint	436	7	88575632	74.48
joint	437	78	99727169	77.72	joint	443	2	96784244	80.02						joint	437	7	88575639	74.48
joint	438	79	99727247	77.72	joint	444	13	96784246	80.02						joint	438	13	88575646	74.48
joint	439	102	99727326	77.72	joint	445	1	96784259	80.02						joint	439	6	88575659	74.48
joint	440	230	99727428	77.72	joint	446	5	96784260	80.02						joint	440	10	88575665	74.48
joint	441	80	99727658	77.72	joint	447	3	96784265	80.02						joint	441	8	88575675	74.48
joint	442	112	99727738	77.72	joint	448	2	96784268	80.02						joint	442	15	88575683	74.48
joint	443	96	99727850	77.72	joint	449	2	96784270	80.02						joint	443	12	88575698	74.48
joint	444	249	99727946	77.72	joint	450	3	96784272	80.02						joint	444	12	88575710	74.48
joint	445	81	99728195	77.72	joint	451	3	96784275	80.02						joint	445	5	88575722	74.48
joint	446	134	99728276	77.72	joint	452	3	96784278	80.02						joint	446	8	88575727	74.48
joint	447	124	99728410	77.72	joint	453	5	96784281	80.02						joint	447	12	88575735	74.48
joint	448	138	99728534	77.72	joint	454	1	96784286	80.02						joint	448	5	88575747	74.48
joint	449	111	99728672	77.72	joint	455	2	96784287	80.02						joint	449	2	88575752	74.48
joint	450	120	99728783	77.72	joint	456	1	96784289	80.02						joint	450	10	88575754	74.48
joint	451	167	99728903	77.72	joint	457	1	96784290	80.02						joint	451	14	88575764	74.48
joint	452	88	99729070	77.72	joint	458	1	96784291	80.02						joint	452	10	88575778	74.48
joint	453	78	99729158	77.72	joint	459	1	96784292	80.02						joint	453	13	88575788	74.48
joint	454	86	99729236	77.72	joint	460	2	96784293	80.02						joint	454	13	88575801	74.48
joint	455	102	99729322	77.72	joint	461	1	96784295	80.02						joint	455	9	88575814	74.48
joint	456	104	99729424	77.72	joint	463	5	96784296	80.02						joint	456	5	88575823	74.48
joint	457	165	99729528	77.72	joint	465	1	96784301	80.02						joint	457	5	88575828	74.48
joint	458	157	99729693	77.72	joint	466	1	96784302	80.02						joint	458	12	88575833	74.48
joint	459	102	99729850	77.72	joint	468	2	96784303	80.02						joint	459	10	88575845	74.48
joint	460	142	99729952	77.72	joint	469	4	96784305	80.02						joint	460	12	88575855	74.48
joint	461	119	99730094	77.72	joint	470	2	96784309	80.02						joint	461	13	88575867	74.48
joint	462	129	99730213	77.72	joint	472	1	96784311	80.02						joint	462	4	88575880	74.48
joint	463	111	99730342	77.72	joint	473	2	96784312	80.02						joint	463	17	88575884	74.48
joint	464	130	99730453	77.72	joint	474	2	96784314	80.02						joint	464	8	88575901	74.48
joint	465	119	99730583	77.72	joint	475	4	96784316	80.02						joint	465	6	88575909	74.48
joint	466	117	99730702	77.72	joint	476	3	96784320	80.02						joint	466	8	88575915	74.48
joint	467	117	99730819	77.72	joint	477	5	96784323	80.02						joint	467	9	88575923	74.48
joint	468	103	99730936	77.72	joint	478	3	96784328	80.02						joint	468	1	88575932	74.48
joint	469	116	99731039	77.72	joint	479	3	96784331	80.02						joint	469	6	88575933	74.48
joint	470	129	99731155	77.72	joint	480	2	96784334	80.02						joint	470	5	88575939	74.48
joint	471	111	99731284	77.72	joint	481	5	96784336	80.02						joint	471	9	88575944	74.48
joint	472	125	99731395	77.72	joint	482	1	96784341	80.02						joint	472	7	88575953	74.48
joint	473	124	99731520	77.72	joint	483	3	96784342	80.02						joint	473	7	88575960	74.48
joint	474	119	99731644	77.72	joint	484	5	96784345	80.02						joint	474	8	88575967	74.48
joint	475	154	99731763	77.72	joint	485	4	96784350	80.02						joint	475	2	88575975	74.48
joint	476	118	99731917	77.72	joint	486	8	96784354	80.02						joint	476	5	88575977	74.48
joint	477	124	99732035	77.72	joint	487	6	96784362	80.02						joint	477	5	88575982	74.48
joint	478	118	99732159	77.73	joint	488	1	96784368	80.02						joint	478	4	88575987	74.48
joint	479	147	99732277	77.73	joint	489	1	96784369	80.02						joint	479	6	88575991	74.48
joint	480	124	99732424	77.73	joint	490	3	96784370	80.02						joint	480	4	88575997	74.48
joint	481	114	99732548	77.73	joint	491	4	96784373	80.02						joint	481	7	88576001	74.48
joint	482	137	99732662	77.73	joint	492	2	96784377	80.02						joint	482	2	88576008	74.48
joint	483	107	99732799	77.73	joint	494	3	96784379	80.02						joint	483	6	88576010	74.48
joint	484	118	99732906	77.73	joint	495	1	96784382	80.02						joint	484	2	88576016	74.48
joint	485	127	99733024	77.73	joint	496	8	96784383	80.02						joint	485	6	88576018	74.48
joint	486	128	99733151	77.73	joint	497	8	96784391	80.02						joint	486	3	88576024	74.48
joint	487	112	99733279	77.73	joint	498	1	96784399	80.02						joint	487	5	88576027	74.48
joint	488	118	99733391	77.73	joint	502	1	96784400	80.02						joint	488	7	88576032	74.48
joint	489	101	99733509	77.73	joint	503	1	96784401	80.02						joint	489	5	88576039	74.48
joint	490	119	99733610	77.73	joint	504	2	96784402	80.02						joint	490	3	88576044	74.48
joint	491	111	99733729	77.73	joint	505	2	96784404	80.02						joint	491	8	88576047	74.48
joint	492	90	99733840	77.73	joint	506	2	96784406	80.02						joint	492	5	88576055	74.48
joint	493	91	99733930	77.73	joint	507	3	96784408	80.02						joint	493	5	88576060	74.48
joint	494	104	99734021	77.73	joint	508	2	96784411	80.02						joint	494	6	88576065	74.48
joint	495	88	99734125	77.73	joint	509	3	96784413	80.02						joint	495	5	88576071	74.48
joint	496	145	99734213	77.73	joint	510	1	96784416	80.02						joint	496	3	88576076	74.48
joint	497	113	99734358	77.73	joint	511	1	96784417	80.02						joint	497	2	88576079	74.48
joint	498	112	99734471	77.73	joint	512	1	96784418	80.02						joint	498	7	88576081	74.48
joint	499	116	99734583	77.73	joint	513	1	96784419	80.02						joint	499	9	88576088	74.48
joint	500	129	99734699	77.73	joint	514	3	96784420	80.02						joint	500	2	88576097	74.48
joint	501	123	99734828	77.73	joint	515	4	96784423	80.02						joint	501	8	88576099	74.48
joint	502	104	99734951	77.73	joint	516	4	96784427	80.02						joint	502	6	88576107	74.48
joint	503	91	99735055	77.73	joint	517	2	96784431	80.02						joint	503	6	88576113	74.48
joint	504	102	99735146	77.73	joint	519	1	96784433	80.02						joint	504	4	88576119	74.48
joint	505	94	99735248	77.73	joint	520	1	96784434	80.02						joint	505	7	88576123	74.48
joint	506	105	99735342	77.73	joint	521	1	96784435	80.02						joint	506	8	88576130	74.48
joint	507	87	99735447	77.73	joint	522	4	96784436	80.02						joint	507	5	88576138	74.48
joint	508	111	99735534	77.73	joint	524	1	96784440	80.02						joint	508	7	88576143	74.48
joint	509	111	99735645	77.73	joint	525	1	96784441	80.02						joint	509	3	88576150	74.48
joint	510	116	99735756	77.73	joint	526	2	96784442	80.02						joint	510	6	88576153	74.48
joint	511	131	99735872	77.73	joint	527	3	96784444	80.02						joint	511	6	88576159	74.48
joint	512	133	99736003	77.73	joint	528	1	96784447	80.02						joint	512	11	88576165	74.48
joint	513	111	99736136	77.73	joint	529	1	96784448	80.02						joint	513	6	88576176	74.48
joint	514	104	99736247	77.73	joint	538	1	96784449	80.02						joint	514	7	88576182	74.48
joint	515	133	99736351	77.73											joint	515	6	88576189	74.48
joint	516	125	99736484	77.73											joint	516	4	88576195	74.48
joint	517	106	99736609	77.73											joint	517	2	88576199	74.48
joint	518	119	99736715	77.73											joint	518	3	88576201	74.48
joint	519	126	99736834	77.73											joint	519	2	88576204	74.48
joint	520	113	99736960	77.73											joint	520	4	88576206	74.48
joint	521	116	99737073	77.73											joint	521	7	88576210	74.48
joint	522	126	99737189	77.73											joint	522	3	88576217	74.48
joint	523	135	99737315	77.73											joint	523	5	88576220	74.48
joint	524	124	99737450	77.73											joint	524	5	88576225	74.48
joint	525	116	99737574	77.73											joint	525	4	88576230	74.48
joint	526	125	99737690	77.73											joint	526	7	88576234	74.48
joint	527	118	99737815	77.73											joint	527	2	88576241	74.48
joint	528	107	99737933	77.73											joint	528	4	88576243	74.48
joint	529	95	99738040	77.73											joint	529	2	88576247	74.48
joint	530	98	99738135	77.73											joint	530	8	88576249	74.48
joint	531	113	99738233	77.73											joint	531	4	88576257	74.48
joint	532	118	99738346	77.73											joint	532	5	88576261	74.48
joint	533	113	99738464	77.73											joint	533	6	88576266	74.48
joint	534	122	99738577	77.73											joint	534	3	88576272	74.48
joint	535	182	99738699	77.73											joint	535	3	88576275	74.48
joint	536	137	99738881	77.73											joint	536	5	88576278	74.48
joint	537	179	99739018	77.73											joint	537	3	88576283	74.48
joint	538	101	99739197	77.73											joint	538	4	88576286	74.48
joint	539	94	99739298	77.73											joint	539	5	88576290	74.48
joint	540	116	99739392	77.73											joint	541	3	88576295	74.48
joint	541	108	99739508	77.73											joint	542	5	88576298	74.48
joint	542	114	99739616	77.73											joint	543	8	88576303	74.48
joint	543	111	99739730	77.73											joint	544	4	88576311	74.48
joint	544	134	99739841	77.73											joint	545	5	88576315	74.48
joint	545	117	99739975	77.73											joint	546	5	88576320	74.48
joint	546	112	99740092	77.73											joint	547	4	88576325	74.48
joint	547	130	99740204	77.73											joint	548	1	88576329	74.48
joint	548	144	99740334	77.73											joint	549	3	88576330	74.48
joint	549	128	99740478	77.73											joint	550	5	88576333	74.48
joint	550	125	99740606	77.73											joint	551	4	88576338	74.48
joint	551	130	99740731	77.73											joint	552	2	88576342	74.48
joint	552	113	99740861	77.73											joint	553	5	88576344	74.48
joint	553	130	99740974	77.73											joint	554	6	88576349	74.48
joint	554	125	99741104	77.73											joint	555	3	88576355	74.48
joint	555	122	99741229	77.73											joint	556	2	88576358	74.48
joint	556	144	99741351	77.73											joint	557	4	88576360	74.48
joint	557	120	99741495	77.73											joint	558	2	88576364	74.48
joint	558	175	99741615	77.73											joint	559	3	88576366	74.48
joint	559	185	99741790	77.73											joint	560	1	88576369	74.48
joint	560	136	99741975	77.73											joint	561	1	88576370	74.48
joint	561	127	99742111	77.73											joint	562	3	88576371	74.48
joint	562	175	99742238	77.73											joint	563	5	88576374	74.48
joint	563	143	99742413	77.73											joint	564	5	88576379	74.48
joint	564	147	99742556	77.73											joint	565	4	88576384	74.48
joint	565	159	99742703	77.73											joint	566	2	88576388	74.48
joint	566	152	99742862	77.73											joint	567	4	88576390	74.48
joint	567	166	99743014	77.73											joint	568	6	88576394	74.48
joint	568	135	99743180	77.73											joint	569	3	88576400	74.48
joint	569	144	99743315	77.73											joint	570	3	88576403	74.48
joint	570	125	99743459	77.73											joint	571	2	88576406	74.48
joint	571	158	99743584	77.73											joint	572	2	88576408	74.48
joint	572	140	99743742	77.73											joint	573	6	88576410	74.48
joint	573	152	99743882	77.73											joint	574	2	88576416	74.48
joint	574	144	99744034	77.73											joint	575	9	88576418	74.48
joint	575	131	99744178	77.73											joint	576	7	88576427	74.48
joint	576	135	99744309	77.73											joint	577	3	88576434	74.48
joint	577	140	99744444	77.73											joint	578	6	88576437	74.48
joint	578	129	99744584	77.73											joint	579	3	88576443	74.48
joint	579	163	99744713	77.73											joint	580	5	88576446	74.48
joint	580	142	99744876	77.74											joint	581	3	88576451	74.48
joint	581	177	99745018	77.74											joint	582	6	88576454	74.48
joint	582	152	99745195	77.74											joint	583	2	88576460	74.48
joint	583	140	99745347	77.74											joint	584	3	88576462	74.48
joint	584	130	99745487	77.74											joint	585	4	88576465	74.48
joint	585	143	99745617	77.74											joint	586	6	88576469	74.48
joint	586	129	99745760	77.74											joint	587	5	88576475	74.48
joint	587	154	99745889	77.74											joint	588	1	88576480	74.48
joint	588	122	99746043	77.74											joint	589	2	88576481	74.48
joint	589	156	99746165	77.74											joint	590	1	88576483	74.48
joint	590	155	99746321	77.74											joint	591	3	88576484	74.48
joint	591	176	99746476	77.74											joint	592	6	88576487	74.48
joint	592	154	99746652	77.74											joint	593	6	88576493	74.48
joint	593	148	99746806	77.74											joint	594	1	88576499	74.48
joint	594	190	99746954	77.74											joint	595	2	88576500	74.48
joint	595	166	99747144	77.74											joint	597	2	88576502	74.48
joint	596	181	99747310	77.74											joint	598	3	88576504	74.48
joint	597	193	99747491	77.74											joint	600	1	88576507	74.48
joint	598	199	99747684	77.74											joint	601	2	88576508	74.48
joint	599	161	99747883	77.74											joint	602	2	88576510	74.48
joint	600	165	99748044	77.74											joint	603	4	88576512	74.48
joint	601	166	99748209	77.74											joint	605	1	88576516	74.48
joint	602	207	99748375	77.74											joint	606	1	88576517	74.48
joint	603	192	99748582	77.74											joint	607	4	88576518	74.48
joint	604	177	99748774	77.74											joint	608	4	88576522	74.48
joint	605	152	99748951	77.74											joint	609	1	88576526	74.48
joint	606	178	99749103	77.74											joint	610	3	88576527	74.48
joint	607	156	99749281	77.74											joint	611	2	88576530	74.48
joint	608	163	99749437	77.74											joint	612	1	88576532	74.48
joint	609	201	99749600	77.74											joint	613	3	88576533	74.48
joint	610	180	99749801	77.74											joint	614	3	88576536	74.48
joint	611	186	99749981	77.74											joint	615	3	88576539	74.48
joint	612	192	99750167	77.74											joint	616	6	88576542	74.48
joint	613	177	99750359	77.74											joint	617	5	88576548	74.48
joint	614	201	99750536	77.74											joint	618	4	88576553	74.48
joint	615	187	99750737	77.74											joint	619	2	88576557	74.48
joint	616	165	99750924	77.74											joint	620	4	88576559	74.48
joint	617	173	99751089	77.74											joint	621	2	88576563	74.48
joint	618	172	99751262	77.74											joint	622	2	88576565	74.48
joint	619	375	99751434	77.74											joint	624	5	88576567	74.48
joint	620	187	99751809	77.74											joint	626	1	88576572	74.48
joint	621	179	99751996	77.74											joint	627	3	88576573	74.48
joint	622	201	99752175	77.74											joint	628	1	88576576	74.48
joint	623	188	99752376	77.74											joint	629	3	88576577	74.48
joint	624	175	99752564	77.74											joint	630	4	88576580	74.48
joint	625	175	99752739	77.74											joint	631	2	88576584	74.48
joint	626	173	99752914	77.74											joint	632	4	88576586	74.48
joint	627	184	99753087	77.74											joint	633	1	88576590	74.48
joint	628	199	99753271	77.74											joint	634	2	88576591	74.48
joint	629	185	99753470	77.74											joint	635	3	88576593	74.48
joint	630	170	99753655	77.74											joint	637	6	88576596	74.48
joint	631	181	99753825	77.74											joint	638	5	88576602	74.48
joint	632	204	99754006	77.74											joint	639	1	88576607	74.48
joint	633	205	99754210	77.74											joint	640	3	88576608	74.48
joint	634	170	99754415	77.74											joint	641	1	88576611	74.48
joint	635	202	99754585	77.74											joint	642	3	88576612	74.48
joint	636	160	99754787	77.74											joint	643	2	88576615	74.48
joint	637	183	99754947	77.74											joint	645	2	88576617	74.48
joint	638	187	99755130	77.74											joint	646	2	88576619	74.48
joint	639	201	99755317	77.74											joint	647	5	88576621	74.48
joint	640	208	99755518	77.74											joint	648	1	88576626	74.48
joint	641	185	99755726	77.74											joint	651	1	88576627	74.48
joint	642	187	99755911	77.74											joint	652	2	88576628	74.48
joint	643	184	99756098	77.74											joint	653	2	88576630	74.48
joint	644	157	99756282	77.74											joint	654	1	88576632	74.48
joint	645	156	99756439	77.74											joint	655	4	88576633	74.48
joint	646	184	99756595	77.74											joint	656	2	88576637	74.48
joint	647	195	99756779	77.74											joint	657	6	88576639	74.48
joint	648	199	99756974	77.74											joint	658	3	88576645	74.48
joint	649	214	99757173	77.74											joint	659	1	88576648	74.48
joint	650	236	99757387	77.74											joint	660	2	88576649	74.48
joint	651	209	99757623	77.74											joint	661	5	88576651	74.48
joint	652	210	99757832	77.75											joint	662	5	88576656	74.48
joint	653	221	99758042	77.75											joint	663	5	88576661	74.48
joint	654	213	99758263	77.75											joint	664	1	88576666	74.48
joint	655	235	99758476	77.75											joint	665	1	88576667	74.48
joint	656	210	99758711	77.75											joint	666	2	88576668	74.48
joint	657	220	99758921	77.75											joint	667	2	88576670	74.48
joint	658	196	99759141	77.75											joint	668	3	88576672	74.48
joint	659	201	99759337	77.75											joint	669	1	88576675	74.48
joint	660	208	99759538	77.75											joint	670	2	88576676	74.48
joint	661	189	99759746	77.75											joint	671	3	88576678	74.48
joint	662	192	99759935	77.75											joint	672	1	88576681	74.48
joint	663	177	99760127	77.75											joint	673	2	88576682	74.48
joint	664	200	99760304	77.75											joint	674	1	88576684	74.48
joint	665	214	99760504	77.75											joint	676	1	88576685	74.48
joint	666	226	99760718	77.75											joint	677	1	88576686	74.48
joint	667	225	99760944	77.75											joint	679	2	88576687	74.48
joint	668	192	99761169	77.75											joint	681	1	88576689	74.48
joint	669	205	99761361	77.75											joint	684	2	88576690	74.48
joint	670	181	99761566	77.75											joint	686	2	88576692	74.48
joint	671	181	99761747	77.75											joint	687	1	88576694	74.48
joint	672	174	99761928	77.75											joint	688	2	88576695	74.48
joint	673	211	99762102	77.75											joint	689	1	88576697	74.48
joint	674	181	99762313	77.75											joint	692	1	88576698	74.48
joint	675	189	99762494	77.75											joint	696	1	88576699	74.48
joint	676	181	99762683	77.75											joint	699	2	88576700	74.48
joint	677	204	99762864	77.75											joint	703	1	88576702	74.48
joint	678	195	99763068	77.75											joint	704	1	88576703	74.48
joint	679	189	99763263	77.75											joint	709	1	88576704	74.48
joint	680	188	99763452	77.75											joint	716	1	88576705	74.48
joint	681	192	99763640	77.75											joint	717	1	88576706	74.48
joint	682	215	99763832	77.75											joint	719	2	88576707	74.48
joint	683	216	99764047	77.75											joint	721	1	88576709	74.48
joint	684	194	99764263	77.75											joint	723	2	88576710	74.48
joint	685	217	99764457	77.75											joint	724	2	88576712	74.48
joint	686	195	99764674	77.75											joint	725	1	88576714	74.48
joint	687	195	99764869	77.75											joint	726	1	88576715	74.48
joint	688	216	99765064	77.75											joint	727	2	88576716	74.48
joint	689	218	99765280	77.75											joint	728	2	88576718	74.48
joint	690	221	99765498	77.75											joint	731	1	88576720	74.48
joint	691	198	99765719	77.75											joint	732	2	88576721	74.48
joint	692	207	99765917	77.75											joint	733	1	88576723	74.48
joint	693	211	99766124	77.75											joint	734	1	88576724	74.48
joint	694	237	99766335	77.75											joint	736	1	88576725	74.48
joint	695	204	99766572	77.75											joint	739	1	88576726	74.48
joint	696	205	99766776	77.75											joint	740	1	88576727	74.48
joint	697	227	99766981	77.75											joint	741	1	88576728	74.48
joint	698	227	99767208	77.75											joint	742	2	88576729	74.48
joint	699	374	99767435	77.75											joint	744	4	88576731	74.48
joint	700	243	99767809	77.75											joint	745	5	88576735	74.48
joint	701	223	99768052	77.75											joint	746	1	88576740	74.48
joint	702	222	99768275	77.75											joint	751	1	88576741	74.48
joint	703	207	99768497	77.75											joint	752	1	88576742	74.48
joint	704	240	99768704	77.75											joint	753	3	88576743	74.48
joint	705	211	99768944	77.75											joint	756	1	88576746	74.48
joint	706	240	99769155	77.75											joint	757	1	88576747	74.48
joint	707	211	99769395	77.75											joint	758	3	88576748	74.48
joint	708	237	99769606	77.75											joint	759	1	88576751	74.48
joint	709	247	99769843	77.75											joint	760	1	88576752	74.48
joint	710	257	99770090	77.75											joint	761	1	88576753	74.48
joint	711	223	99770347	77.75											joint	763	1	88576754	74.48
joint	712	249	99770570	77.76											joint	764	2	88576755	74.48
joint	713	262	99770819	77.76											joint	766	1	88576757	74.48
joint	714	257	99771081	77.76											joint	768	1	88576758	74.48
joint	715	261	99771338	77.76											joint	769	1	88576759	74.48
joint	716	227	99771599	77.76											joint	774	1	88576760	74.48
joint	717	257	99771826	77.76											joint	775	1	88576761	74.48
joint	718	223	99772083	77.76											joint	776	1	88576762	74.48
joint	719	256	99772306	77.76											joint	777	1	88576763	74.48
joint	720	251	99772562	77.76
joint	721	265	99772813	77.76
joint	722	265	99773078	77.76
joint	723	282	99773343	77.76
joint	724	320	99773625	77.76
joint	725	274	99773945	77.76
joint	726	294	99774219	77.76
joint	727	209	99774513	77.76
joint	728	252	99774722	77.76
joint	729	224	99774974	77.76
joint	730	243	99775198	77.76
joint	731	225	99775441	77.76
joint	732	234	99775666	77.76
joint	733	210	99775900	77.76
joint	734	236	99776110	77.76
joint	735	205	99776346	77.76
joint	736	242	99776551	77.76
joint	737	215	99776793	77.76
joint	738	236	99777008	77.76
joint	739	215	99777244	77.76
joint	740	191	99777459	77.76
joint	741	218	99777650	77.76
joint	742	206	99777868	77.76
joint	743	219	99778074	77.76
joint	744	218	99778293	77.76
joint	745	220	99778511	77.76
joint	746	187	99778731	77.76
joint	747	211	99778918	77.76
joint	748	217	99779129	77.76
joint	749	214	99779346	77.76
joint	750	214	99779560	77.76
joint	751	201	99779774	77.76
joint	752	220	99779975	77.76
joint	753	214	99780195	77.76
joint	754	223	99780409	77.76
joint	755	216	99780632	77.76
joint	756	263	99780848	77.76
joint	757	209	99781111	77.76
joint	758	206	99781320	77.76
joint	759	231	99781526	77.76
joint	760	241	99781757	77.76
joint	761	226	99781998	77.76
joint	762	199	99782224	77.76
joint	763	195	99782423	77.76
joint	764	190	99782618	77.76
joint	765	209	99782808	77.76
joint	766	197	99783017	77.76
joint	767	202	99783214	77.76
joint	768	171	99783416	77.77
joint	769	205	99783587	77.77
joint	770	228	99783792	77.77
joint	771	215	99784020	77.77
joint	772	212	99784235	77.77
joint	773	208	99784447	77.77
joint	774	175	99784655	77.77
joint	775	215	99784830	77.77
joint	776	212	99785045	77.77
joint	777	170	99785257	77.77
joint	778	216	99785427	77.77
joint	779	195	99785643	77.77
joint	780	292	99785838	77.77
joint	781	216	99786130	77.77
joint	782	208	99786346	77.77
joint	783	201	99786554	77.77
joint	784	222	99786755	77.77
joint	785	197	99786977	77.77
joint	786	213	99787174	77.77
joint	787	194	99787387	77.77
joint	788	192	99787581	77.77
joint	789	200	99787773	77.77
joint	790	204	99787973	77.77
joint	791	216	99788177	77.77
joint	792	184	99788393	77.77
joint	793	175	99788577	77.77
joint	794	214	99788752	77.77
joint	795	237	99788966	77.77
joint	796	180	99789203	77.77
joint	797	204	99789383	77.77
joint	798	227	99789587	77.77
joint	799	188	99789814	77.77
joint	800	222	99790002	77.77
joint	801	205	99790224	77.77
joint	802	219	99790429	77.77
joint	803	200	99790648	77.77
joint	804	215	99790848	77.77
joint	805	216	99791063	77.77
joint	806	179	99791279	77.77
joint	807	225	99791458	77.77
joint	808	229	99791683	77.77
joint	809	203	99791912	77.77
joint	810	202	99792115	77.77
joint	811	197	99792317	77.77
joint	812	201	99792514	77.77
joint	813	192	99792715	77.77
joint	814	187	99792907	77.77
joint	815	209	99793094	77.77
joint	816	188	99793303	77.77
joint	817	160	99793491	77.77
joint	818	193	99793651	77.77
joint	819	171	99793844	77.77
joint	820	185	99794015	77.77
joint	821	158	99794200	77.77
joint	822	155	99794358	77.77
joint	823	152	99794513	77.77
joint	824	174	99794665	77.77
joint	825	170	99794839	77.77
joint	826	173	99795009	77.77
joint	827	147	99795182	77.77
joint	828	160	99795329	77.77
joint	829	173	99795489	77.77
joint	830	171	99795662	77.77
joint	831	173	99795833	77.77
joint	832	185	99796006	77.77
joint	833	164	99796191	77.77
joint	834	155	99796355	77.78
joint	835	181	99796510	77.78
joint	836	158	99796691	77.78
joint	837	168	99796849	77.78
joint	838	191	99797017	77.78
joint	839	175	99797208	77.78
joint	840	176	99797383	77.78
joint	841	181	99797559	77.78
joint	842	175	99797740	77.78
joint	843	166	99797915	77.78
joint	844	174	99798081	77.78
joint	845	172	99798255	77.78
joint	846	136	99798427	77.78
joint	847	143	99798563	77.78
joint	848	177	99798706	77.78
joint	849	155	99798883	77.78
joint	850	136	99799038	77.78
joint	851	126	99799174	77.78
joint	852	148	99799300	77.78
joint	853	157	99799448	77.78
joint	854	142	99799605	77.78
joint	855	150	99799747	77.78
joint	856	151	99799897	77.78
joint	857	117	99800048	77.78
joint	858	136	99800165	77.78
joint	859	113	99800301	77.78
joint	860	131	99800414	77.78
joint	861	137	99800545	77.78
joint	862	131	99800682	77.78
joint	863	116	99800813	77.78
joint	864	138	99800929	77.78
joint	865	132	99801067	77.78
joint	866	132	99801199	77.78
joint	867	137	99801331	77.78
joint	868	104	99801468	77.78
joint	869	140	99801572	77.78
joint	870	103	99801712	77.78
joint	871	140	99801815	77.78
joint	872	113	99801955	77.78
joint	873	135	99802068	77.78
joint	874	113	99802203	77.78
joint	875	118	99802316	77.78
joint	876	125	99802434	77.78
joint	877	144	99802559	77.78
joint	878	122	99802703	77.78
joint	879	141	99802825	77.78
joint	880	126	99802966	77.78
joint	881	137	99803092	77.78
joint	882	133	99803229	77.78
joint	883	126	99803362	77.78
joint	884	137	99803488	77.78
joint	885	122	99803625	77.78
joint	886	142	99803747	77.78
joint	887	121	99803889	77.78
joint	888	121	99804010	77.78
joint	889	128	99804131	77.78
joint	890	145	99804259	77.78
joint	891	125	99804404	77.78
joint	892	133	99804529	77.78
joint	893	120	99804662	77.78
joint	894	123	99804782	77.78
joint	895	102	99804905	77.78
joint	896	123	99805007	77.78
joint	897	116	99805130	77.78
joint	898	103	99805246	77.78
joint	899	123	99805349	77.78
joint	900	133	99805472	77.78
joint	901	137	99805605	77.78
joint	902	124	99805742	77.78
joint	903	109	99805866	77.78
joint	904	113	99805975	77.78
joint	905	131	99806088	77.78
joint	906	111	99806219	77.78
joint	907	102	99806330	77.78
joint	908	98	99806432	77.78
joint	909	88	99806530	77.78
joint	910	84	99806618	77.78
joint	911	104	99806702	77.78
joint	912	87	99806806	77.78
joint	913	71	99806893	77.78
joint	914	95	99806964	77.78
joint	915	89	99807059	77.78
joint	916	70	99807148	77.78
joint	917	80	99807218	77.78
joint	918	81	99807298	77.78
joint	919	68	99807379	77.78
joint	920	69	99807447	77.78
joint	921	89	99807516	77.78
joint	922	119	99807605	77.78
joint	923	77	99807724	77.78
joint	924	79	99807801	77.78
joint	925	89	99807880	77.78
joint	926	80	99807969	77.78
joint	927	76	99808049	77.78
joint	928	73	99808125	77.78
joint	929	79	99808198	77.78
joint	930	64	99808277	77.78
joint	931	68	99808341	77.78
joint	932	72	99808409	77.78
joint	933	83	99808481	77.78
joint	934	75	99808564	77.78
joint	935	189	99808639	77.78
joint	936	79	99808828	77.78
joint	937	98	99808907	77.78
joint	938	81	99809005	77.78
joint	939	110	99809086	77.79
joint	940	66	99809196	77.79
joint	941	68	99809262	77.79
joint	942	82	99809330	77.79
joint	943	87	99809412	77.79
joint	944	91	99809499	77.79
joint	945	73	99809590	77.79
joint	946	68	99809663	77.79
joint	947	72	99809731	77.79
joint	948	73	99809803	77.79
joint	949	76	99809876	77.79
joint	950	74	99809952	77.79
joint	951	177	99810026	77.79
joint	952	57	99810203	77.79
joint	953	59	99810260	77.79
joint	954	62	99810319	77.79
joint	955	59	99810381	77.79
joint	956	53	99810440	77.79
joint	957	66	99810493	77.79
joint	958	46	99810559	77.79
joint	959	47	99810605	77.79
joint	960	71	99810652	77.79
joint	961	46	99810723	77.79
joint	962	52	99810769	77.79
joint	963	55	99810821	77.79
joint	964	41	99810876	77.79
joint	965	49	99810917	77.79
joint	966	43	99810966	77.79
joint	967	38	99811009	77.79
joint	968	33	99811047	77.79
joint	969	47	99811080	77.79
joint	970	42	99811127	77.79
joint	971	42	99811169	77.79
joint	972	50	99811211	77.79
joint	973	47	99811261	77.79
joint	974	42	99811308	77.79
joint	975	49	99811350	77.79
joint	976	38	99811399	77.79
joint	977	64	99811437	77.79
joint	978	46	99811501	77.79
joint	979	55	99811547	77.79
joint	980	66	99811602	77.79
joint	981	63	99811668	77.79
joint	982	58	99811731	77.79
joint	983	39	99811789	77.79
joint	984	48	99811828	77.79
joint	985	33	99811876	77.79
joint	986	55	99811909	77.79
joint	987	39	99811964	77.79
joint	988	40	99812003	77.79
joint	989	43	99812043	77.79
joint	990	48	99812086	77.79
joint	991	35	99812134	77.79
joint	992	30	99812169	77.79
joint	993	39	99812199	77.79
joint	994	39	99812238	77.79
joint	995	38	99812277	77.79
joint	996	39	99812315	77.79
joint	997	40	99812354	77.79
joint	998	32	99812394	77.79
joint	999	33	99812426	77.79
joint	1000	35	99812459	77.79
joint	1001	33	99812494	77.79
joint	1002	30	99812527	77.79
joint	1003	43	99812557	77.79
joint	1004	37	99812600	77.79
joint	1005	28	99812637	77.79
joint	1006	29	99812665	77.79
joint	1007	36	99812694	77.79
joint	1008	35	99812730	77.79
joint	1009	30	99812765	77.79
joint	1010	33	99812795	77.79
joint	1011	36	99812828	77.79
joint	1012	39	99812864	77.79
joint	1013	25	99812903	77.79
joint	1014	35	99812928	77.79
joint	1015	43	99812963	77.79
joint	1016	36	99813006	77.79
joint	1017	40	99813042	77.79
joint	1018	79	99813082	77.79
joint	1019	47	99813161	77.79
joint	1020	79	99813208	77.79
joint	1021	60	99813287	77.79
joint	1022	25	99813347	77.79
joint	1023	32	99813372	77.79
joint	1024	22	99813404	77.79
joint	1025	27	99813426	77.79
joint	1026	31	99813453	77.79
joint	1027	25	99813484	77.79
joint	1028	33	99813509	77.79
joint	1029	31	99813542	77.79
joint	1030	31	99813573	77.79
joint	1031	36	99813604	77.79
joint	1032	20	99813640	77.79
joint	1033	34	99813660	77.79
joint	1034	34	99813694	77.79
joint	1035	23	99813728	77.79
joint	1036	31	99813751	77.79
joint	1037	25	99813782	77.79
joint	1038	20	99813807	77.79
joint	1039	29	99813827	77.79
joint	1040	26	99813856	77.79
joint	1041	25	99813882	77.79
joint	1042	17	99813907	77.79
joint	1043	29	99813924	77.79
joint	1044	26	99813953	77.79
joint	1045	24	99813979	77.79
joint	1046	34	99814003	77.79
joint	1047	31	99814037	77.79
joint	1048	26	99814068	77.79
joint	1049	20	99814094	77.79
joint	1050	22	99814114	77.79
joint	1051	144	99814136	77.79
joint	1052	20	99814280	77.79
joint	1053	24	99814300	77.79
joint	1054	44	99814324	77.79
joint	1055	33	99814368	77.79
joint	1056	48	99814401	77.79
joint	1057	33	99814449	77.79
joint	1058	28	99814482	77.79
joint	1059	30	99814510	77.79
joint	1060	23	99814540	77.79
joint	1061	19	99814563	77.79
joint	1062	36	99814582	77.79
joint	1063	21	99814618	77.79
joint	1064	27	99814639	77.79
joint	1065	25	99814666	77.79
joint	1066	37	99814691	77.79
joint	1067	27	99814728	77.79
joint	1068	43	99814755	77.79
joint	1069	34	99814798	77.79
joint	1070	36	99814832	77.79
joint	1071	29	99814868	77.79
joint	1072	32	99814897	77.79
joint	1073	23	99814929	77.79
joint	1074	23	99814952	77.79
joint	1075	21	99814975	77.79
joint	1076	18	99814996	77.79
joint	1077	25	99815014	77.79
joint	1078	29	99815039	77.79
joint	1079	40	99815068	77.79
joint	1080	14	99815108	77.79
joint	1081	21	99815122	77.79
joint	1082	20	99815143	77.79
joint	1083	22	99815163	77.79
joint	1084	23	99815185	77.79
joint	1085	33	99815208	77.79
joint	1086	22	99815241	77.79
joint	1087	21	99815263	77.79
joint	1088	17	99815284	77.79
joint	1089	27	99815301	77.79
joint	1090	16	99815328	77.79
joint	1091	34	99815344	77.79
joint	1092	19	99815378	77.79
joint	1093	28	99815397	77.79
joint	1094	11	99815425	77.79
joint	1095	16	99815436	77.79
joint	1096	13	99815452	77.79
joint	1097	15	99815465	77.79
joint	1098	18	99815480	77.79
joint	1099	15	99815498	77.79
joint	1100	16	99815513	77.79
joint	1101	10	99815529	77.79
joint	1102	14	99815539	77.79
joint	1103	21	99815553	77.79
joint	1104	13	99815574	77.79
joint	1105	13	99815587	77.79
joint	1106	17	99815600	77.79
joint	1107	15	99815617	77.79
joint	1108	14	99815632	77.79
joint	1109	15	99815646	77.79
joint	1110	14	99815661	77.79
joint	1111	13	99815675	77.79
joint	1112	21	99815688	77.79
joint	1113	24	99815709	77.79
joint	1114	24	99815733	77.79
joint	1115	23	99815757	77.79
joint	1116	26	99815780	77.79
joint	1117	16	99815806	77.79
joint	1118	24	99815822	77.79
joint	1119	20	99815846	77.79
joint	1120	19	99815866	77.79
joint	1121	15	99815885	77.79
joint	1122	17	99815900	77.79
joint	1123	16	99815917	77.79
joint	1124	16	99815933	77.79
joint	1125	24	99815949	77.79
joint	1126	18	99815973	77.79
joint	1127	15	99815991	77.79
joint	1128	17	99816006	77.79
joint	1129	13	99816023	77.79
joint	1130	10	99816036	77.79
joint	1131	13	99816046	77.79
joint	1132	8	99816059	77.79
joint	1133	13	99816067	77.79
joint	1134	19	99816080	77.79
joint	1135	22	99816099	77.79
joint	1136	12	99816121	77.79
joint	1137	17	99816133	77.79
joint	1138	18	99816150	77.79
joint	1139	20	99816168	77.79
joint	1140	10	99816188	77.79
joint	1141	19	99816198	77.79
joint	1142	23	99816217	77.79
joint	1143	10	99816240	77.79
joint	1144	9	99816250	77.79
joint	1145	9	99816259	77.79
joint	1146	8	99816268	77.79
joint	1147	10	99816276	77.79
joint	1148	12	99816286	77.79
joint	1149	9	99816298	77.79
joint	1150	18	99816307	77.79
joint	1151	13	99816325	77.79
joint	1152	9	99816338	77.79
joint	1153	10	99816347	77.79
joint	1154	12	99816357	77.79
joint	1155	11	99816369	77.79
joint	1156	10	99816380	77.79
joint	1157	12	99816390	77.79
joint	1158	12	99816402	77.79
joint	1159	10	99816414	77.79
joint	1160	7	99816424	77.79
joint	1161	16	99816431	77.79
joint	1162	11	99816447	77.79
joint	1163	10	99816458	77.79
joint	1164	11	99816468	77.79
joint	1165	9	99816479	77.79
joint	1166	12	99816488	77.79
joint	1167	7	99816500	77.79
joint	1168	10	99816507	77.79
joint	1169	14	99816517	77.79
joint	1170	7	99816531	77.79
joint	1171	13	99816538	77.79
joint	1172	8	99816551	77.79
joint	1173	12	99816559	77.79
joint	1174	6	99816571	77.79
joint	1175	11	99816577	77.79
joint	1176	15	99816588	77.79
joint	1177	14	99816603	77.79
joint	1178	9	99816617	77.79
joint	1179	8	99816626	77.79
joint	1180	8	99816634	77.79
joint	1181	12	99816642	77.79
joint	1182	21	99816654	77.79
joint	1183	30	99816675	77.79
joint	1184	14	99816705	77.79
joint	1185	24	99816719	77.79
joint	1186	17	99816743	77.79
joint	1187	70	99816760	77.79
joint	1188	35	99816830	77.79
joint	1189	25	99816865	77.79
joint	1190	11	99816890	77.79
joint	1191	13	99816901	77.79
joint	1192	14	99816914	77.79
joint	1193	5	99816928	77.79
joint	1194	7	99816933	77.79
joint	1195	12	99816940	77.79
joint	1196	16	99816952	77.79
joint	1197	14	99816968	77.79
joint	1198	12	99816982	77.79
joint	1199	13	99816994	77.79
joint	1200	11	99817007	77.79
joint	1201	14	99817018	77.79
joint	1202	10	99817032	77.79
joint	1203	16	99817042	77.79
joint	1204	12	99817058	77.79
joint	1205	14	99817070	77.79
joint	1206	14	99817084	77.79
joint	1207	12	99817098	77.79
joint	1208	11	99817110	77.79
joint	1209	8	99817121	77.79
joint	1210	10	99817129	77.79
joint	1211	7	99817139	77.79
joint	1212	9	99817146	77.79
joint	1213	18	99817155	77.79
joint	1214	10	99817173	77.79
joint	1215	10	99817183	77.79
joint	1216	9	99817193	77.79
joint	1217	15	99817202	77.79
joint	1218	12	99817217	77.79
joint	1219	10	99817229	77.79
joint	1220	12	99817239	77.79
joint	1221	7	99817251	77.79
joint	1222	8	99817258	77.79
joint	1223	11	99817266	77.79
joint	1224	12	99817277	77.79
joint	1225	10	99817289	77.79
joint	1226	12	99817299	77.79
joint	1227	11	99817311	77.79
joint	1228	5	99817322	77.79
joint	1229	2	99817327	77.79
joint	1230	9	99817329	77.79
joint	1231	5	99817338	77.79
joint	1232	7	99817343	77.79
joint	1233	12	99817350	77.79
joint	1234	8	99817362	77.79
joint	1235	4	99817370	77.79
joint	1236	12	99817374	77.79
joint	1237	11	99817386	77.79
joint	1238	10	99817397	77.79
joint	1239	8	99817407	77.79
joint	1240	10	99817415	77.79
joint	1241	12	99817425	77.79
joint	1242	9	99817437	77.79
joint	1243	12	99817446	77.79
joint	1244	11	99817458	77.79
joint	1245	14	99817469	77.79
joint	1246	9	99817483	77.79
joint	1247	8	99817492	77.79
joint	1248	5	99817500	77.79
joint	1249	9	99817505	77.79
joint	1250	6	99817514	77.79
joint	1251	13	99817520	77.79
joint	1252	9	99817533	77.79
joint	1253	15	99817542	77.79
joint	1254	10	99817557	77.79
joint	1255	12	99817567	77.79
joint	1256	7	99817579	77.79
joint	1257	6	99817586	77.79
joint	1258	9	99817592	77.79
joint	1259	10	99817601	77.79
joint	1260	5	99817611	77.79
joint	1261	7	99817616	77.79
joint	1262	9	99817623	77.79
joint	1263	7	99817632	77.79
joint	1264	6	99817639	77.79
joint	1265	6	99817645	77.79
joint	1266	6	99817651	77.79
joint	1267	4	99817657	77.79
joint	1268	4	99817661	77.79
joint	1269	4	99817665	77.79
joint	1270	8	99817669	77.79
joint	1271	4	99817677	77.79
joint	1272	5	99817681	77.79
joint	1273	7	99817686	77.79
joint	1274	9	99817693	77.79
joint	1275	4	99817702	77.79
joint	1276	9	99817706	77.79
joint	1277	6	99817715	77.79
joint	1278	12	99817721	77.79
joint	1279	6	99817733	77.79
joint	1280	8	99817739	77.79
joint	1281	5	99817747	77.79
joint	1282	8	99817752	77.79
joint	1283	10	99817760	77.79
joint	1284	8	99817770	77.79
joint	1285	4	99817778	77.79
joint	1286	10	99817782	77.79
joint	1287	3	99817792	77.79
joint	1288	6	99817795	77.79
joint	1289	8	99817801	77.79
joint	1290	9	99817809	77.79
joint	1291	4	99817818	77.79
joint	1292	7	99817822	77.79
joint	1293	6	99817829	77.79
joint	1294	9	99817835	77.79
joint	1295	7	99817844	77.79
joint	1296	16	99817851	77.79
joint	1297	6	99817867	77.79
joint	1298	7	99817873	77.79
joint	1299	5	99817880	77.79
joint	1300	9	99817885	77.79
joint	1301	3	99817894	77.79
joint	1302	4	99817897	77.79
joint	1303	8	99817901	77.79
joint	1304	8	99817909	77.79
joint	1305	9	99817917	77.79
joint	1306	11	99817926	77.79
joint	1307	6	99817937	77.79
joint	1308	7	99817943	77.79
joint	1309	9	99817950	77.79
joint	1310	5	99817959	77.79
joint	1311	5	99817964	77.79
joint	1312	6	99817969	77.79
joint	1313	7	99817975	77.79
joint	1314	6	99817982	77.79
joint	1315	13	99817988	77.79
joint	1316	6	99818001	77.79
joint	1317	12	99818007	77.79
joint	1318	7	99818019	77.79
joint	1319	8	99818026	77.79
joint	1320	12	99818034	77.79
joint	1321	11	99818046	77.79
joint	1322	9	99818057	77.79
joint	1323	7	99818066	77.79
joint	1324	4	99818073	77.79
joint	1325	6	99818077	77.79
joint	1326	9	99818083	77.79
joint	1327	9	99818092	77.79
joint	1328	8	99818101	77.79
joint	1329	9	99818109	77.79
joint	1330	5	99818118	77.79
joint	1331	48	99818123	77.79
joint	1332	86	99818171	77.79
joint	1333	17	99818257	77.79
joint	1334	6	99818274	77.79
joint	1335	8	99818280	77.79
joint	1336	5	99818288	77.79
joint	1337	7	99818293	77.79
joint	1338	4	99818300	77.79
joint	1339	9	99818304	77.79
joint	1340	8	99818313	77.79
joint	1341	8	99818321	77.79
joint	1342	8	99818329	77.79
joint	1343	11	99818337	77.79
joint	1344	4	99818348	77.79
joint	1345	4	99818352	77.79
joint	1346	9	99818356	77.79
joint	1347	4	99818365	77.79
joint	1348	7	99818369	77.79
joint	1349	11	99818376	77.79
joint	1350	6	99818387	77.79
joint	1351	7	99818393	77.79
joint	1352	11	99818400	77.79
joint	1353	5	99818411	77.79
joint	1354	5	99818416	77.79
joint	1355	2	99818421	77.79
joint	1356	6	99818423	77.79
joint	1357	5	99818429	77.79
joint	1358	8	99818434	77.79
joint	1359	9	99818442	77.79
joint	1360	3	99818451	77.79
joint	1361	6	99818454	77.79
joint	1362	7	99818460	77.79
joint	1363	8	99818467	77.79
joint	1364	6	99818475	77.79
joint	1365	5	99818481	77.79
joint	1366	9	99818486	77.79
joint	1367	6	99818495	77.79
joint	1368	9	99818501	77.79
joint	1369	7	99818510	77.79
joint	1370	4	99818517	77.79
joint	1371	11	99818521	77.79
joint	1372	16	99818532	77.79
joint	1373	3	99818548	77.79
joint	1374	10	99818551	77.79
joint	1375	16	99818561	77.79
joint	1376	38	99818577	77.79
joint	1377	71	99818615	77.79
joint	1378	4	99818686	77.79
joint	1379	8	99818690	77.79
joint	1380	6	99818698	77.79
joint	1381	7	99818704	77.79
joint	1382	9	99818711	77.79
joint	1383	8	99818720	77.79
joint	1384	7	99818728	77.79
joint	1385	4	99818735	77.79
joint	1386	6	99818739	77.79
joint	1387	5	99818745	77.79
joint	1388	7	99818750	77.79
joint	1389	6	99818757	77.79
joint	1390	13	99818763	77.79
joint	1391	8	99818776	77.79
joint	1392	4	99818784	77.79
joint	1393	5	99818788	77.79
joint	1394	23	99818793	77.79
joint	1395	113	99818816	77.79
joint	1396	6	99818929	77.79
joint	1397	9	99818935	77.79
joint	1398	4	99818944	77.79
joint	1399	3	99818948	77.79
joint	1400	4	99818951	77.79
joint	1401	6	99818955	77.79
joint	1402	7	99818961	77.79
joint	1403	5	99818968	77.79
joint	1404	7	99818973	77.79
joint	1405	6	99818980	77.79
joint	1406	8	99818986	77.79
joint	1407	4	99818994	77.79
joint	1408	9	99818998	77.79
joint	1409	5	99819007	77.79
joint	1410	8	99819012	77.79
joint	1411	8	99819020	77.79
joint	1412	8	99819028	77.79
joint	1413	5	99819036	77.79
joint	1414	5	99819041	77.79
joint	1415	7	99819046	77.79
joint	1416	7	99819053	77.79
joint	1417	5	99819060	77.79
joint	1418	7	99819065	77.79
joint	1419	4	99819072	77.79
joint	1420	9	99819076	77.79
joint	1421	8	99819085	77.79
joint	1422	6	99819093	77.79
joint	1423	11	99819099	77.79
joint	1424	3	99819110	77.79
joint	1425	6	99819113	77.79
joint	1426	6	99819119	77.79
joint	1427	6	99819125	77.79
joint	1428	7	99819131	77.79
joint	1429	2	99819138	77.79
joint	1430	5	99819140	77.79
joint	1431	12	99819145	77.79
joint	1432	9	99819157	77.79
joint	1433	84	99819166	77.79
joint	1434	10	99819250	77.79
joint	1435	6	99819260	77.79
joint	1436	6	99819266	77.79
joint	1437	8	99819272	77.79
joint	1438	8	99819280	77.79
joint	1439	8	99819288	77.79
joint	1440	11	99819296	77.79
joint	1441	10	99819307	77.79
joint	1442	124	99819317	77.79
joint	1443	9	99819441	77.79
joint	1444	32	99819450	77.79
joint	1445	4	99819482	77.79
joint	1446	10	99819486	77.79
joint	1447	7	99819496	77.79
joint	1448	7	99819503	77.79
joint	1449	4	99819510	77.79
joint	1450	14	99819514	77.79
joint	1451	7	99819528	77.79
joint	1452	9	99819535	77.79
joint	1453	9	99819544	77.79
joint	1454	11	99819553	77.79
joint	1455	5	99819564	77.79
joint	1456	6	99819569	77.79
joint	1457	4	99819575	77.79
joint	1458	6	99819579	77.79
joint	1459	3	99819585	77.79
joint	1460	6	99819588	77.79
joint	1461	6	99819594	77.79
joint	1462	5	99819600	77.79
joint	1463	5	99819605	77.79
joint	1464	4	99819610	77.79
joint	1465	5	99819614	77.79
joint	1466	7	99819619	77.79
joint	1467	1	99819626	77.79
joint	1468	4	99819627	77.79
joint	1469	5	99819631	77.79
joint	1470	8	99819636	77.79
joint	1471	4	99819644	77.79
joint	1472	5	99819648	77.79
joint	1473	9	99819653	77.79
joint	1474	10	99819662	77.79
joint	1475	4	99819672	77.79
joint	1476	7	99819676	77.79
joint	1477	4	99819683	77.79
joint	1478	3	99819687	77.79
joint	1479	4	99819690	77.79
joint	1480	6	99819694	77.79
joint	1481	8	99819700	77.79
joint	1482	3	99819708	77.79
joint	1483	5	99819711	77.79
joint	1484	4	99819716	77.79
joint	1485	6	99819720	77.79
joint	1486	9	99819726	77.79
joint	1487	7	99819735	77.79
joint	1488	3	99819742	77.79
joint	1489	5	99819745	77.79
joint	1490	6	99819750	77.79
joint	1491	7	99819756	77.79
joint	1492	5	99819763	77.79
joint	1493	5	99819768	77.79
joint	1494	2	99819773	77.79
joint	1495	5	99819775	77.79
joint	1496	9	99819780	77.79
joint	1497	6	99819789	77.79
joint	1498	3	99819795	77.79
joint	1499	4	99819798	77.79
joint	1500	8	99819802	77.79
joint	1501	2	99819810	77.79
joint	1502	3	99819812	77.79
joint	1503	4	99819815	77.79
joint	1504	8	99819819	77.79
joint	1505	2	99819827	77.79
joint	1506	3	99819829	77.79
joint	1507	5	99819832	77.79
joint	1508	6	99819837	77.79
joint	1509	5	99819843	77.79
joint	1510	4	99819848	77.79
joint	1511	6	99819852	77.79
joint	1512	2	99819858	77.79
joint	1513	6	99819860	77.79
joint	1514	3	99819866	77.79
joint	1515	3	99819869	77.79
joint	1516	4	99819872	77.79
joint	1517	6	99819876	77.79
joint	1518	6	99819882	77.79
joint	1519	4	99819888	77.79
joint	1520	3	99819892	77.79
joint	1521	3	99819895	77.79
joint	1522	8	99819898	77.79
joint	1523	5	99819906	77.79
joint	1524	5	99819911	77.79
joint	1525	6	99819916	77.79
joint	1526	7	99819922	77.79
joint	1527	4	99819929	77.79
joint	1528	4	99819933	77.79
joint	1529	6	99819937	77.79
joint	1530	3	99819943	77.79
joint	1531	8	99819946	77.79
joint	1532	4	99819954	77.79
joint	1533	3	99819958	77.79
joint	1534	2	99819961	77.79
joint	1535	6	99819963	77.79
joint	1536	2	99819969	77.79
joint	1537	2	99819971	77.79
joint	1538	8	99819973	77.79
joint	1539	5	99819981	77.79
joint	1540	5	99819986	77.79
joint	1541	3	99819991	77.79
joint	1542	5	99819994	77.79
joint	1543	4	99819999	77.79
joint	1544	2	99820003	77.79
joint	1545	8	99820005	77.79
joint	1546	1	99820013	77.79
joint	1547	3	99820014	77.79
joint	1548	4	99820017	77.79
joint	1549	6	99820021	77.79
joint	1550	8	99820027	77.79
joint	1551	3	99820035	77.79
joint	1552	4	99820038	77.79
joint	1553	5	99820042	77.79
joint	1554	3	99820047	77.79
joint	1555	5	99820050	77.79
joint	1556	8	99820055	77.79
joint	1557	9	99820063	77.79
joint	1558	3	99820072	77.79
joint	1559	5	99820075	77.79
joint	1560	6	99820080	77.79
joint	1561	3	99820086	77.79
joint	1562	8	99820089	77.79
joint	1563	4	99820097	77.79
joint	1564	8	99820101	77.79
joint	1565	6	99820109	77.79
joint	1566	6	99820115	77.79
joint	1567	9	99820121	77.79
joint	1568	136	99820130	77.79
joint	1569	4	99820266	77.79
joint	1570	3	99820270	77.79
joint	1571	4	99820273	77.79
joint	1572	25	99820277	77.79
joint	1573	10	99820302	77.79
joint	1574	5	99820312	77.79
joint	1575	10	99820317	77.79
joint	1576	5	99820327	77.79
joint	1577	3	99820332	77.79
joint	1578	4	99820335	77.79
joint	1579	6	99820339	77.79
joint	1580	2	99820345	77.79
joint	1581	8	99820347	77.79
joint	1582	5	99820355	77.79
joint	1583	9	99820360	77.79
joint	1584	5	99820369	77.79
joint	1585	5	99820374	77.79
joint	1586	6	99820379	77.79
joint	1587	7	99820385	77.79
joint	1588	4	99820392	77.79
joint	1589	4	99820396	77.79
joint	1590	8	99820400	77.79
joint	1591	1	99820408	77.79
joint	1592	2	99820409	77.79
joint	1593	10	99820411	77.79
joint	1594	5	99820421	77.79
joint	1595	8	99820426	77.79
joint	1596	7	99820434	77.79
joint	1597	5	99820441	77.79
joint	1598	9	99820446	77.79
joint	1599	8	99820455	77.79
joint	1600	3	99820463	77.79
joint	1601	8	99820466	77.79
joint	1602	5	99820474	77.79
joint	1603	10	99820479	77.79
joint	1604	3	99820489	77.79
joint	1605	4	99820492	77.79
joint	1606	8	99820496	77.79
joint	1607	7	99820504	77.79
joint	1608	4	99820511	77.79
joint	1609	3	99820515	77.79
joint	1610	7	99820518	77.79
joint	1611	5	99820525	77.79
joint	1612	7	99820530	77.79
joint	1613	2	99820537	77.79
joint	1614	4	99820539	77.79
joint	1615	8	99820543	77.79
joint	1616	7	99820551	77.79
joint	1617	4	99820558	77.79
joint	1618	4	99820562	77.79
joint	1619	9	99820566	77.79
joint	1620	5	99820575	77.79
joint	1621	11	99820580	77.79
joint	1622	3	99820591	77.79
joint	1623	4	99820594	77.79
joint	1624	7	99820598	77.79
joint	1625	5	99820605	77.79
joint	1626	6	99820610	77.79
joint	1627	6	99820616	77.79
joint	1628	7	99820622	77.79
joint	1629	9	99820629	77.79
joint	1630	1	99820638	77.79
joint	1632	7	99820639	77.79
joint	1633	2	99820646	77.79
joint	1634	9	99820648	77.79
joint	1635	4	99820657	77.79
joint	1636	5	99820661	77.79
joint	1637	5	99820666	77.79
joint	1638	5	99820671	77.79
joint	1639	5	99820676	77.79
joint	1640	4	99820681	77.79
joint	1641	12	99820685	77.79
joint	1642	3	99820697	77.79
joint	1643	6	99820700	77.79
joint	1644	3	99820706	77.79
joint	1645	8	99820709	77.79
joint	1646	3	99820717	77.79
joint	1647	7	99820720	77.79
joint	1648	4	99820727	77.79
joint	1649	3	99820731	77.79
joint	1650	8	99820734	77.79
joint	1651	106	99820742	77.79
joint	1652	24	99820848	77.79
joint	1653	25	99820872	77.79
joint	1654	8	99820897	77.79
joint	1655	6	99820905	77.79
joint	1656	4	99820911	77.79
joint	1657	5	99820915	77.79
joint	1658	12	99820920	77.79
joint	1659	3	99820932	77.79
joint	1660	3	99820935	77.79
joint	1661	19	99820938	77.79
joint	1662	4	99820957	77.79
joint	1663	7	99820961	77.79
joint	1664	2	99820968	77.79
joint	1665	6	99820970	77.79
joint	1666	5	99820976	77.79
joint	1667	8	99820981	77.79
joint	1668	7	99820989	77.79
joint	1669	5	99820996	77.79
joint	1670	13	99821001	77.79
joint	1671	8	99821014	77.79
joint	1672	7	99821022	77.79
joint	1673	5	99821029	77.79
joint	1674	4	99821034	77.79
joint	1675	5	99821038	77.79
joint	1676	4	99821043	77.79
joint	1677	9	99821047	77.79
joint	1678	11	99821056	77.79
joint	1679	6	99821067	77.79
joint	1680	8	99821073	77.79
joint	1681	5	99821081	77.79
joint	1682	115	99821086	77.79
joint	1683	5	99821201	77.79
joint	1684	5	99821206	77.79
joint	1685	7	99821211	77.79
joint	1686	2	99821218	77.79
joint	1687	5	99821220	77.79
joint	1688	5	99821225	77.79
joint	1689	8	99821230	77.79
joint	1690	8	99821238	77.79
joint	1691	5	99821246	77.79
joint	1692	4	99821251	77.79
joint	1693	7	99821255	77.79
joint	1694	4	99821262	77.79
joint	1695	4	99821266	77.79
joint	1696	9	99821270	77.79
joint	1697	6	99821279	77.79
joint	1698	11	99821285	77.79
joint	1699	2	99821296	77.79
joint	1700	8	99821298	77.79
joint	1701	6	99821306	77.79
joint	1702	14	99821312	77.79
joint	1703	10	99821326	77.79
joint	1704	4	99821336	77.79
joint	1705	5	99821340	77.79
joint	1706	6	99821345	77.79
joint	1707	5	99821351	77.79
joint	1708	11	99821356	77.79
joint	1709	2	99821367	77.79
joint	1710	8	99821369	77.79
joint	1711	6	99821377	77.79
joint	1712	3	99821383	77.79
joint	1713	3	99821386	77.79
joint	1714	2	99821389	77.79
joint	1715	3	99821391	77.79
joint	1716	6	99821394	77.79
joint	1717	3	99821400	77.79
joint	1718	5	99821403	77.79
joint	1719	4	99821408	77.79
joint	1720	8	99821412	77.79
joint	1721	6	99821420	77.79
joint	1722	2	99821426	77.79
joint	1723	5	99821428	77.79
joint	1724	2	99821433	77.79
joint	1725	5	99821435	77.79
joint	1726	5	99821440	77.79
joint	1727	6	99821445	77.79
joint	1728	3	99821451	77.79
joint	1729	2	99821454	77.79
joint	1730	4	99821456	77.79
joint	1731	4	99821460	77.79
joint	1732	3	99821464	77.79
joint	1733	5	99821467	77.79
joint	1734	5	99821472	77.79
joint	1735	3	99821477	77.79
joint	1736	4	99821480	77.79
joint	1737	6	99821484	77.79
joint	1738	4	99821490	77.79
joint	1739	7	99821494	77.79
joint	1740	2	99821501	77.79
joint	1741	3	99821503	77.79
joint	1742	7	99821506	77.79
joint	1743	3	99821513	77.79
joint	1744	3	99821516	77.79
joint	1745	2	99821519	77.79
joint	1746	4	99821521	77.79
joint	1747	8	99821525	77.79
joint	1748	8	99821533	77.79
joint	1749	3	99821541	77.79
joint	1750	7	99821544	77.79
joint	1751	3	99821551	77.79
joint	1752	9	99821554	77.79
joint	1753	11	99821563	77.79
joint	1754	5	99821574	77.79
joint	1755	11	99821579	77.79
joint	1756	2	99821590	77.79
joint	1757	6	99821592	77.79
joint	1758	7	99821598	77.79
joint	1759	5	99821605	77.79
joint	1760	6	99821610	77.79
joint	1761	5	99821616	77.79
joint	1762	6	99821621	77.79
joint	1763	5	99821627	77.79
joint	1764	6	99821632	77.79
joint	1765	2	99821638	77.79
joint	1766	6	99821640	77.79
joint	1767	5	99821646	77.79
joint	1768	6	99821651	77.79
joint	1769	5	99821657	77.79
joint	1770	3	99821662	77.79
joint	1771	6	99821665	77.79
joint	1772	5	99821671	77.79
joint	1773	3	99821676	77.79
joint	1774	3	99821679	77.79
joint	1775	5	99821682	77.79
joint	1776	11	99821687	77.79
joint	1777	4	99821698	77.79
joint	1778	6	99821702	77.79
joint	1779	6	99821708	77.79
joint	1780	4	99821714	77.79
joint	1781	8	99821718	77.79
joint	1782	4	99821726	77.79
joint	1783	4	99821730	77.79
joint	1784	8	99821734	77.79
joint	1785	7	99821742	77.79
joint	1786	6	99821749	77.79
joint	1787	5	99821755	77.79
joint	1788	9	99821760	77.79
joint	1789	5	99821769	77.79
joint	1790	2	99821774	77.79
joint	1791	6	99821776	77.79
joint	1792	6	99821782	77.79
joint	1793	7	99821788	77.79
joint	1794	7	99821795	77.79
joint	1795	3	99821802	77.79
joint	1796	1	99821805	77.79
joint	1797	5	99821806	77.79
joint	1798	10	99821811	77.79
joint	1799	11	99821821	77.79
joint	1800	9	99821832	77.79
joint	1801	9	99821841	77.79
joint	1802	13	99821850	77.79
joint	1803	4	99821863	77.8
joint	1804	3	99821867	77.8
joint	1805	3	99821870	77.8
joint	1806	8	99821873	77.8
joint	1807	10	99821881	77.8
joint	1808	1	99821891	77.8
joint	1809	5	99821892	77.8
joint	1810	6	99821897	77.8
joint	1811	5	99821903	77.8
joint	1812	5	99821908	77.8
joint	1813	4	99821913	77.8
joint	1814	6	99821917	77.8
joint	1815	7	99821923	77.8
joint	1816	3	99821930	77.8
joint	1817	10	99821933	77.8
joint	1818	4	99821943	77.8
joint	1819	5	99821947	77.8
joint	1820	6	99821952	77.8
joint	1821	7	99821958	77.8
joint	1822	9	99821965	77.8
joint	1823	2	99821974	77.8
joint	1824	4	99821976	77.8
joint	1825	2	99821980	77.8
joint	1826	3	99821982	77.8
joint	1827	6	99821985	77.8
joint	1828	3	99821991	77.8
joint	1829	1	99821994	77.8
joint	1830	3	99821995	77.8
joint	1831	4	99821998	77.8
joint	1832	2	99822002	77.8
joint	1833	5	99822004	77.8
joint	1834	3	99822009	77.8
joint	1835	2	99822012	77.8
joint	1836	7	99822014	77.8
joint	1837	6	99822021	77.8
joint	1838	7	99822027	77.8
joint	1839	1	99822034	77.8
joint	1840	7	99822035	77.8
joint	1841	6	99822042	77.8
joint	1842	6	99822048	77.8
joint	1843	3	99822054	77.8
joint	1844	5	99822057	77.8
joint	1845	3	99822062	77.8
joint	1846	2	99822065	77.8
joint	1847	9	99822067	77.8
joint	1848	2	99822076	77.8
joint	1849	5	99822078	77.8
joint	1850	4	99822083	77.8
joint	1851	2	99822087	77.8
joint	1852	4	99822089	77.8
joint	1853	5	99822093	77.8
joint	1854	4	99822098	77.8
joint	1855	7	99822102	77.8
joint	1856	2	99822109	77.8
joint	1857	4	99822111	77.8
joint	1858	2	99822115	77.8
joint	1859	4	99822117	77.8
joint	1860	2	99822121	77.8
joint	1861	6	99822123	77.8
joint	1862	5	99822129	77.8
joint	1863	4	99822134	77.8
joint	1864	1	99822138	77.8
joint	1865	6	99822139	77.8
joint	1866	7	99822145	77.8
joint	1867	1	99822152	77.8
joint	1868	2	99822153	77.8
joint	1869	9	99822155	77.8
joint	1870	3	99822164	77.8
joint	1871	8	99822167	77.8
joint	1872	4	99822175	77.8
joint	1873	4	99822179	77.8
joint	1874	2	99822183	77.8
joint	1875	9	99822185	77.8
joint	1876	6	99822194	77.8
joint	1877	4	99822200	77.8
joint	1878	3	99822204	77.8
joint	1879	3	99822207	77.8
joint	1880	4	99822210	77.8
joint	1881	5	99822214	77.8
joint	1882	3	99822219	77.8
joint	1883	9	99822222	77.8
joint	1884	4	99822231	77.8
joint	1885	3	99822235	77.8
joint	1886	7	99822238	77.8
joint	1887	5	99822245	77.8
joint	1888	3	99822250	77.8
joint	1889	7	99822253	77.8
joint	1890	1	99822260	77.8
joint	1891	4	99822261	77.8
joint	1892	4	99822265	77.8
joint	1893	1	99822269	77.8
joint	1894	5	99822270	77.8
joint	1895	3	99822275	77.8
joint	1896	5	99822278	77.8
joint	1897	4	99822283	77.8
joint	1898	7	99822287	77.8
joint	1899	2	99822294	77.8
joint	1900	5	99822296	77.8
joint	1901	5	99822301	77.8
joint	1902	3	99822306	77.8
joint	1903	2	99822309	77.8
joint	1904	5	99822311	77.8
joint	1905	6	99822316	77.8
joint	1906	11	99822322	77.8
joint	1907	4	99822333	77.8
joint	1908	5	99822337	77.8
joint	1909	5	99822342	77.8
joint	1910	2	99822347	77.8
joint	1911	3	99822349	77.8
joint	1912	2	99822352	77.8
joint	1913	6	99822354	77.8
joint	1914	4	99822360	77.8
joint	1915	6	99822364	77.8
joint	1916	3	99822370	77.8
joint	1917	2	99822373	77.8
joint	1918	75	99822375	77.8
joint	1919	22	99822450	77.8
joint	1920	8	99822472	77.8
joint	1921	6	99822480	77.8
joint	1923	3	99822486	77.8
joint	1924	3	99822489	77.8
joint	1925	3	99822492	77.8
joint	1926	4	99822495	77.8
joint	1927	3	99822499	77.8
joint	1928	4	99822502	77.8
joint	1929	4	99822506	77.8
joint	1930	3	99822510	77.8
joint	1931	4	99822513	77.8
joint	1932	5	99822517	77.8
joint	1933	6	99822522	77.8
joint	1934	2	99822528	77.8
joint	1935	8	99822530	77.8
joint	1936	4	99822538	77.8
joint	1937	5	99822542	77.8
joint	1938	4	99822547	77.8
joint	1939	3	99822551	77.8
joint	1941	4	99822554	77.8
joint	1942	1	99822558	77.8
joint	1943	6	99822559	77.8
joint	1944	4	99822565	77.8
joint	1945	8	99822569	77.8
joint	1946	2	99822577	77.8
joint	1947	6	99822579	77.8
joint	1948	4	99822585	77.8
joint	1950	3	99822589	77.8
joint	1951	3	99822592	77.8
joint	1952	4	99822595	77.8
joint	1953	2	99822599	77.8
joint	1954	6	99822601	77.8
joint	1955	5	99822607	77.8
joint	1956	10	99822612	77.8
joint	1957	6	99822622	77.8
joint	1958	3	99822628	77.8
joint	1959	6	99822631	77.8
joint	1960	5	99822637	77.8
joint	1961	3	99822642	77.8
joint	1963	4	99822645	77.8
joint	1964	5	99822649	77.8
joint	1965	2	99822654	77.8
joint	1966	6	99822656	77.8
joint	1967	9	99822662	77.8
joint	1968	3	99822671	77.8
joint	1969	7	99822674	77.8
joint	1970	10	99822681	77.8
joint	1971	4	99822691	77.8
joint	1972	3	99822695	77.8
joint	1973	4	99822698	77.8
joint	1974	1	99822702	77.8
joint	1975	6	99822703	77.8
joint	1976	5	99822709	77.8
joint	1977	4	99822714	77.8
joint	1978	4	99822718	77.8
joint	1979	3	99822722	77.8
joint	1980	2	99822725	77.8
joint	1981	6	99822727	77.8
joint	1982	4	99822733	77.8
joint	1983	4	99822737	77.8
joint	1984	3	99822741	77.8
joint	1985	5	99822744	77.8
joint	1986	7	99822749	77.8
joint	1987	4	99822756	77.8
joint	1988	1	99822760	77.8
joint	1989	6	99822761	77.8
joint	1990	7	99822767	77.8
joint	1991	3	99822774	77.8
joint	1992	6	99822777	77.8
joint	1993	1	99822783	77.8
joint	1994	5	99822784	77.8
joint	1995	4	99822789	77.8
joint	1996	2	99822793	77.8
joint	1997	2	99822795	77.8
joint	1998	3	99822797	77.8
joint	1999	3	99822800	77.8
joint	2000	6	99822803	77.8
joint	2001	5	99822809	77.8
joint	2002	5	99822814	77.8
joint	2003	4	99822819	77.8
[truncated: 11,757 more rows]
