# Supplementary material for: The Demographic History of Populations and Genomic Imprinting have Shaped the Transposon Patterns in Arabidopsis lyrata
Source: Mol Biol Evol. 2025 Apr 24;42(5):msaf093. doi: 10.1093/molbev/msaf093 (PMC12159739; doi:10.1093/molbev/msaf093)
Supplement: msaf093_Supplementary_Data [file msaf093_supplementary_data.zip › Table S8.xlsx]

## Sheet: List1
GSM	SRA	Name	Raw reads	Trimmed reads	Reads aligned	Reads uniq	Reads multimapping	RdDM TEs (>9 24nt)
GSM451894	SRR034856	small_RNAs_leaves	2012409	583895	460378	165281	295097	1820
GSM518429	SRR051926	A.lyrata_vegetative-rosette-leaves	5093642	4036969	3854770	2262447	1592323	15471
GSM518430	NA	A.lyrata_flowers-stage1-12_rep1	NA	4876856	4556667	2048157	2508510	21204
GSM518431	NA	A.lyrata_flowers-stage1-12_rep2	NA	4229434	3954428	1804365	2150063	19984
NA	SRR9665460	sRNA-seq of Arabidopsis lyrata leaves	9012391	8045711	4743586	1555342	3188244	10637
GSM512644	SRR040401	smallRNA_Flowers 1	82251881	48446876	14728682	8008813	6719869	43368
GSM512645	SRR040402	smallRNA_Flowers 2	90518311	41731851	12408432	6714110	5694322	40708
