# Supplementary material for: The Demographic History of Populations and Genomic Imprinting have Shaped the Transposon Patterns in Arabidopsis lyrata
Source: Mol Biol Evol. 2025 Apr 24;42(5):msaf093. doi: 10.1093/molbev/msaf093 (PMC12159739; doi:10.1093/molbev/msaf093)
Supplement: msaf093_Supplementary_Data [file msaf093_supplementary_data.zip › Table S9.xlsx]

## Sheet: Endosperm_specific_DEGs
Endosperm_specific_DEGs
AL4G40460
AL1G49230
AL1G38070
AL2G37730
AL835U10020
AL8G11160
AL4G13110
AL1G17980
AL8G10760
AL2G33310
AL3G40270
AL2G36610
AL7G32290
AL6G37170
AL7G19790
AL8G35180
AL1G21350
AL6G18990
AL3G41180
AL8G19452
AL8G27730
AL7G34410
AL3G34670
AL5G45830
AL6G19200
AL8G33550
AL8G14460
AL1G55732
AL2G31210
AL4G30890
AL6G20060
AL3G29050
AL4G33770
AL1G44830
AL6G45380
AL5G30920
AL7G28170
AL7G39610
AL8G15380
AL6G52570
AL7G25310
AL1G33230
AL3G40180
AL1G45110
AL8G22180
AL6G40000
AL6G14730
AL5G30040
AL8G30960
AL3G29910
AL8G15530
AL1G20670
AL5G21440
AL8G11810
AL2G35010
AL8G35520
AL1G47370
AL3G11910
AL2G19020
AL3G53990
AL1G17990
AL3G47090
AL5G13120
AL4G11840
AL7G18280
AL3G39290
AL6G40180
AL1G26780
AL8G18470
AL5G32450
AL7G50880
AL7G17910
AL1G41510
AL1G30480
AL1G38460
AL6G28550
AL7G26530
AL6G41590
AL1G54780
AL5G12530
AL8G35580
AL1G46440
AL1G43390
AL106U10010
AL3G43750
AL5G10620
AL7G21720
AL7G33130
AL4G32820
AL1G25330
AL6G13520
AL1G19290
AL6G41500
AL5G17810
AL6G13530
AL4G12860
AL7G13380
AL1G32780
AL6G50960
AL1G66050
AL507U10010
AL5G30030
AL7G42090
AL48U10090
AL5G33330
AL6G33630
AL7G50250
AL1G40890
AL7G25050
AL3G38930
AL6G17430
AL3G52110
AL1G60990
AL1G67140
AL1G13460
AL1G49380
AL8G42530
AL7G27900
AL1G25380
AL5G19920
AL4G23720
AL5G33780
AL4G15750
AL4G28530
AL1G15060
AL2G23750
AL300U10020
AL2G24250
AL7G27290
AL1G13640
AL7G41980
AL7G51270
AL3G27700
AL2G13640
AL3G36010
AL1G61570
AL6G50260
AL7G41150
AL8G10280
AL8G31330
AL7G40770
AL3G24540
AL6G47930
AL5G35630
AL1G31240
AL3G47920
AL2G18860
AL516U10020
AL5G21600
AL1G39030
AL7G36860
AL1G20350
AL1G48730
AL5G12080
AL2G25160
AL1G15350
AL3G20740
AL7G32110
AL1G55860
AL1G34500
AL7G12640
AL1G41860
AL7G46280
AL2G16560
AL1G40250
AL4G22660
AL3G11970
AL5G25030
AL6G13430
AL7G15390
AL7G20000
AL8G42940
AL7G49120
AL6G15710
AL6G14430
AL1G16670
AL4G15790
AL4G40470
AL8G35600
AL7G19036
AL1G25440
AL5G14770
AL4G32942
AL6G30600
AL3G39000
AL6G38120
AL2G36370
AL4G13310
AL5G32320
AL2G16650
AL8G16970
AL3G19430
AL345U10010
AL1G26790
AL5G42180
AL1G10430
AL2G37270
AL6G19760
AL8G32090
AL7G19310
AL7G20140
AL3G13570
AL8G23030
AL1G55760
AL7G20320
AL3G28640
AL7G31580
AL8G11400
AL6G13370
AL4G11040
AL7G31840
AL6G21840
AL3G12850
AL4G30090
AL5G27680
AL6G11500
AL855U10010
AL6G18970
AL2G37290
AL6G31210
AL1G50830
AL6G42930
AL120U10014
AL4G39200
AL4G18020
AL2G29740
AL4G15650
AL4G44590
AL2G32670
AL5G21280
AL6G14470
AL1G53780
AL5G44060
AL4G10630
AL4G36210
AL6G17520
AL1G20660
AL7G22140
AL7G50070
AL5G36324
AL8G13560
AL3G35740
AL2G40540
AL5G23840
AL6G37900
AL1G57970
AL7G52570
AL2G34270
AL8G39410
AL2G12070
AL7G18880
AL8G30790
AL8G12540
AL6G48000
AL5G21860
AL1G16320
AL6G10890
AL7G15260
AL7G14310
AL1G65320
AL9U10290
AL4G10580
AL2G10120
AL8G30700
AL1G23250
AL7G49130
AL8G26730
AL6G21640
AL3G25580
AL5G10160
AL2G31200
AL2G38020
AL5G15680
AL7G30070
AL4G41860
AL1G14640
AL1G23350
AL8G33050
AL3G35150
AL8G20620
AL6G24280
AL6G41760
AL6G47750
AL1G54190
AL7G19990
AL8G39760
AL136U10020
AL4G43210
AL4G13070
AL2G25480
AL5G30360
AL2G10810
AL1G40230
AL7G24470
AL7G36750
AL5G27700
AL1G24010
AL7G22090
AL4G30250
AL2G13690
AL3G48150
AL5G16360
AL5G17270
AL8G24060
AL6G44110
AL1G66040
AL3G38020
AL4G47320
AL3G18020
AL4G25940
AL6G23770
AL3G51820
AL8G17640
AL8G22730
AL5G23300
AL6G43250
AL3G48960
AL8G29900
AL3G52350
AL4G32890
AL7G39300
AL4G39860
AL2G22820
AL3G37500
AL6G19890
AL3G26670
AL5G26260
AL2G31500
AL7G43080
AL1G48600
AL7G39880
AL8G13620
AL8G27720
AL2G20020
AL1G63930
AL9U11330
AL4G16130
AL3G48140
AL7G50610
AL8G17770
AL3G50750
AL3G23190
AL2G41580
AL2G26990
AL4G22280
AL3G35900
AL1G33960
AL6G17580
AL1G66600
AL9U10260
AL8G44110
AL7G24410
AL2G12360
AL1G58570
AL6G17090
AL7G40270
AL2G23000
AL1G19880
AL3G39420
AL4G37580
AL2G27660
AL3G27710
AL1G27220
AL8G23250
AL3G51100
AL7G18290
AL1G12970
AL8G15260
AL3G32490
AL7G18270
AL5G17080
AL2G19010
AL1G30330
AL8G33540
AL1G33410
AL6G18930
AL3G50200
AL6G53290
AL8G30590
AL1G54490
AL1G54260
AL6G33140
AL6G47240
AL7G31640
AL7G42360
AL7G25320
AL320U10010
AL3G30850
AL4G40480
AL649U10010
AL6G23420
AL6G43740
AL1G14340
AL1G44550
AL4G46990
AL6G37830
AL3G41370
AL1G67220
AL7G48670
AL7G52300
AL8G19680
AL8G32400
AL6G50150
AL3G43460
AL3G33960
AL8G24080
AL2G19180
AL1G48770
AL4G27450
AL4G47350
AL8G29140
AL5G37650
AL5G41870
AL3G15020
AL3G14250
AL5G20490
AL4G25630
AL1G14200
AL4G47230
AL8G29480
AL3G13080
AL5G36530
AL5G23630
AL3G20870
AL1G11650
AL4G11350
AL6G42340
AL2G28280
AL4G40450
AL1G26490
AL6G17410
AL3G43710
AL1G27070
AL7G49970
AL2G16240
AL9U11210
AL6G41440
AL6G52050
AL7G45050
AL3G16890
AL7G32710
AL7G25960
AL7G33810
AL7G33100
AL22U10120
AL3G11190
AL2G41180
AL1G66020
AL1G30790
AL7G34040
AL7G24490
AL1G27390
AL2G38900
AL5G26990
AL7G27020
AL5G29140
AL6G26340
AL7G13370
AL7G33930
AL8G15810
AL4G18200
AL6G28150
AL60U10070
AL6G21030
AL4G46430
AL1G64810
AL4G42744
AL4G27290
AL3G21540
AL8G27040
AL2G25990
AL5G22380
AL6G43990
AL5G13270
AL4G32060
AL8G19370
AL5G10090
AL6G36520
AL7G18420
AL6G25150
AL1G16230
AL6G43440
AL6G52920
AL7G31880
AL4G29890
AL7G33440
AL5G28750
AL2G16940
AL3G16450
AL6G14810
AL5G11400
AL5G11200
AL8G39440
AL6G25940
AL5G28820
AL6G38340
AL8G32670
AL5G40730
AL4G39650
AL3G35140
AL8G40790
AL3G32350
AL3G22430
AL5G26970
AL142U10020
AL1G26770
AL6G28840
AL7G52530
AL6G28200
AL52U10070
AL4G31230
AL4G30460
AL2G31180
AL6G11080
AL6G24410
AL5G11360
AL222U10010
AL1G63770
AL4G30780
AL4G34130
AL4G10640
AL2G14990
AL851U10010
AL7G20250
AL2G22070
AL4G25860
AL5G43610
AL5G15600
AL5G37870
AL3G53460
AL6G26470
AL3G29830
AL7G22470
AL8G43420
AL7G42500
AL4G30570
AL5G13710
AL4G31130
AL6G29980
AL1G34620
AL7G22070
AL3G18170
AL5G20150
AL880U10020
AL7G32000
AL3G28330
AL7G12660
AL2G26610
AL469U10010
AL6G24470
AL4G31320
AL1G22810
AL7G42270
AL5G33550
AL1G41540
AL7G11820
AL8G28500
AL4G12940
AL3G12740
AL8G12630
AL7G11800
AL7G15380
AL2G31410
AL2G38330
AL1G64480
AL1G18030
AL2G10540
AL1G46420
AL8G19780
AL8G16960
AL6G15670
AL6G33830
AL5G19180
AL7G16350
AL1G38950
AL1G10230
AL1G25980
AL5G15910
AL4G45950
AL9U11020
AL3G32700
AL2G33880
AL7G22690
AL6G53580
AL7G41300
AL7G45920
AL5G24230
AL3G26440
AL4G29310
AL3G42360
AL7G22080
AL3G21020
AL3G17740
AL267U10010
AL3G38520
AL3G52550
AL3G51880
AL1G27650
AL1G18000
AL2G32980
AL1G22310
AL6G25890
AL5G28250
AL3G21370
AL1G37640
AL4G11550
AL5G16370
AL6G48250
AL5G23620
AL3G12470
AL5G32200
AL7G48470
AL5G41080
AL3G13400
AL4G38110
AL1G60940
AL6G51880
AL3G48170
AL6G20800
AL7G33050
AL7G13640
AL8G14610
AL3G19360
AL5G37190
AL7G23070
AL5G21150
AL8G20920
AL5G29560
AL2G21890
AL5G16810
AL2G18730
AL6G32180
AL939U10010
AL7G47304
AL6G32060
AL4G18220
AL6G24140
AL5G35200
AL4G20090
AL5G43690
AL8G40120
AL8G11700
AL4G28940
AL5G30180
AL6G44910
AL5G32010
AL4G37000
AL1G25550
AL1G63240
AL6G10750
AL7G23220
AL7G48740
AL3G16080
AL5G29610
AL5G28800
AL6G50300
AL1G36990
AL1G35560
AL6G52260
AL2G35620
AL1G56130
AL8G26970
AL2G15530
AL5G33700
AL5G40870
AL1G30170
AL6G15310
AL4G31800
AL6G46420
AL4G11830
AL7G26040
AL5G19050
AL1G31050
AL1G31790
AL4G30700
AL7G23290
AL4G12840
AL8G13310
AL5G24340
AL8G38630
AL4G41280
AL1G48710
AL3G33970
AL2G23650
AL3G40040
AL2G36690
AL5G23590
AL8G41670
AL7G31800
AL3G30650
AL4G39330
AL6G43600
AL6G47690
AL4G28080
AL2G17000
AL8G14100
AL7G51940
AL2G23990
AL3G20950
AL5G37680
AL7G43230
AL4G47490
AL8G32830
AL8G34890
AL4G43480
AL215U10050
AL8G38240
AL2G15524
AL6G48720
AL2G33490
AL6G34920
AL7G33800
AL1G58810
AL6G53280
AL4G25920
AL6G50220
AL6G33920
AL3G32040
AL5G22560
AL288U10040
AL125U10034
AL6G49580
AL2G13480
AL1G22300
AL4G10900
AL8G37280
AL1G10120
AL242U10020
AL3G12560
AL2G15010
AL4G19940
AL8G24700
AL3G16600
AL2G28540
AL8G36430
AL2G13470
AL4G13320
AL1G66010
AL3G17610
AL6G44500
AL5G30590
AL3G24920
AL4G10220
AL4G42860
AL7G13830
AL7G31604
AL7G34100
AL2G30840
AL8G33710
AL6G52300
AL6G26230
AL7G12940
AL4G34530
AL1G57170
AL4G22180
AL7G45070
AL8G35010
AL1G13320
AL1G55240
AL6G30310
AL7G21010
AL3G46950
AL8G20980
AL1G11200
AL8G43180
AL5G23130
AL2G39140
AL5G23470
AL5G14542
AL6G45040
AL7G11810
AL8G29490
AL1G17870
AL486U10010
AL4G44110
AL7G17200
AL4G22360
AL6G14300
AL6G50920
AL8G31160
AL6G17420
AL1G34950
AL2G37980
AL3G47180
AL6G17960
AL4G31350
AL1G36130
AL3G49560
AL6G45650
AL2G29610
AL5G38650
AL3G27490
AL1G23510
AL1G31380
AL8G37290
AL4G19190
AL2G36670
AL7G25220
AL1G38670
AL1G33160
AL3G51900
AL1G15420
AL3G30430
AL3G45140
AL8G44760
AL1G55790
AL7G23300
AL6G15160
AL6G48300
AL1G57220
AL6G51410
AL4G30180
AL6G37630
AL2G12370
AL4G27490
AL7G17990
AL6G49090
AL2G33130
AL5G46090
AL7G35830
AL3G40520
AL8G33430
AL8G25780
AL4G32560
AL8G10420
AL4G32430
AL8G10880
AL7G36000
AL5G20170
AL7G30800
AL7G38920
AL8G26530
AL4G37760
AL5G21950
AL9U11670
AL7G15560
AL3G27650
AL8G18330
AL1G22080
AL4G27830
AL4G15520
AL1G13600
AL8G39980
AL5G18790
AL5G35130
AL6G13160
AL7G10240
AL5G33220
AL7G48310
AL3G21150
AL3G12950
AL6G38940
AL4G24930
AL8G29960
AL6G21930
AL6G20390
AL1G45880
AL3G18130
AL7G22110
AL1G41200
AL2G32770
AL3G35570
AL5G37450
AL3G10722
AL5G41390
AL3G20270
AL2G34470
AL4G24880
AL3G40800
AL7G28310
AL2G23660
AL4G27732
AL3G51020
AL8G30020
AL4G30360
AL6G41750
AL6G40460
AL2G11850
AL5G45630
AL7G41330
AL8G14800
AL8G36540
AL7G11170
AL4G45230
AL4G45040
AL6G40060
AL4G19650
AL3G39930
AL6G26810
AL3G53770
AL4G24730
AL5G12860
AL3G16010
AL7G10920
AL8G28450
AL1G62070
AL4G10360
AL2G12900
AL5G27120
AL8G32270
AL1G18020
AL6G43874
AL6G35820
AL8G17560
AL8G29740
AL7G52740
AL8G33010
AL1G58630
AL1G20110
AL3G16860
AL1G10820
AL4G16020
AL3G47840
AL1G58024
AL1G53870
AL5G35370
AL4G43020
AL6G28850
AL5G23070
AL1G62810
AL6G22360
AL5G44850
AL1G61400
AL7G17190
AL2G16760
AL6G39000
AL3G34200
AL1G12410
AL7G26520
AL8G20840
AL6G26380
AL7G49400
AL1G64860
AL3G11160
AL1G51800
AL6G48040
AL5G44410
AL4G27950
AL3G43450
AL4G30210
AL6G33310
AL4G23950
AL5G45610
AL5G33730
AL2G40770
AL1G13230
AL1G11250
AL5G37140
AL6G38700
AL6G10580
AL1G12510
AL5G29800
AL7G18430
AL8G45490
AL4G13470
AL7G42190
AL1G30990
AL2G34850
AL1G59480
AL8G36830
AL4G35280
AL7G30650
AL1G40090
AL4G43410
AL6G13890
AL3G34490
AL7G52400
AL1G31210
AL1G25020
AL3G46390
AL4G14650
AL7G37230
AL5G39790
AL1G61430
AL6G19690
AL4G38590
AL8G24652
AL4G40140
AL139U10020
AL1G20020
AL7G28400
AL8G35540
AL6G15370
AL7G31630
AL1G51600
AL3G21030
AL6G47480
AL5G35020
AL2G32480
AL1G25310
AL8G37730
AL5G40790
AL7G51160
AL3G20150
AL631U10010
AL7G30660
AL5G32980
AL6G42870
AL128U10030
AL1G33510
AL716U10010
AL5G27990
AL7G50450
AL3G40430
AL4G17994
AL8G36780
AL5G26480
AL3G14630
AL8G31090
AL1G44100
AL4G13130
AL6G32360
AL5G40740
AL6G21860
AL8G12170
AL4G28460
AL1G20950
AL4G31400
AL1G17080
AL5G31810
AL6G20960
AL1G52830
AL1G20580
AL8G12500
AL6G19970
AL8G39670
AL7G24560
AL7G29600
AL3G27830
AL5G23790
AL6G37710
AL5G11450
AL7G10070
AL4G44240
AL8G15800
AL8G24490
AL2G39100
AL2G38450
AL1G23710
AL6G20530
AL1G34470
AL7G26600
AL3G42290
AL4G32680
AL1G37120
AL2G30690
AL7G34220
AL8G24430
AL2G39120
AL1G55020
AL3G50670
AL2G32960
AL6G32310
AL2G11680
AL7G37540
AL1G33860
AL2G16850
AL3G34870
AL5G45060
AL1G60000
AL2G34970
AL3G15390
AL5G14500
AL8G24180
AL6G47310
AL3G37460
AL2G24500
AL7G10460
AL6G14110
AL4G16830
AL7G31760
AL1G54010
AL1G32670
AL1G25300
AL47U10010
AL6G21400
AL1G43590
AL8G25340
AL1G38770
AL7G13070
AL3G36260
AL8G41070
AL2G28840
AL8G23200
AL1G32860
AL5G38230
AL1G57610
AL7G10650
AL7G37640
AL5G28420
AL1G21950
AL6G53240
AL8G25230
AL5G21750
AL2G14810
AL4G36330
AL6G23990
AL3G51960
AL1G35080
AL1G61550
AL4G30670
AL1G36580
AL4G25210
AL3G10500
AL3G11580
AL2G32830
AL4G26040
AL6G22120
AL6G45320
AL2G12540
AL8G16110
AL6G21460
AL6G28750
AL4G35840
AL7G19360
AL7G12094
AL5G11750
AL2G40320
AL7G28390
AL5G18870
AL1G17440
AL1G35730
AL8G39650
AL3G39890
AL3G27580
AL5G10830
AL4G47430
AL4G10700
AL1G29750
AL4G17260
AL6G24640
AL4G26030
AL3G39570
AL4G36850
AL1G24510
AL4G25240
AL4G22800
AL1G63640
AL5G16880
AL2G25740
AL1G30650
AL3G37910
AL6G17900
AL2G37820
AL1G47870
AL3G47830
AL8G30230
AL6G45660
AL4G44900
AL5G42540
AL1G35950
AL6G19480
AL1G10580
AL6G26390
AL1G55340
AL3G50690
AL4G30070
AL1G29320
AL2G11320
AL3G17970
AL5G17350
AL8G17940
AL7G36700
AL1G54410
AL4G33100
AL2G37710
AL4G25350
AL8G32630
AL1G60760
AL1G19440
AL6G21730
AL6G30160
AL4G16730
AL1G63310
AL8G28170
AL1G39870
AL1G64340
AL5G33970
AL5G30760
AL3G54020
AL3G37350
AL4G46860
AL3G49010
AL1G63990
AL1G31750
AL3G43340
AL1G10104
AL1G48850
AL6G14640
AL8G36870
AL2G28490
AL1G14530
AL3G26910
AL8G44840
AL6G24300
AL5G44280
AL2G40560
AL6G13680
AL5G45120
AL1G30270
AL130U10020
AL2G34920
AL6G14160
AL5G37800
AL1G58620
AL1G49590
AL1G25530
AL8G36390
AL2G24780
AL4G47330
AL7G37790
AL6G21630
AL3G12340
AL3G42500
AL6G30330
AL1G32710
AL4G29540
AL2G32250
AL5G43780
AL1G61880
AL5G39540
AL5G27820
AL4G39920
AL4G26550
AL4G14380
AL2G29070
AL6G15980
AL6G19730
AL5G28560
AL1G56950
AL4G47710
AL9U12210
AL1G64430
AL2G19580
AL5G40460
AL7G25060
AL5G44070
AL1G16330
AL6G12020
AL6G52130
AL8G11260
AL4G30310
AL6G50180
AL5G37950
AL3G21710
AL8G15720
AL3G38640
AL1G28460
AL2G17770
AL3G10724
AL8G42980
AL3G13000
AL5G38660
AL3G15610
AL5G23280
AL7G14600
AL6G16010
AL6G25600
AL6G42970
AL7G19860
AL7G44960
AL1G12760
AL3G20900
AL6G24270
AL4G32730
AL1G28074
AL7G15600
AL2G15090
AL8G44580
AL7G44000
AL7G39460
AL4G25480
AL7G14960
AL6G11380
AL6G34580
AL1G24570
AL1G24050
AL8G10500
AL3G28350
AL7G34120
AL1G50600
AL1G25370
AL6G32090
AL4G41030
AL5G19590
AL2G30770
AL8G15870
AL7G36560
AL7G30140
AL5G41030
AL3G22820
AL3G24340
AL1G42070
AL8G23670
AL3G52340
AL6G53250
AL7G28690
AL5G18300
AL6G46510
AL4G31180
AL6G26150
AL4G46660
AL1G11090
AL6G44670
AL2G16230
AL6G27320
AL2G37610
AL6G51370
AL5G25960
AL2G11830
AL1G61870
AL1G18090
AL1G22880
AL3G25350
AL4G39160
AL7G35120
AL7G35290
AL6G12590
AL6G21420
AL8G32410
AL4G18210
AL5G29710
AL7G32200
AL4G12830
AL6G46552
AL4G16610
AL3G31250
AL4G46420
AL5G31970
AL8G37560
AL6G12190
AL3G18330
AL3G50820
AL4G25030
AL6G32010
AL2G31100
AL2G29600
AL1G20870
AL2G10270
AL2G33320
AL5G27720
AL5G18110
AL7G31602
AL6G25380
AL7G10930
AL2G38260
AL4G29300
AL6G33710
AL5G20900
AL1G57770
AL1G13940
AL6G39220
AL2G11540
AL4G13010
AL6G27460
AL1G31670
AL3G14470
AL5G43650
AL8G44090
AL1G43500
AL3G43280
AL3G52810
AL4G19620
AL3G53100
AL3G27360
AL5G42470
AL8G40980
AL4G13450
AL3G51750
AL8G37490
AL8G30480
AL8G19860
AL6G37280
AL3G53500
AL8G42280
AL6G39560
AL5G16250
AL8G27830
AL4G27760
AL6G52490
AL4G10160
AL6G18880
AL1G44610
AL1G34350
AL4G24820
AL4G45080
AL8G14390
AL7G31540
AL4G46390
AL8G35360
AL7G15360
AL6G28620
AL8G33680
AL3G49520
AL8G13120
AL5G40340
AL4G32110
AL1G63190
AL6G31020
AL8G31000
AL1G31950
AL7G37570
AL1G49580
AL5G23530
AL8G31910
AL1G26550
AL1G33120
AL2G39530
AL3G24590
AL8G22360
AL4G32750
AL1G31040
AL5G38600
AL8G16070
AL6G29670
AL5G30586
AL5G46120
AL7G44720
AL2G40340
AL1G44020
AL5G43280
AL6G22650
AL7G32430
AL8G23790
AL7G22770
AL1G54570
AL3G23870
AL6G38480
AL4G26710
AL3G18430
AL3G48570
AL7G15850
AL4G32710
AL8G25690
AL2G41550
AL3G46380
AL8G30360
AL7G49330
AL6G53060
AL2G15930
AL5G36990
AL5G17100
AL7G22240
AL7G12630
AL6G27210
AL1G37310
AL4G33390
AL7G19070
AL5G40700
AL3G37250
AL7G48544
AL3G26800
AL4G24270
AL6G16930
AL1G21780
AL7G20240
AL5G11490
AL6G20460
AL6G41220
AL4G17320
AL3G11320
AL4G24890
AL6G16050
AL7G35810
AL7G30760
AL5G42530
AL3G45850
AL2G36970
AL7G29950
AL3G45200
AL7G35360
AL1G21210
AL2G37790
AL1G26680
AL5G44190
AL3G36980
AL4G46170
AL1G21290
AL8G42240
AL6G25980
AL6G50560
AL3G48620
AL3G22720
AL3G21720
AL2G40530
AL3G12720
AL1G20040
AL3G48100
AL6G20940
AL2G30824
AL7G44320
AL7G27150
AL4G10680
AL1G32610
AL2G36340
AL3G16340
AL2G16430
AL5G28900
AL3G12540
AL2G27460
AL4G45720
AL2G36910
AL6G44050
AL1G13810
AL7G24280
AL8G25080
AL1G41280
AL3G17070
AL7G36070
AL4G35040
AL6G21500
AL8G13060
AL3G34100
AL3G47480
AL5G44760
AL6G52710
AL4G42680
AL8G29590
AL6G41520
AL4G26330
AL2G24640
AL5G19980
AL7G20270
AL5G30340
AL2G32270
AL6G21270
AL2G30232
AL4G12066
AL5G35510
AL4G30490
AL7G47270
AL7G36120
AL3G52560
AL3G48520
AL4G31930
AL8G41910
AL5G22970
AL2G39350
AL6G12160
AL4G42200
AL6G52690
AL1G41320
AL6G50650
AL2G11490
AL1G59430
AL1G48990
AL1G45950
AL1G62880
AL8G16130
AL4G22100
AL6G51800
AL2G33760
AL2G10820
AL1G34480
AL5G13560
AL1G13720
AL1G62410
AL159U10030
AL3G32850
AL3G34660
AL5G38300
AL7G42580
AL7G38960
AL6G15080
AL8G36230
AL1G57760
AL2G33210
AL1G65920
AL2G11120
AL1G29980
AL7G12590
AL3G19040
AL3G40090
AL1G55180
AL3G35540
AL2G15710
AL1G20730
AL3G46570
AL3G34930
AL1G21320
AL4G31890
AL4G44880
AL7G49210
AL1G28560
AL1G17950
AL1G61730
AL4G34690
AL5G46340
AL3G14790
AL5G10940
AL3G18230
AL7G15740
AL5G21610
AL1G27520
AL1G42570
AL5G40800
AL8G32560
AL6G21940
AL3G11880
AL7G40450
AL7G25950
AL3G15660
AL8G34250
AL5G15820
AL7G16750
AL7G18730
AL7G45250
AL5G15150
AL3G39770
AL3G27180
AL3G29930
AL7G44570
AL2G10190
AL4G10650
AL8G16870
AL262U10020
AL6G30480
AL1G39820
AL5G11170
AL4G47550
AL6G28290
AL4G21950
AL6G30380
AL3G33730
AL5G27310
AL1G43100
AL8G21800
AL4G41900
AL2G15370
AL6G19170
AL3G20730
AL5G38570
AL3G22610
AL5G46020
AL6G23980
AL2G35040
AL2G12150
AL1G18700
AL3G48120
AL5G32800
AL2G26890
AL7G12620
AL5G12510
AL2G30830
AL4G39760
AL1G59540
AL5G28550
AL6G42330
AL5G36490
AL5G29030
AL6G50600
AL8G21290
AL8G38540
AL8G37000
AL6G41210
AL6G10260
AL4G16040
AL1G58210
AL3G11710
AL6G49920
AL4G10400
AL4G40630
AL8G12990
AL4G11710
AL1G15680
AL3G30970
AL3G18190
AL4G23020
AL7G41910
AL1G60430
AL4G41730
AL5G36700
AL7G41000
AL5G41630
AL4G45110
AL2G12680
AL3G18820
AL1G56440
AL8G39710
AL7G21190
AL3G17500
AL1G53850
AL1G21390
AL2G10250
AL5G42080
AL6G36920
AL1G39280
AL1G29550
AL3G15870
AL1G55650
AL3G18390
AL1G45420
AL8G10830
AL1G14430
AL1G38870
AL7G23930
AL2G39160
AL5G15140
AL4G38910
AL3G34730
AL6G25560
AL2G30885
AL1G50860
AL3G31380
AL6G12670
AL6G23400
AL3G47890
AL6G45470
AL7G11410
AL6G10730
AL4G28090
AL2G15880
AL8G32540
AL7G33190
AL5G22890
AL1G45080
AL4G39710
AL5G35580
AL5G38830
AL3G16110
AL2G16115
AL8G41730
AL3G39020
AL7G18970
AL6G11590
AL8G37380
AL5G16990
AL3G11890
AL5G15580
AL3G38030
AL5G30510
AL6G46260
AL7G45260
AL6G19260
AL2G26540
AL8G16030
AL1G26040
AL3G42250
AL6G48130
AL4G18550
AL7G19120
AL1G47150
AL1G43660
AL6G43830
AL7G20430
AL1G15530
AL7G49000
AL5G16590
AL6G32130
AL1G12940
AL6G22000
AL3G27550
AL1G29760
AL3G47330
AL5G20770
AL4G23370
AL1G55010
AL3G22580
AL1G54910
AL5G23210
AL7G34950
AL2G14160
AL5G15310
AL6G25010
AL3G43560
AL6G44800
AL1G23410
AL8G31370
AL7G30000
AL1G24100
AL3G27110
AL6G52005
AL6G19990
AL6G49860
AL6G35670
AL1G62130
AL5G10170
AL5G34440
AL2G24540
AL2G28560
AL2G36990
AL8G37580
AL6G11260
AL3G40100
AL7G26150
AL6G20440
AL1G14510
AL7G16990
AL3G42000
AL3G34420
AL6G27370
AL1G38285
AL6G16550
AL1G46790
AL6G49050
AL5G12770
AL1G58070
AL5G36070
AL1G19940
AL6G17330
AL8G12230
AL5G44840
AL7G50050
AL2G13850
AL7G26650
AL2G31440
AL3G53600
AL1G41310
AL3G18890
AL2G19660
AL7G34630
AL5G40530
AL4G14470
AL3G46550
AL1G20310
AL6G48220
AL4G40590
AL6G38390
AL1G19450
AL2G34610
AL6G40290
AL6G47940
AL8G32750
AL6G31460
AL4G45280
AL3G34040
AL2G39490
AL8G15040
AL3G19070
AL1G45850
AL8G18510
AL1G22230
AL2G17260
AL3G16810
AL8G33070
AL8G37870
AL7G17360
AL6G10550
AL6G16950
AL3G34260
AL1G12060
AL4G39350
AL1G29970
AL6G17130
AL8G33440
AL7G32230
AL5G22600
AL1G65980
AL5G11070
AL6G32120
AL4G21470
AL3G28570
AL3G33470
AL8G12080
AL5G24850
AL5G34830
AL6G15150
AL3G47150
AL7G44770
AL4G34030
AL5G38100
AL3G13060
AL1G11782
AL7G48240
AL4G45560
AL8G26590
AL1G45380
AL7G42440
AL5G11770
AL3G13380
AL2G13910
AL1G55780
AL2G37810
AL5G23910
AL7G24900
AL5G40770
AL1G20470
AL6G23500
AL6G26040
AL4G29140
AL2G39690
AL1G54820
AL8G25910
AL1G63690
AL5G36630
AL4G36390
AL5G31190
AL6G24320
AL7G19550
AL4G41420
AL1G55890
AL3G30980
AL7G13210
AL1G55920
AL8G38670
AL6G12520
AL4G43650
AL7G21890
AL2G26420
AL1G55560
AL5G46010
AL3G13870
AL6G51230
AL5G31990
AL6G18180
AL5G45240
AL1G31020
AL6G13310
AL4G23750
AL3G11950
AL7G50920
AL1G45460
AL5G40860
AL1G30640
AL5G10440
AL6G11210
AL7G39790
AL7G47302
AL1G11430
AL8G43140
AL8G29890
AL5G36020
AL8G10630
AL3G24860
AL1G31470
AL3G25090
AL1G61370
AL4G20760
AL1G63530
AL1G34710
AL4G18570
AL1G58040
AL1G41470
AL1G13570
AL4G46970
AL4G16810
AL6G25910
AL8G16610
AL6G49870
AL6G34300
AL2G31450
AL2G34390
AL7G28360
AL1G30210
AL6G24170
AL8G36370
AL8G33000
AL3G42010
AL6G17100
AL8G34700
AL8G40740
AL4G32720
AL6G24965
AL5G42940
AL6G14620
AL7G11090
AL6G27030
AL3G15040
AL7G22420
AL8G36170
AL5G40400
AL7G15060
AL1G28710
AL4G46880
AL4G17820
AL2G23010
AL6G24090
AL3G25120
AL8G38140
AL8G43470
AL6G35880
AL2G41740
AL4G10600
AL3G34710
AL7G49230
AL1G13770
AL5G31840
AL3G18110
AL1G27860
AL5G28060
AL4G23700
AL7G16310
AL8G16680
AL4G28440
AL6G17650
AL3G50940
AL7G12160
AL2G11670
AL2G40760
AL4G47560
AL2G36360
AL6G40940
AL6G24890
AL1G33040
AL8G19220
AL3G50950
AL8G30160
AL7G52700
AL7G25660
[truncated: 733 more rows]

## Sheet: Pairwise comparisons
	Endosperm vs. Emasculated pistil				Endosperm vs. Leaf				Endosperm vs. Pollen				Endosperm vs. Root
A.lyrata gene names	log2FoldChange	padj		A.lyrata gene names	log2FoldChange	padj		A.lyrata gene names	log2FoldChange	padj		A.lyrata gene names	log2FoldChange	padj
AL5G38430	-29.3161	1.54329e-17		AL3G46130	-54.0125	8.48628e-52		AL3G46130	-44.0567	1.06097e-33		AL3G46130	-43.0172	6.01662e-32
AL2G28650	-29.1125	9.01732e-38		AL5G38430	-36.5886	3.94042e-28		AL7G39240	-28.8755	2.69024e-91		AL2G28650	-41.241	5.03402e-84
AL8G18790	-29.0388	3.18016e-31		AL1G53670	-35.835	2.73829e-45		AL8G23310	-23.9369	5.05773e-19		AL5G38430	-36.1593	1.5915e-27
AL8G23310	-28.4713	1.53779e-26		AL3G36480	-35.4276	2.23136e-08		AL1G40420	-23.6333	6.60886e-102		AL1G53670	-30.4036	1.83124e-32
AL3G41440	-28.4182	8.64526e-29		AL8G18790	-32.9083	2.40747e-40		AL4G46530	-23.5928	7.31263e-111		AL7G39240	-29.3011	2.31404e-93
AL1G53670	-28.0467	1.46244e-26		AL2G28650	-30.3074	3.69128e-41		AL5G18540	-23.3403	9.48476e-96		AL8G23310	-28.7012	3.93427e-27
AL7G39240	-22.4493	2.16824e-52		AL7G39240	-27.4225	9.79986e-82		AL3G41440	-23.3331	2.01011e-19		AL8G18790	-27.2894	5.73349e-27
AL4G36670	-20.6746	9.85222e-54		AL8G23310	-26.968	4.8773e-24		AL3G19190	-23.0793	4.50669e-88		AL3G41440	-23.7547	1.77071e-20
AL6G36400	-17.5639	7.82705e-58		AL3G41440	-21.3958	2.57448e-16		AL8G11280	-22.8726	7.87729e-99		AL3G42940	-22.3339	2.42208e-62
AL3G48330	-17.4298	7.71992e-38		AL1G49500	-19.9291	1.37957e-43		AL5G18840	-22.7107	4.38373e-90		AL3G51640	-19.5294	3.19442e-55
AL7G52990	-17.3788	3.24026e-34		AL2G35830	-19.3602	3.66468e-41		AL3G30040	-22.4621	2.89752e-85		AL1G39490	-19.3201	7.40343e-73
AL6G42680	-17.1092	1.02449e-44		AL2G26640	-18.5525	6.92157e-77		AL5G21900	-22.3781	4.78443e-86		AL4G35610	-19.2377	8.7798e-54
AL6G37970	-16.8927	8.26403e-24		AL6G42680	-18.2252	7.50489e-51		AL6G40710	-22.3209	1.68346e-84		AL3G20370	-19.0679	1.08006e-71
AL1G62720	-16.7996	7.81805e-42		AL6G36400	-18.2162	1.93576e-62		AL2G14720	-22.2544	3.17654e-59		AL3G43030	-18.9935	7.14776e-30
AL8G11620	-16.5155	2.17559e-45		AL2G26630	-17.8838	6.71878e-50		AL3G19220	-22.1804	4.06465e-94		AL5G23690	-18.6039	5.49492e-67
AL2G33090	-16.3747	9.97493e-47		AL5G45300	-17.4363	7.98155e-55		AL6G31090	-22.1746	6.87901e-200		AL3G29175	-18.253	2.95761e-59
AL6G36000	-16.3585	9.26597e-36		AL2G10490	-17.1163	3.45595e-45		AL8G38400	-22.1619	3.3796e-101		AL8G11620	-17.6516	5.45006e-52
AL6G36500	-16.1323	3.10223e-10		AL4G36670	-17.0974	3.00724e-37		AL2G14700	-22.1411	1.13161e-74		AL6G36400	-17.6483	1.13897e-58
AL5G25980	-15.9475	1.99551e-31		AL6G30960	-17.0751	2.2147e-32		AL7G16210	-22.1369	5.2185e-84		AL5G40310	-17.463	1.95899e-68
AL6G32170	-15.8589	4.58875e-28		AL7G42750	-16.8928	2.2226e-39		AL8G12680	-22.1365	3.61752e-123		AL7G37690	-17.4072	1.60027e-53
AL3G26490	-15.4189	3.73774e-54		AL7G29680	-16.8709	4.93733e-23		AL1G42850	-22.069	4.39799e-86		AL2G24010	-17.2661	1.22735e-17
AL6G36360	-15.3941	3.11336e-52		AL6G32170	-16.7656	2.06853e-31		AL2G14690	-22.062	1.04197e-75		AL1G56280	-17.2138	4.13298e-44
AL5G34200	-15.3197	3.73008e-28		AL2G26620	-16.6943	4.35154e-34		AL3G25240	-22.0274	2.21765e-89		AL7G29680	-17.1335	9.34725e-24
AL4G32210	-15.1401	2.49164e-29		AL2G10500	-16.6883	3.26837e-41		AL4G40250	-22.0165	2.20646e-112		AL7G12870	-17.1093	4.51833e-59
AL4G29650	-14.9032	1.13421e-32		AL1G60060	-16.6115	3.51502e-28		AL5G44930	-22.0135	6.48637e-92		AL2G24030	-17.0857	1.28833e-34
AL1G61490	-14.886	7.39578e-38		AL6G36360	-16.5195	2.59675e-60		AL3G10970	-21.9038	6.9429e-144		AL2G10490	-16.9644	1.93285e-44
AL133U10010	-14.8176	1.24661e-41		AL8G15080	-16.4915	2.97114e-40		AL1G22950	-21.896	5.34417e-88		AL6G31420	-16.9308	2.27488e-55
AL8G14860	-14.7659	2.4456e-41		AL5G17760	-16.4908	3.26079e-37		AL2G35880	-21.8013	9.75825e-79		AL6G21160	-16.8818	2.88803e-46
AL1G60060	-14.7563	2.47101e-22		AL8G42230	-16.2409	7.46413e-54		AL5G45460	-21.5299	1.52394e-82		AL7G23180	-16.7603	9.25073e-53
AL4G25400	-14.7149	2.51222e-35		AL7G26380	-16.1774	8.08262e-80		AL6G17710	-21.5286	1.20841e-93		AL3G42930	-16.6958	7.9102e-24
AL3G28940	-14.6971	4.86703e-34		AL6G52670	-16.0909	4.21365e-43		AL8G22740	-21.4274	2.71008e-79		AL4G16330	-16.4028	1.0274e-19
AL7G23180	-14.6848	1.66851e-40		AL3G41050	-16.0189	2.1583e-35		AL3G11000	-21.4069	4.91661e-104		AL7G45400	-16.3941	3.70446e-22
AL7G17670	-14.6626	6.87414e-35		AL6G37970	-15.9659	1.66851e-21		AL6G49630	-21.3586	1.57461e-84		AL4G33480	-16.3638	1.25838e-35
AL7G21690	-14.5906	3.0757e-22		AL4G28370	-15.921	8.10453e-43		AL8G20800	-21.1762	1.47676e-106		AL1G21280	-16.1956	1.37233e-57
AL1G38480	-14.4526	1.01334e-39		AL133U10010	-15.8918	5.63412e-48		AL5G29360	-21.1428	2.83613e-203		AL8G17460	-16.1723	2.48632e-49
AL3G10620	-14.4287	4.07993e-43		AL1G37960	-15.8841	1.5567e-48		AL2G25810	-21.0877	7.16915e-77		AL5G34980	-16.1547	6.72993e-82
AL5G18840	-14.3759	3.73056e-36		AL1G38480	-15.8598	7.16197e-48		AL5G44920	-21.0858	3.19237e-173		AL3G29270	-16.0441	8.74353e-21
AL5G17760	-14.349	2.8074e-28		AL3G26490	-15.8174	3.08731e-57		AL6G17730	-21.0335	1.88082e-84		AL4G12050	-15.912	5.1411e-38
AL5G30400	-14.2778	5.49489e-41		AL5G45740	-15.7948	5.69783e-35		AL3G11010	-20.9852	3.50881e-95		AL2G26640	-15.877	1.37252e-56
AL6G45720	-14.1485	4.41314e-38		AL1G34180	-15.7243	1.95209e-19		AL4G46540	-20.966	1.64179e-130		AL5G10520	-15.8176	1.42188e-87
AL5G10320	-14.1189	4.13516e-11		AL1G36790	-15.718	2.67383e-19		AL4G19200	-20.7467	1.35652e-84		AL7G16600	-15.8071	3.14815e-51
AL5G17520	-14.118	4.52585e-38		AL1G23360	-15.6835	2.12173e-68		AL3G34440	-20.605	8.05772e-74		AL6G20670	-15.7843	1.33782e-39
AL1G37780	-14.0858	6.32355e-28		AL1G19730	-15.6084	1.41686e-21		AL3G34810	-20.5859	2.34944e-86		AL7G17740	-15.7677	7.11536e-16
AL7G26700	-14.0741	1.616e-21		AL7G33090	-15.4973	2.11114e-37		AL4G19100	-20.5742	7.98061e-80		AL1G40340	-15.7516	4.12868e-47
AL6G48380	-14.07	1.26784e-07		AL2G37100	-15.3552	6.91387e-41		AL5G18560	-20.5486	2.86721e-145		AL1G49970	-15.6704	4.12062e-40
AL2G37100	-14.0254	4.17966e-34		AL7G34240	-15.3159	2.59948e-71		AL4G20060	-20.5059	2.45057e-82		AL1G26900	-15.6566	1.70694e-21
AL2G26470	-13.9689	8.39288e-33		AL6G20670	-15.218	7.47513e-37		AL1G59050	-20.5051	1.89618e-65		AL3G46920	-15.6399	4.97669e-24
AL4G28130	-13.945	4.76436e-62		AL1G28540	-15.1113	1.31098e-29		AL3G10990	-20.2101	2.88584e-75		AL6G42580	-15.6145	9.19628e-29
AL7G34350	-13.9335	7.46105e-38		AL2G23550	-14.9731	2.30115e-94		AL4G11310	-20.0995	2.28803e-67		AL3G52540	-15.5585	6.35384e-39
AL7G31920	-13.9294	1.49802e-35		AL4G13670	-14.9588	1.04588e-43		AL7G50910	-20.0741	3.50568e-85		AL8G15230	-15.5464	1.08584e-91
AL7G29680	-13.9284	6.17962e-16		AL100U10010	-14.9479	7.14491e-30		AL4G46550	-20.0373	1.92044e-155		AL6G45720	-15.5045	8.89342e-46
AL6G36180	-13.8955	3.77303e-57		AL8G11620	-14.9337	1.87946e-37		AL3G40850	-20.0316	7.60181e-70		AL4G25040	-15.4371	2.92695e-23
AL2G35830	-13.8893	1.41658e-21		AL6G37960	-14.8948	8.1427e-32		AL1G63620	-20.0035	2.6298e-78		AL2G25350	-15.4195	3.00602e-49
AL7G42750	-13.8847	8.35404e-27		AL8G29160	-14.824	1.94676e-29		AL6G38370	-19.9811	1.54262e-96		AL2G35830	-15.3564	2.47729e-26
AL1G61520	-13.87	5.71437e-34		AL2G33090	-14.8059	1.51852e-38		AL3G40860	-19.8906	1.17282e-71		AL2G26470	-15.3543	1.19156e-39
AL2G31960	-13.8556	7.58674e-42		AL8G31200	-14.7422	1.97054e-75		AL1G59380	-19.7908	2.76983e-61		AL1G56190	-15.3246	2.44441e-79
AL7G21700	-13.8391	1.08406e-32		AL7G52990	-14.7225	5.56727e-25		AL4G29480	-19.7695	3.00753e-109		AL4G43940	-15.2954	7.34027e-27
AL2G16770	-13.815	1.26246e-35		AL3G51560	-14.7133	5.35991e-34		AL3G49450	-19.7677	3.75383e-68		AL6G36360	-15.192	3.47043e-51
AL1G11670	-13.784	2.32493e-64		AL7G52150	-14.669	6.532e-27		AL4G29090	-19.7076	2.23072e-87		AL6G42210	-15.1627	3.52902e-30
AL1G37870	-13.7051	2.41511e-31		AL3G51590	-14.6243	6.15029e-39		AL7G28560	-19.6813	4.46431e-73		AL2G30370	-15.1477	8.97446e-15
AL1G43240	-13.6822	3.34015e-26		AL5G17790	-14.5818	3.28571e-30		AL5G42880	-19.5368	1.85368e-67		AL3G42960	-15.1436	3.31681e-08
AL7G31650	-13.622	1.11856e-20		AL1G62580	-14.5343	2.63326e-20		AL5G25390	-19.5017	8.91436e-65		AL1G56940	-15.126	4.7712e-36
AL1G35830	-13.605	8.94539e-32		AL2G31960	-14.5053	5.49167e-46		AL5G11910	-19.407	7.27685e-94		AL7G38780	-15.0604	4.62685e-42
AL7G38440	-13.5691	2.85319e-36		AL4G33210	-14.4771	5.51818e-42		AL3G50930	-19.3967	2.57754e-69		AL4G47540	-15.0546	1.86175e-42
AL7G40540	-13.5389	4.39516e-33		AL4G25420	-14.4753	4.47373e-55		AL3G52910	-19.3818	1.19477e-45		AL2G33620	-15.0245	1.17782e-37
AL7G49600	-13.5354	3.56004e-41		AL2G29560	-14.4661	7.67225e-22		AL2G36470	-19.3781	1.84692e-76		AL7G23500	-14.983	1.24233e-34
AL3G23610	-13.5163	3.76665e-31		AL6G30680	-14.4387	6.50078e-39		AL6G50890	-19.3748	5.47935e-89		AL3G14590	-14.9589	3.98522e-64
AL1G23360	-13.4757	1.75867e-50		AL4G32210	-14.4108	8.117e-27		AL6G40700	-19.3643	7.41507e-70		AL746U10010	-14.9471	8.65135e-72
AL4G42440	-13.4245	7.52656e-26		AL1G40340	-14.3972	1.76307e-39		AL5G33400	-19.361	3.735e-71		AL6G52450	-14.9293	9.54552e-35
AL8G29160	-13.3802	4.88206e-24		AL8G15110	-14.3894	1.12784e-18		AL5G41430	-19.2916	1.44676e-47		AL6G46240	-14.9213	8.75255e-50
AL1G35870	-13.3203	1.89831e-34		AL6G36500	-14.3824	1.97405e-08		AL4G40190	-19.2913	5.83234e-71		AL1G12340	-14.8941	5.29772e-47
AL4G46070	-13.3094	3.57156e-35		AL5G13000	-14.3383	1.10892e-38		AL5G21240	-19.2683	7.03175e-72		AL7G52990	-14.8573	1.84886e-25
AL9U10580	-13.2785	1.14801e-18		AL7G17670	-14.3217	1.69789e-33		AL7G26690	-19.2485	1.01127e-90		AL4G47760	-14.8299	2.59228e-25
AL6G24600	-13.2197	4.54223e-26		AL1G35830	-14.3202	2.82599e-35		AL4G38960	-19.1744	4.69914e-66		AL7G42370	-14.7706	1.89092e-61
AL5G18540	-13.1842	9.48232e-31		AL7G23180	-14.319	1.01103e-38		AL4G26760	-19.1698	2.10213e-65		AL6G37970	-14.751	1.45629e-18
AL2G23720	-13.1774	2.25692e-21		AL7G25520	-14.2649	5.06368e-21		AL3G32710	-19.129	3.89367e-70		AL5G15240	-14.7472	2.50217e-14
AL8G26790	-13.162	5.06167e-34		AL4G44830	-14.2455	4.51583e-51		AL7G10090	-19.0809	2.04606e-62		AL1G31530	-14.7038	5.87983e-09
AL1G40000	-13.16	2.32506e-60		AL1G30090	-14.244	7.34619e-65		AL6G48560	-19.0574	1.47512e-80		AL8G40640	-14.7008	1.12597e-70
AL7G43720	-13.1562	1.30574e-21		AL8G36030	-14.2138	8.26853e-25		AL6G11340	-18.97	5.47123e-65		AL2G33100	-14.6839	1.05381e-15
AL5G10520	-13.0725	8.13705e-60		AL3G46260	-14.1887	1.29063e-09		AL3G26240	-18.9083	7.93097e-65		AL7G42750	-14.6619	5.95131e-30
AL1G40420	-13.0546	2.76416e-31		AL3G53620	-14.1562	5.49986e-19		AL5G18530	-18.8949	1.32258e-49		AL7G21690	-14.6618	1.30526e-22
AL1G52620	-13.0492	8.22396e-97		AL4G46530	-14.0934	9.4587e-40		AL6G25960	-18.8943	9.05758e-130		AL1G53240	-14.6408	8.67428e-42
AL5G13020	-13.0463	1.14756e-21		AL7G37690	-14.0693	2.89762e-35		AL4G19310	-18.8723	3.90843e-77		AL4G32210	-14.6165	1.37875e-27
AL7G32360	-13.0401	1.44769e-25		AL6G49890	-14.0667	1.86935e-16		AL8G26770	-18.8628	2.0928e-64		AL7G20690	-14.6149	2.04376e-31
AL7G12870	-13.0239	2.09211e-34		AL6G14650	-14.046	2.5733e-10		AL2G12200	-18.7723	5.39117e-35		AL1G38490	-14.5986	1.41796e-43
AL7G28130	-12.9848	0.000248186		AL5G29420	-14.0062	1.98301e-32		AL6G30260	-18.7385	7.72274e-61		AL4G46220	-14.5446	3.29968e-17
AL1G43260	-12.9739	1.87378e-24		AL7G29330	-13.9944	7.75513e-65		AL8G12730	-18.7073	8.25665e-73		AL3G52530	-14.5325	3.9951e-37
AL1G30090	-12.97	1.20466e-53		AL7G39200	-13.9838	7.60282e-35		AL4G14880	-18.6908	3.17906e-127		AL1G21550	-14.5171	6.72514e-49
AL3G19190	-12.951	5.43309e-28		AL2G26670	-13.9694	1.21584e-51		AL5G39310	-18.6772	1.27142e-131		AL4G13840	-14.4832	7.97945e-14
AL7G22600	-12.8846	9.02563e-40		AL7G51440	-13.9562	2.5032e-10		AL1G32250	-18.67	3.25323e-75		AL9U10050	-14.4475	9.59034e-23
AL4G43190	-12.8838	3.69243e-30		AL5G45520	-13.9208	5.7794e-33		AL3G11170	-18.6539	1.37675e-62		AL1G34180	-14.4412	1.32061e-16
AL1G54940	-12.8672	2.95372e-29		AL5G22550	-13.9083	1.29977e-37		AL3G32190	-18.6461	2.92702e-73		AL4G42440	-14.4279	7.12472e-30
AL8G12570	-12.8428	3.06928e-29		AL1G34170	-13.904	6.57265e-22		AL6G38050	-18.6394	5.863e-59		AL4G23060	-14.4218	1.01895e-44
AL7G23850	-12.8233	6.45751e-26		AL7G12870	-13.8847	3.61481e-39		AL4G11660	-18.6352	1.86443e-75		AL5G18140	-14.4217	2.29447e-23
AL3G22190	-12.8157	5.19027e-31		AL8G43450	-13.8715	3.89757e-47		AL7G39250	-18.6128	4.52339e-59		AL8G36320	-14.4056	9.45454e-45
AL7G51440	-12.8131	8.32189e-09		AL5G18540	-13.8597	4.73221e-34		AL3G51760	-18.5654	1.75605e-65		AL1G49120	-14.3776	2.67599e-35
AL4G46530	-12.7954	9.45766e-33		AL5G23450	-13.8563	1.70634e-31		AL3G26430	-18.5524	1.65849e-70		AL8G17010	-14.3475	6.5224e-13
AL6G38080	-12.7878	4.54341e-51		AL8G15230	-13.8469	7.54874e-73		AL6G13980	-18.5038	2.16249e-65		AL6G19560	-14.3447	2.27488e-55
AL8G43450	-12.7537	8.32015e-40		AL1G40420	-13.8118	4.44768e-35		AL1G41880	-18.4492	4.70962e-45		AL7G18120	-14.3017	1.21822e-46
AL2G17780	-12.6953	1.11847e-18		AL1G35870	-13.7435	8.76654e-37		AL1G21700	-18.4446	1.29578e-125		AL1G37470	-14.2656	8.27551e-21
AL2G27520	-12.6675	1.72001e-33		AL4G46620	-13.7147	1.97652e-12		AL3G48470	-18.4239	1.06732e-60		AL6G42570	-14.2621	1.40174e-33
AL6G29220	-12.6657	1.32782e-24		AL7G21690	-13.7063	7.30836e-20		AL1G50350	-18.3411	8.10971e-62		AL1G11290	-14.2427	1.24298e-35
AL1G16360	-12.6278	5.55576e-31		AL6G40340	-13.704	3.35388e-30		AL3G21850	-18.3154	4.03005e-45		AL1G13450	-14.2408	1.62075e-27
AL1G40340	-12.6186	2.20423e-30		AL6G38080	-13.702	8.45831e-59		AL2G38830	-18.2089	1.07009e-206		AL5G35050	-14.175	5.41707e-14
AL6G37960	-12.5919	6.90585e-23		AL8G14860	-13.6878	8.40771e-36		AL3G43970	-18.1933	1.72385e-74		AL4G25680	-14.1545	4.51284e-20
AL1G32390	-12.5911	5.34248e-65		AL1G41780	-13.67	3.20793e-40		AL6G43730	-18.1856	2.15758e-67		AL7G22610	-14.1469	5.78931e-33
AL5G43250	-12.5908	6.78762e-26		AL5G14960	-13.6632	3.34461e-42		AL7G16890	-18.1531	1.99799e-53		AL7G51280	-14.1232	7.30081e-08
AL100U10010	-12.5295	3.69714e-21		AL7G21700	-13.5922	1.01848e-31		AL7G35620	-18.138	1.9098e-75		AL1G45450	-14.1013	6.3759e-43
AL6G33980	-12.5109	2.83626e-17		AL9U10330	-13.5292	3.09949e-13		AL5G33380	-18.1052	1.26388e-70		AL5G34140	-14.1011	7.78931e-162
AL8G18520	-12.5052	1.75729e-22		AL5G14340	-13.5286	7.836e-17		AL7G24190	-18.0915	1.82848e-33		AL7G51320	-14.0907	2.02634e-26
AL1G21120	-12.479	1.56538e-27		AL2G22380	-13.5002	1.96966e-22		AL2G14710	-18.0818	1.80172e-59		AL7G39840	-14.0763	5.45617e-56
AL8G24410	-12.4497	5.45831e-28		AL7G14530	-13.4941	1.60974e-34		AL4G32120	-18.0707	9.26005e-168		AL6G51930	-14.0415	2.18993e-43
AL2G10490	-12.4326	3.51401e-24		AL4G37830	-13.4757	6.29447e-77		AL9U11140	-18.0421	6.18969e-48		AL4G12560	-14.0323	1.11499e-28
AL8G12660	-12.428	1.91799e-17		AL3G46830	-13.4439	7.18667e-19		AL3G12220	-18.0148	4.08866e-155		AL5G28640	-14.0252	3.53579e-21
AL2G23550	-12.4138	7.81886e-65		AL5G10320	-13.4391	3.04639e-10		AL8G42250	-18.0011	2.71325e-64		AL5G36670	-14.0204	3.40933e-41
AL8G15230	-12.4134	1.89628e-58		AL4G32040	-13.4271	1.4256e-188		AL5G37500	-17.9792	2.70245e-138		AL4G37830	-14.0148	3.52839e-83
AL4G26020	-12.4013	2.61527e-51		AL6G34140	-13.4049	3.70799e-48		AL8G12760	-17.9649	5.56227e-54		AL3G42390	-14.0129	2.31747e-45
AL6G29210	-12.391	3.71478e-19		AL26U10030	-13.4031	2.18656e-23		AL2G37120	-17.9052	6.75226e-53		AL4G47690	-14.0035	3.19651e-43
AL3G44570	-12.3664	2.42123e-92		AL3G42950	-13.3938	9.88354e-98		AL7G51070	-17.8789	7.36542e-40		AL1G18450	-13.9975	0.000828301
AL3G46260	-12.3649	1.69208e-07		AL1G54940	-13.366	1.18325e-31		AL1G12030	-17.8715	4.2065e-67		AL2G23550	-13.9857	2.0475e-82
AL1G36830	-12.3636	2.00636e-07		AL3G19190	-13.3145	1.11299e-29		AL2G29930	-17.8542	6.26323e-55		AL8G45140	-13.9713	1.39941e-35
AL6G49890	-12.3582	7.25679e-13		AL8G27170	-13.3041	2.17031e-19		AL7G18180	-17.8315	1.21363e-61		AL4G17530	-13.9665	1.19773e-31
AL5G13150	-12.3541	1.75093e-07		AL4G26450	-13.3033	1.97695e-32		AL8G25000	-17.7874	1.1764e-100		AL2G26670	-13.9662	1.19425e-51
AL1G67530	-12.3413	6.41772e-13		AL2G28210	-13.2926	4.21928e-09		AL1G14120	-17.7816	2.44829e-100		AL4G24180	-13.9533	6.50913e-10
AL5G18530	-12.3345	2.04774e-21		AL4G28380	-13.2922	1.56384e-23		AL1G10340	-17.7386	6.56454e-130		AL3G37900	-13.9112	2.13382e-25
AL8G37530	-12.2992	1.17095e-65		AL5G18840	-13.2893	3.53505e-31		AL6G50400	-17.6915	6.99082e-184		AL1G52860	-13.9111	2.79027e-25
AL4G10990	-12.2683	2.48774e-31		AL7G52160	-13.2494	6.059e-70		AL7G24640	-17.6726	4.46733e-93		AL4G42890	-13.9094	3.18631e-39
AL3G10470	-12.2576	9.10955e-28		AL2G27520	-13.2429	1.07129e-36		AL5G35880	-17.6483	1.23932e-104		AL7G34240	-13.8942	7.24466e-59
AL7G25190	-12.2566	2.78761e-17		AL2G27080	-13.23	0.0295261		AL3G10450	-17.5893	2.36673e-151		AL4G33210	-13.8793	1.06004e-38
AL8G11500	-12.2509	1.50096e-23		AL4G25400	-13.2132	8.65595e-29		AL3G45250	-17.5497	9.28842e-108		AL5G23450	-13.8486	1.72614e-31
AL7G41220	-12.2455	1.54816e-37		AL8G11280	-13.1744	4.44752e-33		AL6G30970	-17.4794	5.22062e-124		AL8G26070	-13.8292	7.75027e-28
AL7G32350	-12.235	8.88927e-13		AL7G38170	-13.1725	1.6634e-34		AL1G12500	-17.4625	5.84759e-123		AL1G42710	-13.807	1.1156e-14
AL90U10020	-12.2301	1.74148e-17		AL5G17600	-13.1706	1.02378e-21		AL6G44630	-17.4465	4.32783e-55		AL7G17750	-13.8007	0.00052194
AL4G46620	-12.22	5.2162e-10		AL7G25210	-13.1441	3.05312e-26		AL5G15830	-17.4441	6.05105e-45		AL7G18740	-13.7539	2.46616e-68
AL3G29290	-12.2121	7.69348e-76		AL2G33620	-13.1053	7.74968e-29		AL3G16430	-17.3229	2.4705e-49		AL6G25030	-13.7412	9.80878e-29
AL1G40140	-12.1713	9.49992e-27		AL2G26940	-13.0644	5.84962e-38		AL7G39780	-17.2992	7.14289e-52		AL1G32280	-13.7102	4.57423e-46
AL1G67500	-12.1698	7.62161e-15		AL1G13840	-13.0603	3.13469e-34		AL8G21000	-17.2531	1.84094e-64		AL7G51500	-13.7017	9.02566e-30
AL7G14530	-12.1482	5.46673e-28		AL2G38270	-13.0459	7.76671e-139		AL7G27500	-17.2524	1.93828e-56		AL3G35910	-13.6985	5.4537e-115
AL2G17880	-12.1438	1.68516e-25		AL5G30400	-13.0335	1.7516e-34		AL1G58270	-17.2189	9.20209e-69		AL7G39200	-13.671	2.25295e-33
AL4G32290	-12.1375	1.35718e-25		AL3G33180	-13.0171	1.42573e-34		AL6G26980	-17.2075	1.18207e-60		AL6G36530	-13.6688	6.54084e-41
AL1G52360	-12.1269	1.11341e-26		AL4G33480	-13.0073	7.41122e-23		AL1G37150	-17.2068	1.47714e-118		AL4G26450	-13.6619	3.43007e-34
AL5G45510	-12.1082	5.14104e-36		AL8G23460	-13.0055	1.50386e-57		AL7G15540	-17.1978	1.23169e-65		AL1G38480	-13.638	1.16266e-35
AL2G14720	-12.1002	6.01145e-18		AL2G30390	-13.0025	5.64664e-16		AL4G31240	-17.1896	7.2112e-60		AL8G15270	-13.6308	4.66919e-20
AL7G26380	-12.0949	8.73963e-45		AL5G17620	-12.982	3.62582e-30		AL8G12770	-17.1631	6.65688e-53		AL7G18150	-13.6252	5.16745e-35
AL5G35050	-12.0913	2.28033e-10		AL5G14280	-12.9625	9.14894e-24		AL4G12440	-17.1484	6.39566e-50		AL7G21700	-13.6215	6.98382e-32
AL6G47470	-12.0734	2.35407e-08		AL4G43190	-12.9533	1.32886e-30		AL7G18330	-17.1294	5.91299e-70		AL7G50160	-13.618	1.03425e-115
AL4G40840	-12.0659	5.85848e-22		AL7G10740	-12.9481	6.01144e-27		AL3G35680	-17.1	1.15407e-62		AL3G31510	-13.5721	3.25344e-75
AL6G31090	-12.0612	7.17242e-59		AL6G26350	-12.9295	1.94742e-12		AL3G25610	-17.0563	5.19977e-66		AL8G15030	-13.5621	2.35915e-37
AL3G19220	-12.0308	5.78467e-28		AL1G59780	-12.9196	9.05381e-29		AL8G37330	-17.0514	1.17262e-63		AL1G39340	-13.5609	7.72141e-21
AL4G21610	-11.9962	2.57541e-25		AL8G38220	-12.8919	3.35613e-30		AL8G39720	-16.9827	4.74427e-147		AL3G11050	-13.553	2.78476e-30
AL3G23600	-11.9856	2.17563e-30		AL6G41280	-12.8722	5.57381e-31		AL5G32520	-16.9693	1.32209e-31		AL7G52940	-13.547	1.17829e-33
AL5G13870	-11.9767	6.31436e-32		AL1G26130	-12.8662	8.12971e-21		AL7G25180	-16.9607	1.5335e-125		AL7G39570	-13.5246	2.8926e-34
AL7G14930	-11.9553	2.38052e-23		AL7G25890	-12.8495	4.22201e-18		AL8G35810	-16.953	2.34853e-56		AL7G29480	-13.5231	1.78991e-39
AL8G33810	-11.9516	1.38112e-25		AL3G39120	-12.8427	1.1515e-34		AL1G37920	-16.9493	6.83551e-34		AL7G16050	-13.5209	7.32999e-72
AL5G34310	-11.9307	8.26969e-11		AL4G25670	-12.8425	5.43123e-15		AL8G42140	-16.9367	3.80338e-52		AL5G17620	-13.5167	1.12848e-32
AL2G29560	-11.9144	4.77611e-15		AL5G38730	-12.8355	6.63342e-11		AL1G26310	-16.9308	8.73151e-86		AL2G39920	-13.5109	6.23221e-61
AL1G43230	-11.9071	4.0011e-14		AL4G32070	-12.8344	5.13018e-56		AL4G23160	-16.8931	6.5533e-39		AL1G26130	-13.5042	7.31187e-23
AL7G38170	-11.8972	3.64438e-28		AL1G16840	-12.8232	8.59538e-30		AL3G14760	-16.8544	1.86718e-222		AL4G38840	-13.4916	3.42014e-41
AL34U10110	-11.8848	1.56315e-06		AL4G33080	-12.8032	2.35007e-29		AL1G56140	-16.8373	8.71619e-55		AL3G29240	-13.4825	7.82759e-20
AL1G26600	-11.8838	6.93283e-64		AL4G28360	-12.8024	1.07525e-29		AL6G25860	-16.8219	2.12985e-62		AL7G40590	-13.4766	9.53883e-37
AL3G44180	-11.8818	1.07476e-17		AL8G36320	-12.7919	1.90775e-35		AL1G22270	-16.8078	6.03998e-43		AL8G15470	-13.4566	2.91842e-38
AL7G10740	-11.8777	1.08117e-22		AL6G52030	-12.7715	5.7024e-22		AL4G33260	-16.8052	6.59306e-49		AL5G39600	-13.4546	4.89619e-33
AL3G35500	-11.8546	2.79425e-42		AL1G59880	-12.7507	1.03951e-21		AL7G25690	-16.7954	1.04937e-44		AL100U10010	-13.4439	2.18214e-24
AL3G46830	-11.8485	8.72261e-15		AL7G10720	-12.7489	2.32662e-30		AL7G24860	-16.7945	1.61855e-80		AL4G10190	-13.4331	1.0612e-21
AL6G50390	-11.8298	2.21938e-28		AL5G28620	-12.7285	1.26056e-21		AL7G22050	-16.7794	2.52841e-61		AL8G43510	-13.4182	8.78894e-94
AL7G16210	-11.8287	2.51569e-24		AL1G32390	-12.7182	1.42351e-66		AL7G19130	-16.7305	8.80755e-75		AL3G29360	-13.3985	2.62288e-16
AL3G26720	-11.8273	4.55313e-21		AL1G66590	-12.7167	3.68214e-37		AL1G12160	-16.7183	9.91677e-106		AL6G12990	-13.378	7.23833e-53
AL4G30790	-11.818	6.88073e-75		AL1G61520	-12.7072	9.06915e-29		AL2G23900	-16.7079	1.57268e-55		AL5G14960	-13.3772	1.56927e-40
AL6G36320	-11.7964	6.39383e-19		AL4G36520	-12.704	1.82375e-12		AL6G35460	-16.6817	7.71029e-204		AL7G11150	-13.374	1.24948e-24
AL4G36520	-11.7771	8.82043e-11		AL7G29770	-12.7031	1.26918e-78		AL8G17430	-16.6356	7.52381e-49		AL1G52120	-13.3687	9.28359e-18
AL4G32070	-11.7681	5.5769e-47		AL41U10020	-12.6997	1.47904e-18		AL9U10100	-16.6278	8.56692e-63		AL5G14370	-13.3636	2.23258e-19
AL1G36790	-11.7673	3.30404e-11		AL3G30040	-12.6713	1.68819e-27		AL4G29130	-16.5987	5.34066e-78		AL3G47560	-13.3587	7.24575e-09
AL1G13840	-11.7666	8.75649e-28		AL1G61130	-12.6236	3.47482e-23		AL3G16240	-16.5686	5.48936e-140		AL7G41460	-13.3088	1.13514e-27
AL4G33210	-11.7643	7.08033e-28		AL5G13020	-12.6228	1.83346e-20		AL8G28870	-16.5578	1.47475e-34		AL5G17070	-13.3076	5.06699e-24
AL5G13490	-11.7634	8.01387e-22		AL5G21900	-12.6096	1.11639e-27		AL2G32150	-16.5349	5.42615e-47		AL3G46260	-13.3011	1.30473e-08
AL1G28540	-11.761	3.16156e-18		AL3G49460	-12.5986	2.50959e-34		AL7G51680	-16.521	6.96889e-60		AL3G13470	-13.2955	1.75742e-30
AL3G27120	-11.7554	4.88357e-62		AL2G23970	-12.5943	1.35718e-26		AL3G53410	-16.5196	2.38058e-61		AL3G51440	-13.2769	1.23432e-24
AL8G11280	-11.7299	3.01313e-26		AL6G51930	-12.5874	5.5237e-35		AL9U10330	-16.5159	2.34898e-19		AL4G29650	-13.2765	2.69033e-26
AL5G17600	-11.7141	2.84109e-17		AL2G40040	-12.5754	5.85251e-38		AL5G30540	-16.4819	9.7228e-61		AL4G46920	-13.2717	1.68406e-27
AL1G42850	-11.6903	1.95212e-24		AL2G26470	-12.5574	7.87538e-27		AL810U10020	-16.4702	4.27345e-125		AL6G17250	-13.2677	1.0598e-29
AL3G31510	-11.6627	1.90836e-55		AL1G37870	-12.5523	1.45857e-26		AL2G27530	-16.4625	1.23171e-52		AL8G41370	-13.2428	2.55864e-14
AL8G44620	-11.6597	1.2215e-23		AL1G62720	-12.542	7.29095e-24		AL8G37200	-16.4496	1.60838e-70		AL3G51430	-13.2311	1.08371e-37
AL2G11150	-11.655	4.41335e-27		AL3G17000	-12.5414	1.64411e-26		AL5G21120	-16.4336	3.96499e-62		AL2G14540	-13.2307	2.18056e-43
AL5G33510	-11.6394	1.63592e-19		AL5G32040	-12.5287	2.65719e-44		AL8G15030	-16.4262	8.36157e-55		AL2G10260	-13.2294	2.90843e-26
AL6G44160	-11.6327	3.74365e-19		AL3G37050	-12.4992	3.44568e-56		AL6G46350	-16.3698	3.7949e-39		AL6G40630	-13.1854	1.52601e-53
AL2G24170	-11.6262	6.73066e-18		AL6G18060	-12.4854	1.98175e-20		AL3G33920	-16.3671	2.90349e-136		AL6G51270	-13.1419	5.97014e-22
AL4G33080	-11.6159	3.51106e-24		AL2G27470	-12.4836	4.27834e-139		AL6G25930	-16.3562	3.49621e-82		AL8G28890	-13.1276	1.24233e-34
AL8G41530	-11.5994	2.08529e-17		AL5G44930	-12.4682	8.71376e-30		AL3G40210	-16.3432	4.02069e-46		AL1G36790	-13.1245	8.04704e-14
AL3G53620	-11.5823	5.73399e-13		AL7G16210	-12.4358	6.29255e-27		AL6G22790	-16.3295	1.4326e-114		AL9U10390	-13.1102	8.48962e-13
AL3G52910	-11.5795	1.08032e-16		AL4G43500	-12.4319	4.1505e-30		AL3G16420	-16.327	5.76831e-126		AL3G47130	-13.0963	1.61714e-26
AL3G30050	-11.5712	2.72277e-24		AL6G40710	-12.3927	2.01505e-26		AL1G56240	-16.3229	2.73801e-45		AL4G36520	-13.0876	3.37546e-13
AL3G25240	-11.5701	5.84227e-25		AL3G52530	-12.3844	3.70545e-27		AL3G35180	-16.3058	1.01243e-158		AL1G35090	-13.0824	1.32518e-24
AL122U10010	-11.559	1.50493e-22		AL6G29220	-12.3664	1.29334e-23		AL1G25720	-16.2963	2.82682e-48		AL1G30090	-13.0816	7.50105e-55
AL1G35610	-11.5568	8.77767e-85		AL7G39770	-12.3637	1.95369e-11		AL3G44770	-16.274	2.20013e-42		AL5G26780	-13.0739	2.74088e-36
AL2G17300	-11.552	3.2314e-07		AL8G29320	-12.3474	5.75434e-07		AL8G25250	-16.2294	9.67124e-50		AL6G42600	-13.0677	3.30279e-25
AL5G39600	-11.5497	2.01185e-24		AL2G14690	-12.3426	4.13998e-24		AL4G27270	-16.2204	1.48363e-19		AL2G17880	-13.0662	1.46617e-29
AL3G30040	-11.5452	7.5796e-23		AL1G59850	-12.3401	1.12599e-169		AL3G47270	-16.2147	1.14958e-28		AL2G27840	-13.0608	1.09225e-21
AL4G43500	-11.5425	6.09275e-26		AL3G42940	-12.3364	1.04751e-19		AL7G41940	-16.2145	1.30644e-50		AL3G42980	-13.0327	5.4075e-19
AL3G11400	-11.5328	2.2514e-25		AL3G10670	-12.3015	8.03239e-84		AL1G66430	-16.1912	2.44489e-16		AL3G52410	-13.028	4.15348e-21
AL4G25420	-11.5221	5.11288e-35		AL3G49880	-12.2975	1.44174e-28		AL6G19950	-16.1675	3.37433e-46		AL1G18690	-12.996	2.00597e-38
AL5G45740	-11.5118	6.72816e-19		AL5G13490	-12.2965	6.95223e-24		AL9U10670	-16.1654	2.60674e-37		AL7G51310	-12.9959	5.96711e-14
AL6G29650	-11.5078	5.04735e-28		AL8G38400	-12.291	2.2358e-31		AL7G14610	-16.1636	1.94992e-119		AL4G36670	-12.9942	5.55503e-22
AL7G16050	-11.4983	5.92119e-52		AL3G25240	-12.2895	3.49491e-28		AL8G31560	-16.1483	1.0374e-60		AL7G35620	-12.9909	9.43835e-39
AL5G35900	-11.489	1.8727e-92		AL7G25530	-12.2843	1.2782e-18		AL1G26670	-16.1463	1.60593e-54		AL5G35670	-12.98	5.44838e-05
AL5G37540	-11.4807	1.71288e-47		AL7G50160	-12.2825	2.8697e-94		AL7G51170	-16.1434	1.21284e-37		AL4G43500	-12.9753	8.84271e-33
AL7G30390	-11.4768	1.4884e-14		AL3G10470	-12.2684	6.31501e-28		AL3G33890	-16.1099	3.38601e-98		AL3G35500	-12.9472	1.51288e-50
AL3G28160	-11.4623	8.28579e-21		AL6G25520	-12.2605	9.42865e-31		AL3G44180	-16.0506	6.5884e-32		AL3G47200	-12.9459	3.86359e-34
AL1G49160	-11.4552	3.5764e-22		AL5G25980	-12.2286	5.64131e-19		AL2G29450	-16.0129	3.14064e-54		AL6G40620	-12.9454	1.56308e-25
AL8G24654	-11.4368	3.23194e-26		AL1G22950	-12.2285	9.03899e-28		AL3G20710	-15.9376	1.88203e-88		AL8G33640	-12.9342	6.19111e-39
AL1G37210	-11.4298	4.15515e-41		AL3G28940	-12.2238	6.37867e-24		AL4G13930	-15.9207	8.25674e-96		AL5G13150	-12.9332	3.38081e-08
AL1G60080	-11.4131	2.69928e-12		AL4G42410	-12.2009	2.46512e-16		AL3G36640	-15.9009	1.09044e-37		AL7G39580	-12.9176	2.73571e-59
AL7G52960	-11.4095	1.44927e-11		AL3G11400	-12.1911	2.19025e-28		AL8G29220	-15.8876	3.32134e-166		AL7G31940	-12.891	7.2414e-16
AL5G28940	-11.4001	6.72319e-100		AL4G43200	-12.1908	1.95331e-21		AL6G51900	-15.8869	8.20814e-34		AL1G31400	-12.8897	6.37446e-21
AL6G46110	-11.3972	2.0811e-25		AL8G41080	-12.1829	1.61383e-40		AL5G45390	-15.885	4.64167e-192		AL6G41270	-12.876	6.64976e-32
AL6G17710	-11.3859	1.69156e-26		AL2G14540	-12.1737	8.26013e-37		AL7G22930	-15.8626	1.50331e-60		AL4G47750	-12.8544	3.8412e-17
AL5G42340	-11.3813	3.76774e-15		AL2G14720	-12.1621	3.17968e-18		AL7G23140	-15.8426	2.64085e-32		AL7G42420	-12.8528	1.5353e-80
AL1G59320	-11.3688	4.44817e-16		AL7G45150	-12.1514	5.85612e-24		AL7G50260	-15.811	8.874e-142		AL4G13670	-12.8493	1.63309e-32
AL5G21900	-11.3244	2.35024e-22		AL5G38750	-12.1229	2.08398e-15		AL3G48980	-15.7964	2.6336e-47		AL4G31310	-12.8376	3.04069e-22
AL1G30810	-11.303	3.22443e-35		AL1G32260	-12.1211	4.86517e-24		AL3G10520	-15.7517	1.26408e-115		AL3G25330	-12.8362	6.21329e-27
AL1G38850	-11.2961	4.47234e-15		AL5G34980	-12.1156	2.01755e-46		AL7G17420	-15.7492	8.32545e-165		AL3G29280	-12.831	7.1681e-102
AL7G23140	-11.2815	1.24731e-16		AL7G51370	-12.1109	3.54128e-28		AL7G50660	-15.7351	1.8595e-47		AL2G14640	-12.8189	4.45525e-49
AL4G17530	-11.2765	8.74678e-21		AL3G42860	-12.1075	1.11624e-15		AL5G15940	-15.7199	4.49666e-98		AL22U10100	-12.8085	3.30645e-22
AL1G33870	-11.2663	4.95588e-35		AL1G21120	-12.0974	5.03069e-26		AL8G29560	-15.708	2.80222e-92		AL6G33980	-12.801	3.38677e-18
AL1G62300	-11.2579	1.2232e-21		AL2G14630	-12.0963	1.1554e-23		AL8G10510	-15.5995	9.32365e-63		AL2G22490	-12.8001	4.97057e-23
AL7G34680	-11.2551	2.05857e-20		AL6G24340	-12.088	3.53804e-34		AL5G25730	-15.566	4.02182e-36		AL7G35560	-12.7702	3.94609e-12
AL1G22950	-11.2516	1.63922e-23		AL7G39570	-12.068	2.1793e-27		AL1G11290	-15.5385	1.63037e-42		AL1G62910	-12.7645	4.12381e-31
AL2G14540	-11.2419	2.29956e-31		AL5G45940	-12.0582	9.44298e-23		AL3G52900	-15.5164	3.22439e-42		AL7G29150	-12.7569	3.49279e-25
AL6G27480	-11.2335	3.62563e-23		AL8G11880	-12.0569	1.11938e-43		AL1G40290	-15.501	4.42009e-59		AL3G44930	-12.7494	3.76142e-37
AL8G35770	-11.2317	1.77482e-51		AL3G10970	-12.0484	1.06551e-43		AL5G20850	-15.4996	1.94085e-91		AL6G36320	-12.7385	4.5959e-22
AL1G43270	-11.2263	5.44506e-21		AL8G12680	-12.0313	1.18024e-36		AL6G49610	-15.4656	1.34764e-25		AL5G27760	-12.7349	1.19826e-34
AL7G37460	-11.202	3.2419e-24		AL1G36830	-12.0272	3.80903e-07		AL3G13100	-15.4341	1.15456e-106		AL1G36440	-12.7272	5.82299e-25
AL4G22880	-11.1931	2.25261e-28		AL2G22370	-12.0121	1.40176e-19		AL6G25090	-15.4223	1.59182e-144		AL4G19450	-12.7256	1.33715e-29
AL8G20800	-11.191	5.5341e-30		AL5G36650	-12.0025	3.37886e-20		AL9U11650	-15.411	7.79238e-45		AL6G28910	-12.7249	2.4254e-20
AL2G11160	-11.1885	6.10032e-21		AL4G41650	-12.0004	7.81448e-22		AL2G12520	-15.4096	9.47294e-56		AL6G51550	-12.7138	2.92699e-11
AL5G30990	-11.1825	2.14491e-41		AL2G14700	-11.9959	2.32472e-22		AL3G15540	-15.3997	1.23845e-46		AL1G11070	-12.7001	1.15731e-16
AL3G14260	-11.1756	4.75318e-45		AL4G40250	-11.9843	1.2957e-33		AL5G28880	-15.3509	4.41509e-34		AL4G42120	-12.6956	1.4491e-29
AL7G21740	-11.1704	5.60417e-20		AL6G31090	-11.9731	2.89395e-58		AL5G24510	-15.339	3.00966e-54		AL5G42490	-12.689	0.0225261
AL2G14700	-11.1657	2.22111e-19		AL7G15550	-11.9638	5.1148e-33		AL7G11750	-15.3331	2.05577e-147		AL1G41190	-12.6843	3.60663e-19
AL3G39120	-11.1624	3.28585e-26		AL6G46830	-11.9634	9.56641e-15		AL6G21020	-15.3308	4.8546e-49		AL4G32040	-12.6735	1.08706e-167
AL5G44930	-11.1422	8.29343e-24		AL7G29480	-11.9517	6.51853e-31		AL7G43170	-15.2695	4.67879e-40		AL2G29450	-12.661	6.01398e-34
AL6G52670	-11.127	6.1815e-21		AL4G38610	-11.9493	3.93063e-22		AL6G53130	-15.2628	7.2384e-68		AL6G40330	-12.6608	2.98178e-34
AL8G41080	-11.1227	9.53915e-34		AL1G42850	-11.9422	1.43759e-25		AL6G22960	-15.2382	4.68875e-126		AL4G11140	-12.6522	1.64533e-24
AL3G10970	-11.1198	3.46646e-37		AL4G42370	-11.9422	2.31799e-19		AL4G28390	-15.2367	4.60367e-35		AL5G27750	-12.642	9.80518e-39
AL8G12680	-11.1113	2.98714e-31		AL3G22190	-11.9394	3.91726e-27		AL7G43940	-15.2264	1.37537e-43		AL6G44580	-12.6254	5.71182e-14
AL4G33480	-11.1073	8.31466e-17		AL6G53460	-11.9355	2.41309e-31		AL6G13970	-15.2212	3.84464e-36		AL1G34170	-12.6182	2.81972e-18
AL3G51590	-11.1054	1.17923e-22		AL8G22740	-11.9271	6.23522e-25		AL8G39060	-15.1887	3.33189e-81		AL2G30310	-12.6158	2.52004e-29
AL5G13720	-11.0997	8.31036e-25		AL1G21550	-11.9235	3.00662e-33		AL5G35050	-15.176	5.2933e-16		AL7G27730	-12.6048	1.3345e-13
AL6G40630	-11.0946	6.01775e-38		AL6G33970	-11.9219	7.54978e-30		AL6G48440	-15.1695	5.87225e-74		AL5G20580	-12.601	3.89954e-58
AL7G39200	-11.0914	4.42659e-22		AL6G29870	-11.9169	1.78158e-28		AL3G12430	-15.1385	1.97621e-80		AL653U10020	-12.6	9.99929e-76
AL6G45670	-11.0905	7.72828e-32		AL5G35680	-11.8935	5.90805e-42		AL4G31880	-15.102	9.93205e-52		AL8G44770	-12.5921	2.68507e-24
AL8G12220	-11.0753	2.92007e-32		AL3G42390	-11.8729	9.12981e-33		AL1G10960	-15.0893	1.46535e-83		AL8G45370	-12.574	3.03508e-10
AL1G49180	-11.0635	1.48978e-19		AL34U10110	-11.8618	1.42633e-06		AL1G32620	-15.0782	1.91345e-50		AL1G59900	-12.5727	1.78488e-24
AL6G29190	-11.0634	8.83048e-20		AL3G29175	-11.8608	1.5879e-25		AL4G31870	-15.0355	2.09543e-78		AL4G32080	-12.5717	9.16316e-22
AL5G22550	-11.0624	6.24942e-24		AL7G14560	-11.837	5.05328e-21		AL1G56150	-15.0234	1.9923e-42		AL5G10320	-12.5662	4.01436e-09
AL1G36230	-11.0596	1.83416e-30		AL3G44570	-11.8307	8.22529e-85		AL4G14770	-14.9787	1.47719e-125		AL8G40720	-12.5382	3.52054e-11
AL4G47130	-11.0577	2.40534e-25		AL4G12560	-11.8299	1.32486e-20		AL7G17610	-14.9774	1.83574e-42		AL7G44850	-12.5376	9.80805e-11
AL7G35630	-11.051	4.24778e-26		AL1G37780	-11.8295	4.04302e-20		AL3G25020	-14.9697	2.02273e-124		AL2G32590	-12.5235	1.19433e-18
AL1G62910	-11.04	2.66842e-23		AL2G35880	-11.8141	1.60186e-23		AL2G10760	-14.9326	2.13419e-31		AL1G35830	-12.5207	3.35902e-27
AL1G61130	-11.0363	8.12561e-18		AL8G28640	-11.8016	1.09275e-49		AL7G50960	-14.9168	1.28985e-19		AL4G43320	-12.4948	7.34205e-12
AL1G53240	-11.0232	7.49279e-24		AL5G18140	-11.7992	6.11896e-16		AL6G37200	-14.912	9.23918e-40		AL2G37100	-12.4938	2.04047e-27
AL8G27840	-11.0186	4.23573e-24		AL1G36230	-11.7882	1.17799e-34		AL5G36460	-14.9039	9.97826e-37		AL1G41700	-12.4827	4.07604e-21
AL5G44160	-11.0165	2.71346e-30		AL5G45460	-11.7784	4.69393e-25		AL7G15420	-14.9038	1.43698e-81		AL2G33090	-12.4561	1.45858e-27
AL1G55460	-11.0114	1.13064e-26		AL6G27480	-11.774	1.74067e-25		AL4G45010	-14.8922	6.90575e-95		AL3G51630	-12.4551	3.79142e-47
AL8G38400	-11.0102	3.50531e-25		AL7G11230	-11.7594	2.53263e-19		AL1G61750	-14.8866	1.05619e-26		AL4G37770	-12.4544	8.06161e-17
AL2G36320	-10.9956	2.26336e-18		AL3G47200	-11.7419	3.25837e-28		AL1G54540	-14.8274	4.58939e-73		AL6G52670	-12.4513	3.30766e-26
AL1G15290	-10.9774	8.12956e-33		AL3G32130	-11.7407	7.54645e-21		AL7G37520	-14.8229	2.62708e-191		AL3G24400	-12.4512	8.15767e-35
AL1G13450	-10.9769	1.36309e-16		AL7G16650	-11.7362	1.73267e-26		AL5G37970	-14.8135	2.90651e-139		AL2G16770	-12.4496	3.11185e-29
AL2G10440	-10.9765	1.13546e-20		AL2G21680	-11.7113	6.53193e-65		AL7G52140	-14.7783	8.37712e-48		AL2G10440	-12.4342	1.66541e-26
AL2G40040	-10.9705	6.67276e-29		AL8G16730	-11.7073	1.05823e-16		AL2G15350	-14.7402	4.19095e-52		AL5G34950	-12.4224	6.03467e-35
AL7G31450	-10.9679	5.66123e-07		AL653U10020	-11.702	2.11398e-65		AL1G15470	-14.7248	6.45733e-65		AL3G29230	-12.4183	2.06476e-18
AL4G40250	-10.9668	3.83287e-28		AL5G14370	-11.6977	4.90328e-15		AL6G30800	-14.6624	1.64172e-51		AL6G42420	-12.4124	1.61207e-28
AL2G14690	-10.9645	4.37752e-19		AL5G26650	-11.6754	2.59519e-73		AL5G15850	-14.6553	2.45317e-28		AL5G34310	-12.405	1.00883e-11
AL1G53940	-10.9635	1.07034e-23		AL4G28130	-11.6723	6.33195e-44		AL6G19570	-14.6407	3.10164e-06		AL3G39730	-12.4008	2.70895e-06
AL5G18560	-10.9567	2.61985e-41		AL1G43260	-11.6719	4.57848e-20		AL6G25370	-14.6344	3.23369e-73		AL6G42680	-12.3971	4.3623e-24
AL7G35620	-10.954	1.57648e-27		AL8G11500	-11.662	1.6873e-21		AL5G26490	-14.614	4.43811e-53		AL2G12660	-12.3703	5.05371e-32
AL6G37980	-10.9533	3.93974e-13		AL6G49630	-11.6456	1.65125e-25		AL5G36310	-14.5957	5.12367e-36		AL4G44340	-12.3498	1.06666e-28
AL2G38270	-10.946	1.65523e-97		AL1G26900	-11.6368	2.53801e-12		AL7G14640	-14.5771	1.10512e-87		AL8G41080	-12.3466	1.24171e-41
AL2G22180	-10.939	5.15231e-15		AL1G11290	-11.597	7.70677e-24		AL1G40530	-14.5568	3.01759e-64		AL80U10010	-12.3278	6.23448e-31
AL1G11070	-10.9329	1.72357e-12		AL3G11000	-11.5881	8.18813e-31		AL3G18300	-14.5474	9.52245e-39		AL3G28940	-12.326	2.34119e-24
AL1G12660	-10.9312	2.81674e-46		AL1G50010	-11.5681	0.00510392		AL7G45810	-14.5389	3.85684e-37		AL2G29210	-12.3098	1.61655e-44
AL1G21550	-10.9284	6.35241e-28		AL6G33980	-11.5503	5.95942e-15		AL7G50310	-14.4838	2.0231e-07		AL8G12770	-12.2857	2.5181e-27
AL7G29330	-10.9275	1.27185e-39		AL4G27870	-11.5476	6.42056e-25		AL6G30850	-14.4823	4.01594e-99		AL4G46620	-12.2779	3.29105e-10
AL2G35880	-10.9216	4.15936e-20		AL3G19220	-11.5354	6.654e-26		AL6G25920	-14.4798	9.60673e-46		AL1G21120	-12.2759	7.96157e-27
AL5G23660	-10.9089	1.08578e-51		AL1G39340	-11.4935	3.21276e-15		AL1G59270	-14.4735	6.91883e-47		AL2G14660	-12.2734	2.03232e-26
AL8G22650	-10.8848	2.85977e-25		AL1G43230	-11.4906	2.64221e-13		AL3G34350	-14.4549	5.72649e-82		AL8G16720	-12.2653	2.91935e-17
AL8G36750	-10.884	5.25793e-80		AL2G17300	-11.4763	3.33067e-07		AL6G29780	-14.4392	2.40917e-35		AL1G23650	-12.2642	1.66074e-46
AL3G36160	-10.8801	6.10683e-11		AL5G37990	-11.4719	1.52742e-27		AL5G26630	-14.4374	1.63756e-20		AL2G17300	-12.2544	4.35817e-08
AL6G33450	-10.8793	1.47875e-22		AL4G19450	-11.4702	3.52027e-24		AL5G23880	-14.4329	7.65932e-108		AL2G22430	-12.2539	6.59217e-19
AL3G44930	-10.8702	4.43034e-27		AL3G21900	-11.4591	4.2109e-31		AL3G31450	-14.4132	1.80261e-39		AL6G30520	-12.2399	4.61993e-17
AL1G33030	-10.8591	1.20866e-46		AL39U10040	-11.4549	7.36136e-08		AL1G60950	-14.4092	1.29171e-26		AL7G37490	-12.2231	2.9756e-40
AL6G22080	-10.8499	3.5359e-24		AL3G29140	-11.4535	7.35747e-07		AL7G19032	-14.4083	2.68446e-21		AL4G42430	-12.1953	2.39088e-20
AL7G45150	-10.8459	3.60384e-19		AL6G29190	-11.4479	3.2101e-21		AL8G11570	-14.4049	9.08489e-158		AL3G36690	-12.1854	1.4033e-22
AL5G17230	-10.8424	6.33198e-92		AL8G37810	-11.4477	1.12363e-17		AL6G42440	-14.3853	1.01919e-30		AL1G13380	-12.1837	1.13074e-29
AL1G26130	-10.8384	5.87823e-15		AL1G57200	-11.4367	4.00631e-65		AL5G32550	-14.3831	1.8293e-35		AL5G18190	-12.1516	7.50054e-09
AL4G22560	-10.8337	1.07993e-19		AL2G34930	-11.43	1.10348e-19		AL4G28910	-14.3805	1.30591e-70		AL3G10470	-12.1458	2.00141e-27
AL6G37770	-10.8333	3.1973e-19		AL6G38820	-11.4132	1.71846e-21		AL4G26690	-14.374	3.24672e-47		AL3G49440	-12.1322	0.00154788
AL3G29280	-10.8132	2.93032e-72		AL3G29580	-11.4112	6.43749e-12		AL4G37780	-14.3679	6.72164e-81		AL1G33870	-12.1259	1.14314e-40
AL278U10020	-10.8108	4.14675e-24		AL1G41430	-11.4105	1.07729e-19		AL7G21740	-14.3545	8.01504e-33		AL6G41280	-12.1255	1.32619e-27
AL5G18160	-10.8072	8.79778e-18		AL1G40270	-11.4062	1.94374e-43		AL2G18080	-14.3269	7.53202e-93		AL2G39230	-12.1215	1.89986e-54
AL2G35900	-10.8068	1.79306e-23		AL2G26650	-11.3877	1.48378e-11		AL1G11140	-14.2987	3.45223e-88		AL7G29780	-12.1117	2.03186e-16
AL2G25810	-10.8011	1.7787e-20		AL2G29530	-11.3873	7.5172e-29		AL3G46890	-14.2922	5.86619e-25		AL8G23460	-12.1065	5.49295e-50
AL6G36430	-10.8011	1.09175e-21		AL3G28310	-11.3862	1.45167e-24		AL8G18760	-14.2846	2.24884e-13		AL4G24510	-12.1037	9.61515e-31
AL7G51070	-10.7987	6.12377e-15		AL3G30050	-11.3771	1.40113e-23		AL7G50060	-14.2731	8.60047e-08		AL8G34550	-12.0936	1.74312e-26
AL60U10020	-10.7976	1.2087e-19		AL5G45730	-11.3704	7.72718e-12		AL1G59830	-14.266	1.66213e-32		AL4G28370	-12.0869	4.42494e-25
AL7G29480	-10.7893	3.51554e-25		AL8G40270	-11.37	1.07716e-53		AL4G14670	-14.2526	2.85215e-42		AL3G47120	-12.0722	6.50894e-20
AL7G24020	-10.7866	7.64889e-23		AL7G42390	-11.3672	4.95178e-29		AL7G22940	-14.2341	2.18561e-29		AL4G21610	-12.062	9.83414e-26
AL5G17620	-10.7807	6.63021e-21		AL7G18530	-11.3653	1.07314e-21		AL7G14970	-14.232	8.48802e-37		AL3G28310	-12.0565	1.54709e-27
AL4G47690	-10.776	1.15634e-25		AL7G46310	-11.3611	1.85363e-17		AL1G40120	-14.2314	5.29652e-100		AL1G23360	-12.0502	8.81476e-41
AL3G25620	-10.7712	7.36401e-18		AL6G37980	-11.36	3.92995e-14		AL5G36322	-14.219	2.07474e-42		AL7G34790	-12.0338	4.17791e-22
AL6G53460	-10.7671	1.54821e-25		AL1G20850	-11.3545	5.00373e-30		AL1G55230	-14.1924	5.61865e-79		AL6G44540	-12.0281	1.75916e-17
AL1G48280	-10.7592	8.63719e-17		AL2G21360	-11.3522	1.28914e-74		AL2G18520	-14.181	5.70635e-42		AL2G17160	-12.0228	8.56343e-38
AL7G11440	-10.7548	1.06682e-22		AL1G59320	-11.3493	4.1101e-16		AL1G18530	-14.1787	4.12822e-38		AL7G17440	-12.0218	1.0631e-30
AL8G33820	-10.753	1.2867e-21		AL8G12760	-11.3458	8.01376e-22		AL1G60570	-14.1754	1.29936e-38		AL7G35630	-12.0165	6.40665e-31
AL5G45460	-10.7393	7.7177e-21		AL5G45510	-11.3375	7.6834e-32		AL4G29000	-14.1691	1.6024e-46		AL3G26430	-12.0121	9.28855e-30
AL3G52510	-10.7393	4.75334e-14		AL6G39950	-11.3271	5.04103e-08		AL5G14820	-14.1421	1.36346e-88		AL6G44590	-12.0109	4.95003e-14
AL7G52980	-10.73	3.23742e-19		AL2G17880	-11.3148	2.73402e-22		AL8G23390	-14.1263	7.06314e-18		AL8G26790	-11.9829	1.53613e-28
AL3G10150	-10.7163	4.26948e-22		AL4G23190	-11.3131	1.86943e-62		AL6G36320	-14.1261	4.7406e-27		AL6G13710	-11.9823	1.66365e-70
AL6G20670	-10.7066	1.52296e-18		AL1G43240	-11.299	3.24157e-18		AL1G63610	-14.117	1.23385e-146		AL8G16730	-11.9664	1.84626e-17
AL2G38130	-10.7063	2.49103e-23		AL8G24410	-11.2954	3.16744e-23		AL4G26680	-14.0562	1.31095e-38		AL2G25650	-11.9602	2.78232e-30
AL6G33970	-10.6835	5.82218e-24		AL3G43940	-11.2948	6.13835e-23		AL2G28100	-14.0474	1.66726e-109		AL1G35610	-11.9513	5.88589e-91
AL3G36500	-10.6835	2.64655e-29		AL1G48280	-11.2939	1.64911e-18		AL1G22680	-14.0117	3.23339e-27		AL3G52860	-11.9449	8.02174e-12
AL7G37970	-10.6682	3.39433e-18		AL7G17440	-11.2741	4.98053e-27		AL3G52650	-13.9724	5.65006e-24		AL3G10150	-11.9425	1.79005e-27
AL3G42220	-10.6672	3.69518e-24		AL3G10140	-11.2701	6.18742e-13		AL3G41080	-13.9696	5.81788e-10		AL3G29260	-11.9255	1.2702e-11
AL4G34870	-10.66	2.91805e-23		AL1G17790	-11.2622	1.03593e-44		AL2G19860	-13.9402	8.84182e-23		AL1G13840	-11.8908	1.64888e-28
AL7G41580	-10.6515	2.57779e-35		AL1G35850	-11.2584	3.802e-15		AL7G50270	-13.932	1.47801e-31		AL1G41150	-11.8837	7.75079e-25
AL8G28870	-10.6406	1.27043e-14		AL5G44920	-11.2471	2.19982e-49		AL4G45650	-13.9273	3.7049e-38		AL7G14560	-11.8699	3.4941e-21
AL9U10560	-10.6321	2.47323e-26		AL26U10060	-11.2411	0.00980171		AL7G27260	-13.9247	9.79186e-165		AL5G15220	-11.861	1.08924e-26
AL2G27470	-10.6309	1.38016e-100		AL2G25810	-11.2378	3.40161e-22		AL3G39180	-13.9117	2.62971e-21		AL1G34420	-11.855	2.89566e-27
AL6G51930	-10.5941	7.62214e-25		AL6G17730	-11.2251	2.40944e-24		AL1G14610	-13.9053	1.30737e-31		AL6G16660	-11.8513	5.03065e-32
AL3G34810	-10.5854	3.80782e-23		AL3G16710	-11.2193	4.53595e-17		AL2G39850	-13.903	4.43262e-72		AL5G45940	-11.8467	4.95749e-22
AL6G40710	-10.5782	2.50893e-19		AL1G63970	-11.2187	1.86513e-94		AL6G38140	-13.8949	8.32903e-71		AL6G34130	-11.8341	1.57855e-10
AL7G29770	-10.5755	1.83731e-54		AL60U10020	-11.217	3.06977e-21		AL6G17720	-13.8884	8.60229e-64		AL5G45430	-11.8319	1.11165e-10
AL1G27680	-10.5678	6.5098e-15		AL7G47520	-11.21	3.32952e-13		AL6G31780	-13.849	2.2546e-132		AL3G14520	-11.8312	4.26683e-19
AL5G34980	-10.5378	3.69568e-35		AL5G34950	-11.1951	1.79797e-28		AL6G38040	-13.8439	1.21687e-18		AL1G23910	-11.8213	2.0894e-08
AL5G30700	-10.5348	1.49434e-45		AL8G20800	-11.1942	3.98663e-30		AL8G14980	-13.8363	5.16704e-31		AL7G51640	-11.8144	2.4405e-22
AL2G24850	-10.5269	1.28321e-21		AL3G35290	-11.1937	5.04475e-41		AL3G50040	-13.8224	6.87335e-60		AL2G13020	-11.8075	3.7327e-31
AL6G32300	-10.5191	1.89019e-70		AL5G14910	-11.1812	1.14221e-24		AL1G23560	-13.8178	1.42324e-28		AL1G26600	-11.7967	3.28993e-63
AL3G10990	-10.5146	1.26454e-20		AL4G19730	-11.1796	3.16109e-18		AL6G36610	-13.8156	6.89097e-70		AL4G31820	-11.7937	7.26684e-25
AL1G62260	-10.5067	2.68304e-13		AL4G21610	-11.171	4.27724e-22		AL5G33110	-13.7954	2.73933e-171		AL3G35290	-11.7781	2.1204e-45
AL7G35740	-10.4982	3.33513e-23		AL7G22600	-11.1585	3.50998e-30		AL3G25070	-13.7949	3.31958e-70		AL6G35100	-11.7769	2.06175e-32
AL5G44920	-10.4976	6.20494e-43		AL6G29210	-11.1505	9.23355e-16		AL9U10700	-13.7816	2.48452e-24		AL6G25950	-11.7755	1.48504e-19
AL6G39950	-10.4962	5.69021e-07		AL4G12630	-11.1488	2.59909e-80		AL2G38240	-13.7767	5.99056e-34		AL7G48930	-11.7592	1.01743e-17
AL4G32040	-10.4959	1.80157e-114		AL1G35610	-11.1448	4.58808e-79		AL1G49150	-13.7532	4.1765e-23		AL7G33860	-11.7581	5.29421e-24
AL3G16840	-10.4887	5.5091e-18		AL7G13530	-11.1445	6.54398e-57		AL1G41820	-13.7461	3.09285e-120		AL7G24020	-11.7532	3.50433e-27
AL3G22150	-10.4706	1.30946e-17		AL3G11010	-11.1431	3.19964e-27		AL1G36790	-13.7297	3.91772e-15		AL6G38560	-11.7531	1.03178e-20
AL1G32250	-10.4691	9.72177e-24		AL6G17710	-11.1391	1.64167e-25		AL1G18520	-13.6994	1.33591e-42		AL1G55910	-11.7457	9.35157e-13
AL4G24510	-10.4683	5.05269e-23		AL5G42340	-11.1378	1.22027e-14		AL4G42890	-13.6857	4.16907e-38		AL3G19350	-11.7415	1.7741e-43
AL4G10980	-10.4657	2.04904e-07		AL8G37070	-11.1314	2.73871e-21		AL5G18920	-13.6805	2.52759e-21		AL5G33510	-11.7391	5.47545e-20
AL3G44750	-10.4626	1.3887e-24		AL5G29360	-11.1309	2.27191e-56		AL5G22320	-13.6701	2.94609e-26		AL7G51440	-11.7153	1.25861e-07
AL5G17790	-10.4523	6.21204e-16		AL2G23080	-11.1255	5.65833e-14		AL3G47670	-13.6633	3.23699e-132		AL5G30400	-11.7124	4.72663e-28
AL6G51660	-10.4232	2.13832e-22		AL5G24870	-11.1252	1.85999e-12		AL2G41650	-13.6589	5.68598e-95		AL2G39440	-11.7091	3.32322e-20
AL5G29360	-10.4055	4.01046e-49		AL4G26200	-11.1197	1.64539e-56		AL3G18810	-13.6389	1.99767e-30		AL6G36820	-11.7074	1.94992e-20
AL7G10640	-10.4048	1.30755e-63		AL8G18900	-11.0994	4.86351e-15		AL5G32540	-13.6383	2.50227e-21		AL1G40270	-11.7065	9.38477e-46
AL3G32670	-10.3918	6.04077e-24		AL8G24400	-11.0923	4.76137e-14		AL5G11390	-13.612	3.55264e-34		AL4G31880	-11.7063	4.12528e-31
AL4G29000	-10.3872	6.09507e-25		AL7G38440	-11.0762	2.00271e-24		AL8G17170	-13.6035	3.99551e-10		AL1G12460	-11.7025	1.34676e-15
AL6G42530	-10.3863	7.85611e-12		AL3G39810	-11.0728	4.58192e-31		AL1G62770	-13.6022	2.01703e-112		AL3G34090	-11.6961	8.57893e-11
AL8G33650	-10.3806	8.841e-19		AL8G37530	-11.0706	1.55484e-53		AL4G36232	-13.6007	5.00093e-40		AL7G11920	-11.6896	8.45447e-94
AL4G29580	-10.377	1.16424e-64		AL7G37460	-11.0641	1.09296e-23		AL5G15860	-13.5799	1.08358e-25		AL6G44160	-11.6846	1.80455e-19
AL6G31420	-10.3512	5.42929e-21		AL1G30810	-11.0572	7.22243e-34		AL7G48150	-13.5794	3.79002e-60		AL7G29860	-11.6816	9.47716e-22
AL653U10020	-10.3491	4.66865e-51		AL3G28500	-11.0504	1.38475e-126		AL1G52190	-13.5734	3.38181e-51		AL5G15780	-11.6779	1.90444e-28
AL3G41050	-10.3408	3.64554e-15		AL6G26840	-11.0477	9.07806e-59		AL5G18480	-13.5338	7.98789e-111		AL8G35800	-11.6714	3.4525e-25
AL2G14640	-10.34	5.2279e-32		AL7G30540	-11.0438	4.58848e-23		AL3G48180	-13.523	4.04597e-176		AL3G30840	-11.6637	6.59424e-25
AL6G49630	-10.338	3.79752e-20		AL2G22180	-11.043	2.26073e-15		AL6G45960	-13.5094	3.72217e-26		AL8G24230	-11.6577	1.58609e-42
AL4G26200	-10.3319	1.17647e-48		AL6G13770	-11.0272	7.66287e-18		AL5G42720	-13.4798	2.08213e-26		AL2G40040	-11.6559	1.00324e-32
AL5G13880	-10.3282	0.0447949		AL3G34440	-11.0205	1.8102e-21		AL4G18190	-13.4553	4.67908e-30		AL8G33800	-11.6455	3.18063e-20
AL3G25430	-10.3262	1.22173e-39		AL1G33030	-11.0205	3.2354e-48		AL3G25250	-13.4547	2.23049e-110		AL8G28640	-11.637	2.31985e-48
AL7G26690	-10.3262	2.23197e-26		AL5G23660	-11.0167	5.7666e-53		AL7G24320	-13.447	3.08773e-92		AL6G32400	-11.6362	1.7619e-20
AL6G42440	-10.3112	5.11377e-16		AL7G10640	-11.0128	1.988e-71		AL1G41110	-13.4335	1.13451e-20		AL6G38820	-11.6261	2.52092e-22
AL4G28360	-10.3079	1.81752e-19		AL4G19200	-11.0062	3.76397e-24		AL7G23090	-13.421	1.07139e-59		AL5G19910	-11.6184	3.08008e-27
AL5G32040	-10.3056	3.91971e-30		AL6G42980	-10.9996	2.44435e-48		AL1G53440	-13.4145	3.09853e-55		AL1G55460	-11.6168	9.42983e-30
AL8G31200	-10.3045	3.91439e-37		AL7G35630	-10.9843	8.02253e-26		AL3G52880	-13.3993	1.70937e-28		AL6G46830	-11.6146	5.41894e-14
AL7G37690	-10.3012	4.22427e-19		AL4G37400	-10.984	1.23875e-18		AL8G36600	-13.3906	1.78404e-89		AL1G11450	-11.6064	1.05714e-24
AL3G48820	-10.2993	0.000504862		AL5G17520	-10.9829	2.00079e-23		AL3G52230	-13.3749	2.57513e-24		AL4G12440	-11.6028	3.77995e-23
AL8G23760	-10.2987	2.1481e-18		AL1G39880	-10.9788	2.42691e-22		AL4G11780	-13.3561	7.58617e-33		AL7G31160	-11.5904	3.09711e-18
AL2G25770	-10.2922	1.92165e-20		AL7G52170	-10.9764	1.31988e-48		AL5G18500	-13.3551	1.00509e-74		AL5G14280	-11.5898	3.22554e-19
AL1G39990	-10.2836	2.18853e-14		AL4G27920	-10.974	9.29649e-40		AL4G42110	-13.3487	5.66132e-24		AL4G47390	-11.5883	7.98906e-19
AL4G46540	-10.2799	1.44232e-31		AL8G17170	-10.9697	7.36135e-07		AL7G40360	-13.324	2.14853e-29		AL1G41710	-11.5743	6.48016e-25
AL8G17850	-10.2799	3.60689e-07		AL5G18560	-10.9672	1.4745e-41		AL8G41550	-13.2957	6.22583e-07		AL3G33180	-11.573	1.40644e-27
AL6G30680	-10.2796	6.2979e-20		AL5G43480	-10.9575	2.07107e-12		AL2G26370	-13.2413	7.7565e-54		AL1G62710	-11.5649	5.6387e-29
AL6G37120	-10.2759	1.43552e-09		AL8G25100	-10.9543	5.21341e-27		AL2G27550	-13.2341	2.59142e-33		AL3G29290	-11.5631	2.6436e-68
AL8G19460	-10.2681	1.24851e-05		AL2G28900	-10.9472	3.3754e-37		AL3G45410	-13.2258	3.05975e-29		AL3G27120	-11.5479	3.9414e-60
AL6G25970	-10.2624	1.07832e-17		AL5G36970	-10.9371	8.25874e-20		AL1G34630	-13.2186	3.52743e-15		AL1G43700	-11.5471	2.33767e-22
AL1G64550	-10.2606	6.84711e-19		AL6G17280	-10.915	2.73896e-27		AL5G26760	-13.2156	8.8875e-21		AL4G42300	-11.5416	1.55604e-27
AL8G39700	-10.2604	3.67074e-12		AL4G38480	-10.9121	2.84929e-14		AL2G18300	-13.2081	1.10968e-30		AL7G11440	-11.54	3.28189e-26
AL3G42860	-10.2574	1.92289e-11		AL5G37000	-10.9072	1.12631e-15		AL1G14150	-13.2076	2.87487e-46		AL4G32190	-11.5376	7.73361e-14
AL4G44830	-10.2545	1.19217e-26		AL9U11560	-10.9035	6.01678e-26		AL5G36650	-13.2043	2.31987e-24		AL8G31660	-11.5291	2.47778e-07
AL1G23550	-10.2544	1.17545e-21		AL2G29210	-10.8831	6.74442e-35		AL1G22960	-13.2012	1.15196e-277		AL1G32350	-11.5158	4.58783e-34
AL1G38450	-10.2536	4.30005e-28		AL7G34790	-10.8607	4.37498e-18		AL7G50930	-13.1815	1.76258e-141		AL3G36910	-11.5115	3.14681e-81
AL3G33180	-10.2458	1.08715e-21		AL5G29090	-10.8594	1.6457e-08		AL8G34270	-13.1734	6.53939e-86		AL938U10010	-11.5022	0.00200393
AL5G28620	-10.244	3.24193e-14		AL112U10020	-10.8569	1.64791e-46		AL1G54590	-13.1728	2.10411e-52		AL1G62260	-11.4897	7.23556e-16
AL5G37000	-10.24	7.63941e-14		AL7G32350	-10.8534	2.35125e-10		AL8G39070	-13.1219	2.88668e-98		AL4G44830	-11.4882	1.73925e-33
AL7G25210	-10.2393	3.25788e-16		AL1G60340	-10.8527	1.88399e-16		AL6G40990	-13.086	2.90862e-39		AL7G17970	-11.4849	4.21019e-45
AL1G60070	-10.2349	5.21836e-39		AL2G14640	-10.8526	2.48975e-35		AL1G65960	-13.0654	3.04894e-05		AL4G42370	-11.4802	5.23809e-18
AL8G12140	-10.2295	1.38835e-05		AL3G28160	-10.8428	9.47673e-19		AL2G33840	-13.0635	2.92504e-86		AL1G31160	-11.4792	6.36507e-19
AL1G10220	-10.2158	4.32496e-72		AL5G22390	-10.8427	1.69519e-06		AL77U10060	-13.0596	1.77096e-17		AL2G26630	-11.4779	4.14248e-21
AL2G38150	-10.2129	1.50474e-14		AL7G41590	-10.8392	1.38583e-17		AL3G37926	-13.042	3.29013e-34		AL1G55870	-11.4767	1.50668e-15
AL6G22040	-10.2079	1.79715e-16		AL8G12570	-10.8309	4.96879e-21		AL4G29340	-13.0251	9.97316e-33		AL5G14030	-11.473	4.04649e-59
AL7G10720	-10.2072	1.49162e-19		AL7G31450	-10.8161	7.17089e-07		AL4G12380	-13.021	1.95425e-12		AL4G32400	-11.4707	1.16758e-17
AL1G63620	-10.2071	9.97553e-21		AL2G24170	-10.8132	1.16605e-15		AL6G23050	-13.02	4.58355e-184		AL5G44470	-11.4613	1.19095e-44
AL5G23450	-10.2061	2.59105e-17		AL2G38680	-10.8046	2.74829e-10		AL8G11620	-13.0146	1.02251e-28		AL6G22780	-11.4551	4.75314e-22
AL5G25390	-10.2036	4.98275e-18		AL8G26210	-10.7883	2.42496e-06		AL8G17090	-13.0066	2.17417e-66		AL6G15120	-11.4368	3.83215e-14
AL7G45900	-10.1893	5.21885e-40		AL5G26360	-10.7847	1.03822e-13		AL2G19850	-13.006	4.11505e-08		AL6G23680	-11.4189	2.68913e-20
AL7G51370	-10.1888	5.50431e-20		AL3G51430	-10.781	3.08281e-25		AL8G19250	-12.9904	2.21223e-94		AL8G24920	-11.4181	2.06563e-12
AL3G37490	-10.1822	4.67778e-54		AL1G37590	-10.7723	2.5946e-25		AL7G43990	-12.979	3.37335e-66		AL7G30570	-11.4122	3.67597e-20
AL4G19200	-10.1811	1.14076e-20		AL123U10010	-10.7719	2.4543e-16		AL8G34150	-12.9742	1.05453e-194		AL8G17540	-11.4117	1.2092e-18
AL3G49790	-10.1808	6.17565e-15		AL3G10990	-10.7593	1.2639e-21		AL4G36234	-12.9663	3.20691e-18		AL6G38290	-11.4106	2.30674e-20
AL4G12050	-10.1806	6.17962e-16		AL7G29300	-10.7592	1.01185e-49		AL7G27050	-12.8829	3.66078e-22		AL1G64190	-11.4099	3.07834e-18
AL7G34240	-10.1509	1.44633e-31		AL6G52450	-10.749	2.39949e-18		AL5G18280	-12.8721	4.66804e-14		AL1G40140	-11.406	1.08045e-23
AL5G36650	-10.1505	1.40147e-14		AL6G40990	-10.7467	1.55777e-26		AL7G50290	-12.8684	1.29046e-05		AL7G51480	-11.4024	1.16865e-15
AL3G34440	-10.1402	3.50304e-18		AL6G24590	-10.7429	7.03952e-17		AL3G17140	-12.8671	1.62651e-100		AL6G20420	-11.3944	1.42055e-55
AL1G61300	-10.1363	1.51854e-17		AL4G23850	-10.7293	2.09166e-09		AL3G45480	-12.8628	8.54432e-61		AL4G25400	-11.3939	1.23426e-21
AL1G44080	-10.1349	7.04231e-62		AL6G51310	-10.7288	4.27327e-12		AL8G31490	-12.8483	4.99684e-268		AL6G36850	-11.3919	3.5289e-16
AL4G26450	-10.1314	6.06431e-19		AL3G32420	-10.7225	8.36001e-27		AL2G14200	-12.8388	2.78274e-124		AL5G16750	-11.3797	3.69506e-29
AL3G40820	-10.1191	3.10749e-41		AL4G11140	-10.7021	9.87516e-18		AL8G35410	-12.8266	3.18863e-20		AL3G17000	-11.3768	5.67223e-22
AL7G31730	-10.1161	5.01126e-17		AL5G32220	-10.6994	5.85841e-14		AL3G16690	-12.8072	4.59493e-81		AL4G13530	-11.3695	2.78667e-44
AL7G50160	-10.1085	8.41903e-64		AL7G35620	-10.6937	3.01171e-26		AL7G47480	-12.8006	4.09734e-89		AL1G40510	-11.364	3.17511e-13
AL8G12730	-10.1027	2.39712e-21		AL3G31510	-10.6903	7.49415e-47		AL7G16280	-12.8003	2.60951e-27		AL5G44430	-11.3585	1.0924e-124
AL4G20240	-10.1006	6.35877e-08		AL2G19150	-10.6743	1.67995e-12		AL6G38490	-12.7974	2.63589e-123		AL6G37820	-11.357	5.61697e-91
AL4G36340	-10.0928	1.66426e-08		AL7G16600	-10.6728	1.38695e-23		AL558U10020	-12.7971	1.3119e-35		AL4G13590	-11.3523	3.5304e-44
AL1G65590	-10.0829	1.07723e-08		AL3G34810	-10.6686	1.38407e-23		AL5G29330	-12.7663	1.14007e-22		AL5G17520	-11.3512	4.89679e-25
AL1G53750	-10.0821	1.08642e-13		AL6G20430	-10.6677	1.09448e-24		AL2G22010	-12.7633	3.36079e-05		AL1G12390	-11.3454	8.11494e-55
AL7G31930	-10.0769	8.13705e-60		AL1G11060	-10.6673	7.86326e-19		AL6G34500	-12.7588	1.44243e-19		AL3G25430	-11.3373	7.88698e-48
AL6G36530	-10.0669	1.91965e-22		AL4G41090	-10.6669	2.45234e-40		AL2G10490	-12.7557	1.255e-25		AL2G30390	-11.3317	2.07562e-12
AL7G16890	-10.0587	1.0513e-16		AL7G28670	-10.6563	1.45167e-24		AL3G12270	-12.7503	1.73745e-57		AL7G18950	-11.3263	4.71284e-20
AL3G30860	-10.0544	4.23165e-20		AL6G47910	-10.6524	5.7026e-38		AL6G37210	-12.747	5.35759e-35		AL2G29530	-11.3259	1.3459e-28
AL1G62710	-10.0391	6.05253e-22		AL6G10310	-10.6433	2.67593e-10		AL2G18090	-12.7458	2.99517e-16		AL4G39570	-11.3168	5.27214e-29
AL5G45320	-10.0383	3.65184e-55		AL4G42440	-10.6342	1.12446e-16		AL8G39230	-12.7434	2.66008e-49		AL6G45390	-11.3048	4.46039e-40
AL7G23440	-10.037	1.68805e-18		AL4G20060	-10.6337	1.75593e-22		AL7G12330	-12.7323	8.84414e-112		AL2G27470	-11.3004	5.3503e-114
AL7G11510	-10.0359	6.83657e-43		AL4G11310	-10.6318	3.24187e-19		AL6G50740	-12.7136	4.34764e-141		AL5G19720	-11.2836	2.31646e-06
AL1G31160	-10.0258	1.6493e-14		AL5G34310	-10.6295	7.15294e-09		AL3G34020	-12.7057	3.34213e-106		AL4G38150	-11.2555	2.07745e-27
AL6G24590	-10.0253	1.00245e-14		AL1G61750	-10.6277	5.92162e-14		AL5G35280	-12.7028	1.10382e-98		AL2G26620	-11.2502	4.83068e-16
AL7G25160	-10.0239	2.51026e-20		AL5G17070	-10.6261	1.29733e-15		AL2G18400	-12.701	4.53825e-27		AL3G36500	-11.246	1.46047e-32
AL6G40990	-10.0192	4.75567e-23		AL3G27120	-10.6165	7.49287e-51		AL3G36190	-12.6924	1.58473e-25		AL4G23510	-11.2282	4.15696e-09
AL7G23430	-10.0056	3.32099e-20		AL2G23830	-10.6139	9.98442e-21		AL7G23870	-12.6898	3.77391e-29		AL6G47220	-11.2247	7.99922e-13
AL3G11000	-10.0051	4.75539e-23		AL6G21790	-10.6027	3.86258e-06		AL6G24590	-12.6875	2.55114e-23		AL6G16970	-11.2233	1.25218e-37
AL6G41730	-10.0036	0.0221107		AL1G37970	-10.5951	2.74392e-30		AL7G21990	-12.6871	4.23168e-09		AL8G15390	-11.2173	8.89137e-06
AL6G41380	-9.99182	3.2244e-07		AL4G19100	-10.5902	2.00165e-21		AL8G38410	-12.6589	4.87376e-69		AL6G20430	-11.2119	2.40761e-27
AL1G43490	-9.99095	5.27681e-64		AL8G33310	-10.58	5.13019e-57		AL6G37070	-12.6499	1.98166e-91		AL3G11020	-11.2117	2.55293e-23
AL7G39770	-9.98839	9.41883e-08		AL4G46540	-10.5782	1.58982e-33		AL5G43400	-12.6346	7.54002e-108		AL8G39170	-11.2008	5.38344e-09
AL4G38150	-9.97442	1.88525e-21		AL8G37520	-10.5724	4.07096e-21		AL4G25040	-12.6322	5.2674e-16		AL8G14860	-11.193	3.59413e-24
AL6G38290	-9.97257	1.39675e-15		AL3G52510	-10.566	9.8341e-14		AL133U10010	-12.62	1.63988e-30		AL2G38270	-11.1918	3.46338e-102
AL1G60110	-9.97095	1.63084e-20		AL4G47460	-10.5616	3.31438e-06		AL3G23840	-12.6036	8.88475e-68		AL34U10110	-11.1904	5.5308e-06
AL1G41110	-9.96017	1.25401e-11		AL8G33800	-10.5454	1.21875e-16		AL6G44660	-12.5916	1.54758e-20		AL5G24870	-11.1773	1.33692e-12
AL5G35680	-9.95594	1.49507e-29		AL9U11959	-10.5447	2.13296e-66		AL1G28540	-12.5861	5.50034e-21		AL4G45140	-11.1614	2.54155e-06
AL1G64600	-9.93622	5.22499e-17		AL6G21820	-10.5417	3.43354e-12		AL1G56200	-12.5809	1.97268e-29		AL5G22680	-11.1608	8.65229e-46
AL2G28860	-9.93015	6.52722e-37		AL6G28520	-10.5301	1.14267e-20		AL7G15890	-12.5584	2.02604e-13		AL1G22690	-11.1589	1.71526e-66
AL5G14960	-9.92809	1.68272e-22		AL8G12770	-10.53	3.85843e-20		AL6G36930	-12.5547	1.83941e-12		AL364U10030	-11.1558	8.7517e-38
AL9U11560	-9.92549	1.61733e-21		AL1G23650	-10.5236	2.37209e-34		AL6G36554	-12.5358	4.4102e-75		AL6G45710	-11.1493	1.01766e-22
AL4G43820	-9.92427	2.44272e-18		AL4G46550	-10.5175	5.51703e-43		AL2G26820	-12.5163	1.18688e-30		AL8G45650	-11.1474	2.76253e-24
AL1G38490	-9.92223	1.83127e-20		AL7G30570	-10.5103	3.68397e-17		AL1G28500	-12.4663	9.64458e-27		AL6G45670	-11.1208	3.40757e-32
AL6G41270	-9.9197	4.43718e-19		AL8G44860	-10.5091	6.48422e-23		AL8G42600	-12.4641	6.70865e-32		AL2G10170	-11.1155	5.92331e-17
AL1G27460	-9.91839	1.04694e-13		AL4G10340	-10.5023	8.67837e-16		AL8G27630	-12.4573	4.42712e-07		AL1G43980	-11.1149	5.05134e-29
AL3G26630	-9.91417	3.83471e-47		AL6G29180	-10.5023	3.5495e-13		AL3G40310	-12.4565	2.82521e-26		AL4G46020	-11.1149	2.77285e-88
AL8G26500	-9.91379	1.88104e-15		AL3G46850	-10.5017	2.51589e-23		AL6G27440	-12.451	3.77222e-261		AL7G45150	-11.1146	3.01104e-20
AL3G37900	-9.91377	3.25283e-13		AL2G38130	-10.4919	1.43198e-22		AL3G36820	-12.4477	2.89531e-58		AL7G15550	-11.108	1.48074e-28
AL3G37160	-9.90445	6.47519e-25		AL7G40030	-10.4756	1.80797e-48		AL7G46450	-12.4365	3.87796e-10		AL4G19100	-11.104	1.34632e-23
AL2G22140	-9.90025	1.25275e-38		AL1G43490	-10.4755	1.47408e-70		AL6G28810	-12.43	4.23964e-11		AL1G22540	-11.1006	4.64062e-29
AL7G26660	-9.89868	3.93941e-28		AL5G28670	-10.4645	9.00302e-24		AL7G49180	-12.4272	1.073e-17		AL8G37070	-11.0965	3.25434e-21
AL4G23920	-9.89662	2.47443e-53		AL6G35540	-10.4624	3.73525e-34		AL1G16570	-12.4091	7.85476e-84		AL7G16890	-11.0946	2.39455e-20
AL1G60950	-9.89369	7.55673e-13		AL4G23920	-10.4624	8.36161e-60		AL6G48010	-12.4088	4.36936e-08		AL4G30590	-11.0928	3.9652e-08
AL8G32230	-9.89211	4.04635e-14		AL3G30840	-10.4487	4.25587e-20		AL7G49100	-12.3823	3.33517e-31		AL5G40600	-11.0858	4.12852e-13
AL1G41880	-9.89128	2.17122e-13		AL6G38290	-10.446	4.29643e-17		AL6G28460	-12.3446	7.05048e-39		AL7G51330	-11.0834	5.10897e-07
AL6G14320	-9.89078	4.83711e-17		AL8G21710	-10.441	1.0829e-25		AL2G23940	-12.335	2.59667e-21		AL4G36650	-11.0818	3.31325e-07
AL8G37070	-9.89065	7.68264e-17		AL1G55450	-10.4408	2.32845e-58		AL4G10660	-12.3288	1.5299e-106		AL4G33080	-11.0772	3.72055e-22
AL4G27920	-9.88095	3.00933e-32		AL6G22320	-10.44	1.12078e-06		AL4G25400	-12.3275	3.93563e-25		AL7G18860	-11.0755	6.16891e-20
AL6G46830	-9.87805	2.84241e-10		AL1G43270	-10.4334	3.05753e-18		AL7G46710	-12.3242	2.65806e-16		AL5G38750	-11.073	4.75485e-13
AL2G27070	-9.87777	1.2623e-18		AL8G13020	-10.4323	1.30655e-177		AL7G27110	-12.3238	1.57199e-98		AL278U10020	-11.0722	2.17541e-25
AL3G38110	-9.8753	7.6917e-73		AL1G53200	-10.4322	1.16623e-27		AL8G33170	-12.3155	3.4897e-87		AL1G61750	-11.0706	3.99321e-15
AL8G28190	-9.87279	1.25017e-18		AL3G14820	-10.4307	1.73393e-11		AL1G35590	-12.3154	9.56238e-26		AL7G52930	-11.0664	9.38563e-34
AL4G23910	-9.87212	2.12262e-12		AL8G21080	-10.4248	1.70665e-13		AL7G48170	-12.2802	1.40783e-22		AL4G21320	-11.052	4.27306e-22
AL3G31490	-9.87165	9.15002e-20		AL7G39740	-10.42	1.88827e-08		AL7G37960	-12.2773	6.21025e-107		AL5G19870	-11.0323	2.0504e-15
AL8G44630	-9.86947	1.71594e-11		AL2G20510	-10.4185	1.7541e-21		AL5G25110	-12.2767	1.01038e-09		AL3G39160	-11.0322	1.7292e-28
AL2G33370	-9.86886	4.69482e-12		AL4G37500	-10.4141	4.52089e-64		AL5G16760	-12.2662	3.27722e-16		AL6G26840	-11.0282	1.3792e-58
AL6G17730	-9.86284	8.50826e-19		AL7G39580	-10.4137	9.52209e-39		AL7G23830	-12.2545	1.3489e-57		AL1G62250	-11.0272	4.63664e-13
AL8G37810	-9.86136	2.71132e-13		AL1G31170	-10.4133	1.85693e-25		AL2G15240	-12.2466	4.66604e-21		AL5G23490	-11.0249	5.25656e-13
AL8G28890	-9.85709	1.40762e-19		AL6G52020	-10.4087	8.47098e-10		AL3G26720	-12.2406	1.31616e-22		AL5G36350	-11.0211	1.23042e-22
AL2G35530	-9.85616	5.81864e-17		AL1G36000	-10.4064	9.53937e-12		AL5G28640	-12.2321	2.1696e-16		AL4G34870	-11.0154	6.29566e-25
AL1G35520	-9.85273	2.58614e-06		AL2G24960	-10.3991	1.65985e-12		AL1G17720	-12.2296	2.75518e-22		AL6G13740	-11.0054	3.59587e-12
AL3G10480	-9.84657	9.93659e-36		AL8G27370	-10.3917	1.61466e-18		AL1G53940	-12.2273	2.45345e-29		AL7G17730	-11.0021	7.85688e-12
AL2G29530	-9.84077	1.44809e-21		AL1G59050	-10.391	2.69044e-17		AL6G45400	-12.2141	3.6024e-08		AL8G45220	-11.0021	1.70049e-23
AL3G21850	-9.83618	1.92417e-13		AL2G17160	-10.389	2.52495e-28		AL5G34200	-12.2115	2.16891e-18		AL3G20390	-10.9923	3.42756e-23
AL9U10330	-9.83186	2.07907e-07		AL1G38930	-10.3872	1.45167e-29		AL5G26620	-12.2014	4.21213e-21		AL8G14450	-10.9834	4.95866e-18
AL4G37650	-9.83151	5.03092e-17		AL3G40850	-10.3866	4.21191e-19		AL5G45140	-12.1616	3.41423e-13		AL6G16720	-10.9776	2.31584e-09
AL2G27760	-9.82773	6.76525e-14		AL2G31490	-10.3864	2.67511e-53		AL3G29460	-12.1605	3.28204e-16		AL1G65440	-10.976	0.015508
AL3G26240	-9.79171	7.73629e-18		AL1G12470	-10.3814	2.42224e-06		AL6G37770	-12.1562	4.27529e-24		AL1G59320	-10.9749	3.64552e-15
AL1G35860	-9.78787	2.85153e-21		AL8G42260	-10.3701	2.69516e-20		AL6G26970	-12.1424	5.25446e-22		AL8G23000	-10.9585	5.21329e-18
AL6G39800	-9.78676	2.0544e-10		AL3G52910	-10.3668	1.34112e-13		AL7G31450	-12.1284	1.68171e-08		AL6G14650	-10.957	1.02087e-06
AL3G41870	-9.7857	8.57863e-46		AL1G42280	-10.3644	6.29067e-08		AL7G13400	-12.107	5.40857e-28		AL6G38070	-10.9516	0.000377356
AL8G15010	-9.78248	0.00490221		AL5G23690	-10.3602	3.82033e-21		AL3G28690	-12.1046	9.00372e-16		AL6G27560	-10.9489	1.39657e-54
AL5G26590	-9.78046	8.95818e-19		AL1G55470	-10.3599	1.36605e-18		AL1G22460	-12.1034	1.14876e-25		AL1G44710	-10.9457	2.31275e-20
AL6G27430	-9.7745	2.63998e-17		AL1G53690	-10.3535	5.76097e-08		AL6G13300	-12.0993	8.51605e-100		AL7G12540	-10.9452	2.82521e-105
AL269U10040	-9.77313	1.82582e-17		AL3G10150	-10.3286	1.46518e-20		AL2G27680	-12.0924	2.60264e-22		AL4G22880	-10.9452	2.62104e-27
AL2G20510	-9.76906	7.02739e-19		AL8G28890	-10.3128	1.95331e-21		AL2G26310	-12.092	1.01813e-16		AL8G15080	-10.9404	2.79322e-18
AL7G23160	-9.76892	3.83274e-18		AL4G41070	-10.3081	9.98825e-57		AL1G35060	-12.0893	3.01751e-17		AL4G42410	-10.9357	2.26785e-13
AL3G36190	-9.76655	2.83836e-15		AL8G12220	-10.3031	4.42533e-28		AL4G35100	-12.0893	5.68329e-46		AL1G47400	-10.9288	3.93121e-17
AL8G22740	-9.76348	8.69361e-17		AL6G45720	-10.3012	8.97614e-21		AL6G36000	-12.068	3.71555e-20		AL2G27070	-10.919	8.09458e-23
AL1G12390	-9.75716	1.91096e-40		AL6G33530	-10.2886	5.01037e-08		AL1G62970	-12.0677	1.57653e-43		AL3G32420	-10.9185	8.72427e-28
AL3G37140	-9.75457	7.1177e-18		AL3G40860	-10.2696	2.19962e-19		AL3G36210	-12.0676	2.44693e-15		AL3G49460	-10.911	5.85569e-26
AL2G11690	-9.75333	3.7611e-16		AL7G50910	-10.2651	2.16846e-22		AL1G59090	-12.0668	9.7836e-25		AL7G36160	-10.8997	3.70952e-21
AL9U11850	-9.74814	0.0001041		AL7G11980	-10.2564	2.51224e-18		AL3G51250	-12.0594	6.9388e-16		AL5G29100	-10.8965	2.92675e-10
AL4G14430	-9.74564	3.95769e-20		AL1G19800	-10.255	5.14697e-45		AL2G24010	-12.0581	2.87021e-09		AL3G24670	-10.8863	9.93384e-30
AL4G42300	-9.74545	8.9107e-20		AL4G12640	-10.239	6.01144e-27		AL6G10440	-12.0578	1.00158e-94		AL4G23190	-10.8818	8.17829e-58
AL1G36450	-9.74425	2.35015e-14		AL3G47130	-10.2367	1.6134e-16		AL3G25870	-12.0345	5.21372e-26		AL7G28910	-10.8642	3.9571e-28
AL4G27870	-9.74392	8.93493e-18		AL6G43840	-10.2362	2.34164e-46		AL7G44500	-12.017	0.0101427		AL1G42030	-10.8606	9.20373e-70
AL5G45950	-9.74102	5.76773e-17		AL2G33690	-10.2316	6.62646e-13		AL6G49620	-12.003	1.89324e-12		AL8G11890	-10.8484	1.49235e-36
AL7G17650	-9.72862	3.5723e-11		AL7G29150	-10.2256	2.34956e-16		AL4G26790	-11.9984	7.94147e-27		AL6G37680	-10.8418	2.52532e-21
AL6G26840	-9.72621	1.54756e-45		AL5G36250	-10.2223	1.20634e-16		AL1G60330	-11.9878	5.56757e-26		AL2G23620	-10.8344	1.51419e-13
AL5G19940	-9.72036	7.27913e-79		AL5G18530	-10.2211	4.91957e-15		AL2G23560	-11.9806	4.83349e-59		AL8G33190	-10.8329	8.07641e-22
AL7G29300	-9.7185	1.56619e-40		AL4G25300	-10.2127	4.61775e-14		AL6G44490	-11.9704	2.89742e-14		AL4G24540	-10.824	4.35745e-05
AL1G22730	-9.71726	2.18154e-59		AL3G44930	-10.2105	4.74948e-24		AL6G38080	-11.9629	4.28521e-45		AL8G44630	-10.8169	9.35202e-14
AL8G42390	-9.71543	2.11653e-13		AL7G14930	-10.2065	3.33909e-17		AL4G32210	-11.9578	6.9642e-19		AL3G49880	-10.8161	3.0985e-22
AL7G39250	-9.71365	2.32755e-16		AL1G26260	-10.2059	3.03831e-18		AL5G13750	-11.9571	8.09956e-73		AL8G44620	-10.8133	1.58251e-20
AL7G28710	-9.71202	9.04195e-57		AL2G38780	-10.1898	1.03974e-14		AL5G44720	-11.9571	5.22643e-11		AL4G32070	-10.8131	6.23675e-40
AL6G25070	-9.70545	7.84149e-18		AL4G42780	-10.1892	5.63508e-98		AL4G46580	-11.952	9.12298e-13		AL2G27310	-10.8098	8.9945e-18
AL8G13130	-9.70396	2.02298e-11		AL6G22080	-10.189	1.54309e-21		AL2G11650	-11.9249	0.000187832		AL3G34790	-10.8068	1.25063e-06
AL3G45240	-9.70324	3.33239e-13		AL8G22540	-10.1886	2.42731e-08		AL3G46260	-11.9232	3.02738e-07		AL5G22460	-10.8065	2.69542e-35
AL7G26400	-9.69755	2.70355e-26		AL4G27680	-10.1869	7.61036e-36		AL3G36880	-11.9227	1.18713e-46		AL2G18110	-10.8035	1.27394e-44
AL4G46550	-9.69709	1.67167e-36		AL6G50670	-10.1812	2.07503e-18		AL4G44830	-11.9194	6.26699e-36		AL2G23820	-10.8025	0.000104877
AL7G40380	-9.69534	4.80652e-22		AL1G34700	-10.1778	3.06047e-38		AL8G28850	-11.9132	1.00799e-10		AL5G26570	-10.8002	9.82877e-15
AL1G11970	-9.68415	8.02239e-19		AL3G22650	-10.1719	7.59929e-33		AL1G13520	-11.8973	1.11421e-78		AL8G40860	-10.7959	8.73488e-60
AL5G44470	-9.68374	6.66512e-32		AL7G33180	-10.1694	2.53853e-17		AL5G16640	-11.8623	5.19612e-22		AL6G44770	-10.7939	6.59441e-21
AL2G23830	-9.68041	3.00559e-17		AL6G47870	-10.1579	3.58429e-29		AL2G26210	-11.847	3.9815e-39		AL3G16650	-10.7869	6.98658e-62
AL3G38070	-9.68016	1.74398e-124		AL3G27820	-10.1502	7.31103e-60		AL6G44390	-11.846	2.51578e-38		AL2G26940	-10.7869	3.39646e-26
AL1G18560	-9.67937	1.801e-26		AL7G30210	-10.1493	1.11243e-05		AL7G35940	-11.8435	4.94392e-28		AL8G36010	-10.7839	4.16256e-12
AL5G18920	-9.67897	5.54411e-11		AL6G35510	-10.1466	7.1332e-12		AL9U12110	-11.8357	2.44466e-86		AL1G36560	-10.7816	4.39004e-21
AL3G28310	-9.67248	9.52345e-18		AL6G47440	-10.1429	4.37624e-07		AL1G23330	-11.8132	1.59272e-34		AL1G30310	-10.7816	6.48244e-17
AL3G37050	-9.67031	8.01858e-34		AL3G50930	-10.1429	3.36634e-19		AL1G56840	-11.7957	1.06405e-99		AL3G37050	-10.7816	4.69405e-42
AL4G42780	-9.66817	4.07221e-88		AL2G35840	-10.1359	1.19188e-08		AL3G11740	-11.7862	3.39999e-40		AL7G50140	-10.7797	5.49931e-61
AL1G38980	-9.65552	3.43212e-32		AL5G14970	-10.1345	2.99798e-16		AL8G42650	-11.7737	3.29806e-17		AL7G31450	-10.7789	7.45768e-07
AL7G18180	-9.6549	3.27795e-18		AL3G40880	-10.1277	7.71166e-17		AL3G35210	-11.7737	7.08494e-29		AL4G36500	-10.7621	3.89053e-22
AL6G40340	-9.65472	3.12977e-15		AL3G26630	-10.1121	3.05875e-49		AL2G33410	-11.7476	1.60104e-95		AL3G48060	-10.7593	2.11615e-15
AL1G20400	-9.65264	1.63383e-15		AL5G25390	-10.1119	9.89852e-18		AL8G24030	-11.7456	3.85448e-56		AL7G34350	-10.7493	7.33992e-23
AL7G17040	-9.64859	1.97028e-63		AL80U10010	-10.1118	8.3495e-21		AL4G38800	-11.7342	0		AL3G32580	-10.7365	3.81268e-19
AL8G26720	-9.64535	1.35273e-24		AL5G37330	-10.1109	1.6683e-21		AL1G40340	-11.7295	3.30236e-26		AL4G38210	-10.7341	1.32802e-16
AL1G38930	-9.64266	1.72785e-25		AL1G59380	-10.1108	2.19573e-16		AL2G16410	-11.7237	1.20877e-68		AL7G12320	-10.7302	8.25709e-105
AL3G46890	-9.63502	1.14116e-11		AL1G37480	-10.1081	4.75008e-26		AL4G10730	-11.7217	1.4765e-233		AL7G44580	-10.7252	7.24935e-65
AL3G48470	-9.63044	8.18428e-17		AL7G51250	-10.0919	1.35742e-34		AL5G28620	-11.7032	2.18544e-18		AL1G25060	-10.7138	1.74665e-19
AL6G51900	-9.62846	8.78573e-13		AL1G32350	-10.0764	3.29895e-26		AL8G19660	-11.681	7.79235e-20		AL3G10480	-10.7087	2.35875e-42
AL7G46310	-9.61834	1.17651e-12		AL1G27680	-10.0731	1.04776e-13		AL1G19220	-11.6784	2.907e-10		AL6G16040	-10.7052	1.26327e-20
AL7G50950	-9.61764	3.4252e-11		AL6G27430	-10.0729	2.26115e-18		AL1G32490	-11.6701	3.24989e-79		AL3G31490	-10.6988	2.70989e-23
AL7G42030	-9.61484	3.19671e-22		AL8G14450	-10.069	3.0342e-15		AL3G15520	-11.6546	5.20914e-68		AL2G23830	-10.6932	4.22174e-21
AL6G12930	-9.61087	2.59653e-05		AL1G59964	-10.0661	1.14337e-16		AL5G39950	-11.6541	1.5825e-07		AL5G45740	-10.6881	1.629e-16
AL5G34950	-9.60913	4.95635e-21		AL4G43510	-10.0639	2.08418e-86		AL4G17380	-11.6393	7.68749e-14		AL3G39720	-10.6868	1.48217e-30
AL3G11010	-9.60607	2.59529e-20		AL3G27280	-10.0583	2.821e-12		AL7G16790	-11.622	3.88333e-176		AL1G22210	-10.6828	2.8898e-65
AL1G22710	-9.60079	1.15978e-10		AL3G35530	-10.0573	0.00130152		AL1G52200	-11.6188	2.13646e-98		AL1G40420	-10.6809	3.06303e-21
AL5G28670	-9.59399	4.98388e-20		AL5G23700	-10.0517	1.54988e-13		AL6G43260	-11.6174	3.22017e-16		AL7G31620	-10.6748	4.81098e-17
AL1G13850	-9.58901	1.17548e-69		AL278U10020	-10.0517	7.80627e-21		AL8G15690	-11.6028	1.22498e-12		AL6G27430	-10.6733	1.08643e-20
AL7G15550	-9.58495	3.21944e-21		AL1G26910	-10.0493	6.14986e-06		AL8G38460	-11.6025	1.26915e-21		AL5G36510	-10.6724	8.08262e-61
AL7G13350	-9.58448	4.18224e-26		AL3G42140	-10.0438	2.53693e-13		AL7G35080	-11.5938	1.00016e-26		AL5G29850	-10.6707	3.94713e-30
AL7G24190	-9.58362	6.1312e-10		AL6G51550	-10.0359	2.25901e-07		AL1G39260	-11.5915	3.56767e-79		AL6G17590	-10.6707	2.12965e-41
AL2G29210	-9.5711	5.3064e-27		AL4G29480	-10.0343	1.84396e-28		AL1G26900	-11.5733	2.84347e-12		AL8G17170	-10.6568	1.48936e-06
AL4G19100	-9.57027	1.70706e-17		AL5G33510	-10.0334	1.03455e-14		AL8G35210	-11.5665	1.16123e-41		AL8G36020	-10.6547	3.18384e-13
AL6G49710	-9.56956	8.19004e-18		AL8G28190	-10.0302	3.15139e-19		AL1G67110	-11.5568	1.669e-15		AL3G52440	-10.6542	1.45467e-08
AL5G28100	-9.56864	1.0032e-07		AL6G43590	-10.0221	5.91579e-63		AL3G24800	-11.5469	2.41148e-92		AL4G35870	-10.6524	2.6727e-08
AL7G52160	-9.56417	1.03782e-36		AL7G21740	-10.019	3.35694e-16		AL8G44730	-11.5286	6.42561e-124		AL4G47130	-10.6377	1.33237e-23
AL5G42880	-9.54167	2.36924e-16		AL3G42220	-10.0136	1.56513e-21		AL4G38550	-11.5176	3.7893e-69		AL8G18170	-10.6369	2.0912e-14
AL2G26640	-9.53148	8.90779e-21		AL5G42880	-10.0052	5.7399e-18		AL4G21960	-11.5176	5.20264e-58		AL4G10130	-10.6369	1.42643e-08
AL1G10020	-9.527	5.39931e-06		AL8G40860	-10.0023	2.56943e-51		AL4G20930	-11.5041	3.26617e-51		AL3G23100	-10.6292	9.1272e-20
AL8G17170	-9.52159	2.26295e-05		AL1G60080	-10.0022	9.05177e-10		AL2G26290	-11.4985	1.67755e-48		AL3G10140	-10.6083	1.34271e-11
AL2G15250	-9.51528	1.58488e-13		AL1G37600	-10.0012	4.05763e-48		AL6G30520	-11.4916	3.51476e-15		AL7G13780	-10.6033	3.04851e-19
AL7G20690	-9.51232	1.21401e-13		AL5G19940	-9.98889	1.88686e-83		AL6G51030	-11.4879	8.6622e-19		AL6G26700	-10.5925	1.00164e-06
AL8G24990	-9.50832	2.50943e-19		AL2G36470	-9.98462	2.02402e-20		AL6G50390	-11.4771	1.73394e-26		AL4G27900	-10.5905	8.4449e-49
AL8G11890	-9.50092	5.18739e-28		AL7G10730	-9.98405	1.93756e-15		AL6G12990	-11.4602	2.46374e-39		AL8G24990	-10.5901	5.45064e-24
AL1G23450	-9.50075	4.03564e-21		AL5G14330	-9.98347	1.00196e-25		AL1G45820	-11.4477	5.50319e-55		AL5G38070	-10.5898	3.26055e-17
AL1G43250	-9.49774	3.7333e-05		AL6G37120	-9.98023	3.93509e-09		AL8G34650	-11.446	2.84575e-26		AL3G49610	-10.5878	1.8075e-63
AL7G19690	-9.4972	6.98323e-33		AL1G33870	-9.97984	1.02443e-27		AL3G39590	-11.4244	1.77808e-25		AL2G26550	-10.5781	2.82345e-18
AL1G25260	-9.49468	2.18719e-08		AL6G21330	-9.97239	3.48836e-11		AL8G24530	-11.4194	1.62035e-12		AL1G41110	-10.5766	4.05918e-13
AL6G50120	-9.4912	5.88063e-18		AL1G11070	-9.96972	1.42182e-10		AL5G36670	-11.4051	2.87023e-27		AL2G31220	-10.5613	8.64334e-24
AL4G12630	-9.48689	5.15123e-58		AL2G25190	-9.96476	8.48081e-17		AL6G13110	-11.395	3.56331e-48		AL7G40540	-10.5612	1.46726e-20
AL1G51240	-9.48537	4.11486e-17		AL6G21160	-9.96019	1.66651e-16		AL1G32260	-11.3911	3.99896e-21		AL4G43820	-10.556	8.27049e-21
AL1G60660	-9.48125	1.06317e-29		AL5G41430	-9.95396	3.51002e-13		AL5G27330	-11.3887	7.78824e-35		AL7G34280	-10.554	1.15513e-30
AL5G36510	-9.48038	7.68528e-48		AL4G42400	-9.95116	1.23912e-08		AL1G21120	-11.3736	8.16537e-23		AL4G30300	-10.5489	5.20236e-14
AL7G31440	-9.4791	1.1119e-71		AL7G40380	-9.94615	3.08086e-23		AL6G27500	-11.3647	3.7563e-10		AL4G46760	-10.548	2.59046e-10
AL4G11310	-9.47249	2.77625e-15		AL4G23910	-9.94405	1.31244e-12		AL5G24920	-11.3629	2.94971e-10		AL6G38300	-10.5428	3.59252e-29
AL7G25040	-9.46028	2.04256e-05		AL7G11440	-9.94122	2.09909e-19		AL5G22400	-11.3611	2.33375e-154		AL7G51370	-10.5423	1.77667e-21
AL1G59780	-9.45892	8.71273e-16		AL3G14170	-9.94074	7.59318e-10		AL1G58380	-11.3569	6.82047e-23		AL4G11310	-10.5348	6.14075e-19
AL1G29130	-9.4482	6.36191e-10		AL8G12730	-9.93359	1.33109e-20		AL6G14850	-11.3529	2.08459e-55		AL2G23250	-10.5343	1.56844e-08
AL8G26630	-9.44576	2.77746e-09		AL7G52960	-9.93337	4.838e-09		AL3G48190	-11.3429	9.76485e-13		AL4G35600	-10.533	1.38182e-19
AL7G29310	-9.44339	9.90589e-17		AL2G24850	-9.93153	1.9774e-19		AL6G23490	-11.3423	2.87604e-68		AL1G35590	-10.5311	4.76265e-19
AL2G31900	-9.4385	3.63787e-62		AL3G10480	-9.93037	1.91011e-36		AL3G29160	-11.3337	2.24592e-74		AL8G44790	-10.525	1.24781e-106
AL8G35070	-9.42803	0.00105297		AL4G43370	-9.92972	3.79937e-06		AL5G18930	-11.3267	2.03702e-13		AL5G30550	-10.5195	1.11531e-16
AL9U10520	-9.42505	1.21358e-14		AL4G25680	-9.92243	2.65418e-10		AL5G27860	-11.326	1.08409e-75		AL5G46140	-10.5195	4.59688e-65
AL5G19460	-9.42386	7.55072e-09		AL5G14900	-9.92233	1.10458e-12		AL2G17730	-11.311	1.87206e-20		AL7G40380	-10.5188	5.441e-26
AL6G20430	-9.42199	3.29317e-19		AL4G38840	-9.91926	2.24894e-22		AL3G14350	-11.3072	1.80767e-52		AL6G30680	-10.5186	5.97002e-21
AL3G42950	-9.42091	1.59174e-48		AL5G14980	-9.91897	1.04202e-73		AL6G39950	-11.3066	4.2249e-08		AL6G23440	-10.5181	3.53519e-13
AL5G31480	-9.41607	2.9e-21		AL6G40620	-9.90256	3.83513e-15		AL6G32102	-11.2965	1.45375e-11		AL6G46220	-10.5107	3.61556e-15
AL7G42990	-9.41539	2.50021e-22		AL6G47420	-9.88989	0.0159553		AL6G22100	-11.2922	2.63649e-41		AL4G43690	-10.5098	1.54721e-06
AL6G34140	-9.41401	4.48469e-24		AL6G36320	-9.87799	1.11714e-13		AL3G42890	-11.2767	2.11145e-25		AL3G26970	-10.5077	1.01808e-16
AL8G20510	-9.40924	2.17608e-14		AL1G59800	-9.87781	1.5857e-16		AL6G36530	-11.2589	5.15449e-28		AL1G17790	-10.4883	6.22314e-39
AL3G42980	-9.40889	3.20683e-10		AL6G16970	-9.87571	3.85339e-29		AL3G41210	-11.2529	5.1177e-10		AL7G27350	-10.4867	5.20951e-07
AL1G52860	-9.40803	5.88796e-12		AL6G23780	-9.87152	9.23166e-15		AL3G31140	-11.2508	8.68489e-198		AL5G18840	-10.4777	1.05293e-19
AL1G48360	-9.40487	1.75279e-14		AL7G39250	-9.86822	7.0335e-17		AL6G41330	-11.2094	1.56218e-168		AL2G25710	-10.4702	3.00168e-14
AL8G23460	-9.40044	3.41837e-30		AL1G35820	-9.86206	2.75095e-09		AL1G35870	-11.2022	3.12744e-24		AL4G21130	-10.464	1.13709e-25
AL1G49150	-9.39492	4.26823e-11		AL3G22150	-9.86194	1.09378e-15		AL6G10360	-11.1968	1.50454e-47		AL7G49310	-10.4604	7.10628e-16
AL5G37330	-9.39235	1.42925e-18		AL8G43200	-9.85939	2.63466e-09		AL1G23200	-11.193	1.84799e-72		AL3G22190	-10.4557	5.49776e-21
AL2G15650	-9.3909	4.53124e-20		AL9U11850	-9.85533	7.7809e-05		AL6G26460	-11.1863	1.02473e-72		AL1G26260	-10.4518	3.54205e-19
AL7G16650	-9.38934	5.60457e-17		AL6G38300	-9.85027	1.50343e-25		AL5G40040	-11.1853	1.95652e-19		AL5G18290	-10.4465	8.16437e-12
AL1G13380	-9.38554	8.22381e-18		AL3G16540	-9.84513	1.34124e-32		AL4G27210	-11.1803	1.47727e-15		AL3G40820	-10.4424	4.40347e-44
AL5G13750	-9.38352	1.4781e-44		AL1G26020	-9.8451	3.60199e-35		AL1G13594	-11.1795	1.033e-09		AL1G11670	-10.4408	1.83557e-37
AL1G43980	-9.38294	1.56441e-20		AL1G65520	-9.84252	1.50157e-16		AL2G25770	-11.1739	5.14693e-24		AL1G47830	-10.4201	1.14835e-48
AL6G24780	-9.37987	1.86216e-14		AL2G38700	-9.83899	1.55366e-29		AL1G10250	-11.163	5.81526e-19		AL6G27790	-10.3994	4.89008e-11
AL8G24070	-9.37956	1.71447e-36		AL2G23720	-9.83572	2.60744e-12		AL5G23020	-11.1554	1.98853e-08		AL6G24600	-10.3903	1.72976e-16
AL7G41590	-9.37811	2.95391e-13		AL2G26550	-9.83069	7.07484e-16		AL7G41850	-11.1529	3.01834e-17		AL1G49960	-10.3875	1.11319e-16
AL3G42390	-9.37236	1.63159e-20		AL3G16910	-9.82286	6.58019e-10		AL4G40180	-11.1528	6.92852e-18		AL8G20510	-10.3849	1.51083e-17
AL5G16010	-9.36298	9.9574e-20		AL6G37680	-9.81196	2.0488e-17		AL4G41880	-11.1524	2.0443e-59		AL6G34140	-10.3822	2.83916e-29
AL6G27560	-9.35894	9.21158e-40		AL1G22710	-9.81075	3.67689e-11		AL1G23360	-11.1431	3.99602e-35		AL8G14130	-10.3755	0.00439287
AL4G46020	-9.35475	2.1803e-62		AL5G28940	-9.80856	2.92748e-74		AL4G32290	-11.133	2.0903e-21		AL3G22150	-10.3724	2.14179e-17
AL7G19980	-9.34479	5.5565e-19		AL7G40110	-9.80409	8.94787e-45		AL8G12260	-11.128	1.89084e-70		AL4G28290	-10.3721	8.80019e-46
AL6G19560	-9.34442	8.31873e-24		AL6G38370	-9.79841	1.19008e-23		AL5G37370	-11.1245	3.96181e-70		AL3G26630	-10.3717	8.73127e-52
AL2G15260	-9.3349	2.47988e-17		AL8G26770	-9.79471	1.38616e-17		AL5G30440	-11.1168	1.19199e-59		AL1G16840	-10.3662	1.12525e-19
AL3G40850	-9.33116	1.96159e-15		AL7G26690	-9.79427	6.93012e-24		AL3G25960	-11.1153	9.17238e-10		AL5G29420	-10.3637	2.91033e-18
AL7G50310	-9.32989	0.00139053		AL7G28560	-9.78938	2.85833e-18		AL7G37510	-11.1047	0.0378562		AL2G14350	-10.3548	2.22386e-18
AL7G12320	-9.32657	5.91214e-79		AL4G42300	-9.78246	4.96046e-20		AL4G35790	-11.0933	5.62617e-97		AL5G34030	-10.35	4.09001e-16
AL7G50320	-9.32632	0.000105562		AL1G62610	-9.77504	2.75198e-15		AL5G40240	-11.0899	1.65262e-115		AL7G19980	-10.3378	3.45978e-23
AL2G11190	-9.32569	1.55973e-18		AL5G35050	-9.76546	3.73738e-07		AL8G33720	-11.0846	1.66132e-37		AL7G16650	-10.3348	1.20365e-20
AL7G26820	-9.32517	4.64131e-41		AL6G43180	-9.76169	2.29214e-06		AL3G27670	-11.0811	1.79552e-21		AL2G38130	-10.3334	5.75273e-22
AL6G30960	-9.32227	2.73455e-10		AL4G35910	-9.7605	4.5296e-66		AL3G32400	-11.0803	8.99123e-138		AL1G62580	-10.3283	9.04074e-11
AL8G17870	-9.32053	6.61015e-14		AL5G28190	-9.76042	2.16553e-10		AL1G65050	-11.0789	4.94169e-18		AL22U10050	-10.3272	4.83379e-28
AL2G23820	-9.31666	0.00103582		AL2G23960	-9.75737	1.06537e-08		AL3G39600	-11.0717	2.88054e-17		AL2G40690	-10.3249	3.40021e-20
AL1G23650	-9.31115	6.97439e-27		AL4G46090	-9.75482	2.68286e-66		AL2G39420	-11.0504	2.27147e-16		AL7G28060	-10.3186	1.10047e-19
AL8G16730	-9.31083	8.70163e-11		AL6G16660	-9.74825	9.13562e-22		AL7G35930	-11.0496	2.55707e-35		AL6G40540	-10.3042	3.81991e-27
AL7G37490	-9.3099	1.69815e-23		AL2G21570	-9.74188	7.50214e-61		AL5G31720	-11.0444	2.84709e-242		AL7G21740	-10.3011	3.54574e-17
AL5G25780	-9.30429	2.41743e-09		AL7G30900	-9.73938	1.76337e-31		AL4G36460	-11.0423	1.41813e-41		AL3G45500	-10.2997	4.02803e-12
AL8G33660	-9.30425	3.91492e-20		AL1G49980	-9.73342	4.10254e-08		AL3G52890	-11.0389	2.2762e-08		AL41U10050	-10.2977	8.24799e-12
AL7G18150	-9.30425	1.48882e-16		AL7G32030	-9.73309	3.14481e-34		AL1G35830	-11.0348	6.59549e-21		AL3G13920	-10.2976	4.18197e-18
AL6G26190	-9.30131	1.28776e-35		AL3G46910	-9.73004	3.47855e-06		AL6G31890	-11.0311	2.09526e-10		AL8G26080	-10.2951	3.60471e-13
AL7G29960	-9.3008	5.62568e-16		AL5G11910	-9.72855	7.14238e-24		AL3G20550	-11.0311	5.80347e-16		AL1G25270	-10.2874	2.14433e-21
AL1G32360	-9.296	1.8565e-24		AL1G56280	-9.72817	1.52067e-14		AL4G43190	-11.0274	5.88136e-22		AL2G28720	-10.286	5.58914e-75
AL7G51680	-9.29129	2.60133e-19		AL7G26660	-9.72766	3.23627e-27		AL8G38370	-11.0124	3.57421e-12		AL4G27270	-10.2696	2.03326e-08
AL8G21080	-9.29087	8.20052e-11		AL1G38490	-9.72206	9.72002e-20		AL4G14140	-11.0019	3.35147e-14		AL6G47460	-10.2665	3.82485e-08
AL9U10700	-9.28832	2.13033e-11		AL5G23120	-9.72138	1.10502e-06		AL6G47960	-11.0002	3.35581e-26		AL5G30780	-10.266	7.72353e-14
AL1G59380	-9.28722	7.32951e-14		AL7G33520	-9.7213	1.60418e-11		AL3G22860	-10.9724	3.9968e-08		AL7G47830	-10.2613	2.9569e-18
AL3G49460	-9.28254	8.22973e-19		AL8G11890	-9.71782	2.35838e-29		AL5G23390	-10.9637	2.46142e-11		AL1G48480	-10.2586	3.61581e-15
AL2G15240	-9.27619	2.69555e-12		AL4G29090	-9.71487	1.3249e-21		AL4G20500	-10.9564	1.8583e-13		AL5G27010	-10.2481	5.46346e-15
AL8G28850	-9.27505	9.28085e-07		AL5G38400	-9.70812	2.14957e-08		AL6G44640	-10.9516	4.4129e-08		AL7G31670	-10.2474	2.16578e-08
AL7G26710	-9.26835	1.01824e-13		AL4G38150	-9.70598	3.09594e-20		AL5G16430	-10.9508	2.37765e-24		AL2G11640	-10.2426	2.06406e-05
AL7G52620	-9.26798	2.73462e-50		AL5G24060	-9.69851	3.26672e-12		AL6G31120	-10.9465	4.04277e-42		AL1G55450	-10.2406	3.57974e-56
AL3G49450	-9.26684	2.37178e-15		AL2G15650	-9.69143	2.5392e-21		AL7G46870	-10.9335	8.53922e-41		AL6G19880	-10.2399	2.81556e-22
AL4G42110	-9.26647	8.09864e-12		AL5G15590	-9.68608	1.68342e-50		AL2G26800	-10.9307	4.29102e-63		AL6G40990	-10.2261	4.34866e-24
AL5G36230	-9.26458	4.06881e-65		AL4G43830	-9.67695	9.55978e-17		AL5G22280	-10.9277	1.77554e-16		AL5G22700	-10.2235	4.81991e-19
AL7G50910	-9.26193	3.38101e-18		AL7G52980	-9.6766	7.07231e-16		AL3G26220	-10.9264	3.57847e-48		AL4G15580	-10.219	1.15734e-15
AL4G29480	-9.25646	3.17946e-24		AL5G44160	-9.67574	1.20817e-23		AL1G59962	-10.9251	1.90011e-08		AL1G18560	-10.2108	1.55916e-29
AL6G46650	-9.25329	2.45646e-13		AL2G28820	-9.67137	9.97684e-12		AL3G38040	-10.9192	5.96064e-42		AL4G43190	-10.21	3.17937e-19
AL4G11140	-9.25229	2.28867e-13		AL4G27935	-9.67006	6.63138e-34		AL3G12800	-10.919	9.93947e-18		AL1G27020	-10.1945	3.48702e-08
AL4G44340	-9.2416	4.14206e-16		AL7G18150	-9.66953	7.19804e-18		AL2G35060	-10.9187	2.10643e-55		AL1G61130	-10.1941	2.14223e-15
AL6G22780	-9.23211	2.23226e-14		AL1G63620	-9.65871	1.15908e-18		AL4G36500	-10.9182	1.73558e-22		AL1G67110	-10.1898	2.91511e-12
AL8G26770	-9.22945	1.23954e-15		AL5G32100	-9.65722	4.65781e-47		AL7G41590	-10.9137	1.26097e-17		AL6G38000	-10.1804	1.52466e-12
AL1G49880	-9.22916	6.27554e-19		AL2G33370	-9.65439	1.35587e-11		AL8G19190	-10.9118	4.96947e-15		AL3G48330	-10.1759	1.4041e-13
AL3G35880	-9.2177	1.44103e-43		AL1G35840	-9.64694	1.12629e-13		AL5G22310	-10.9067	7.35539e-10		AL3G52420	-10.1741	6.06927e-15
AL6G46350	-9.20993	9.86055e-13		AL5G33400	-9.64534	8.04382e-18		AL4G21720	-10.8924	3.60158e-18		AL2G25630	-10.1667	3.05383e-30
AL6G43590	-9.20843	6.30893e-53		AL6G37770	-9.64161	2.57287e-15		AL5G17070	-10.89	2.5707e-16		AL5G30990	-10.1555	1.92282e-34
AL8G44930	-9.20126	3.00801e-28		AL7G40420	-9.64021	2.20868e-29		AL1G25060	-10.8824	1.03966e-19		AL6G26010	-10.1517	3.48313e-73
AL2G11840	-9.19562	2.53532e-23		AL7G44090	-9.64007	1.00772e-20		AL6G23554	-10.8804	3.84108e-47		AL1G19360	-10.1495	1.00601e-43
AL1G59050	-9.19235	1.27444e-13		AL1G53040	-9.63901	1.29776e-24		AL3G38610	-10.8771	3.55836e-27		AL6G51950	-10.143	1.98152e-80
AL1G18640	-9.18156	5.344e-49		AL7G23330	-9.63023	4.46767e-45		AL8G41580	-10.8701	1.66648e-12		AL2G25040	-10.14	3.02855e-10
AL3G17000	-9.17006	2.535e-14		AL7G29310	-9.6279	1.94068e-17		AL1G65520	-10.8672	8.12148e-20		AL7G30900	-10.1361	4.63344e-34
AL3G21530	-9.1678	1.11979e-07		AL4G19310	-9.62485	4.89078e-20		AL5G33960	-10.8595	4.58356e-08		AL1G33000	-10.1297	6.17411e-52
AL7G29150	-9.16417	3.4287e-13		AL4G47690	-9.61744	2.50684e-20		AL1G16840	-10.8479	4.73999e-21		AL2G27770	-10.1257	2.55617e-31
AL3G34340	-9.16326	1.22644e-57		AL1G49490	-9.6146	2.31798e-07		AL1G41700	-10.8327	6.62237e-16		AL5G11010	-10.1058	8.41395e-08
AL5G21240	-9.16229	2.12545e-16		AL8G26720	-9.61339	1.70318e-24		AL3G18980	-10.8058	9.33115e-32		AL5G25230	-10.1012	6.69587e-15
AL6G18840	-9.15946	1.06232e-10		AL5G16010	-9.61217	7.68699e-21		AL3G49090	-10.8056	8.78568e-10		AL7G25210	-10.1003	6.10144e-16
AL8G35800	-9.15411	1.67532e-15		AL6G20580	-9.6059	5.09099e-23		AL1G48180	-10.805	2.41584e-58		AL1G63970	-10.0987	1.45089e-76
AL3G16540	-9.15013	3.87306e-28		AL7G44580	-9.60455	6.31583e-52		AL1G35980	-10.8007	1.54585e-54		AL2G26720	-10.0984	1.12462e-43
AL5G20280	-9.14197	5.17991e-63		AL1G53240	-9.59831	4.53244e-18		AL4G47130	-10.7977	6.4467e-24		AL1G65270	-10.0958	6.28227e-13
AL1G31360	-9.1336	1.70706e-10		AL4G36500	-9.59623	1.31677e-17		AL4G45600	-10.7973	1.18347e-90		AL8G21940	-10.094	1.63899e-12
AL1G60650	-9.13319	0.00383295		AL4G24510	-9.59587	2.1956e-19		AL5G41140	-10.7923	2.20662e-33		AL4G43610	-10.0923	8.91943e-15
AL8G35810	-9.12378	2.10704e-16		AL5G13260	-9.59116	8.67025e-28		AL7G50280	-10.773	2.67918e-201		AL1G42680	-10.0903	2.38189e-16
AL6G16810	-9.11948	9.66597e-60		AL5G17510	-9.58844	2.13084e-17		AL5G43500	-10.7651	2.93078e-33		AL8G15070	-10.0771	3.08633e-09
AL1G32260	-9.11829	9.54396e-14		AL6G23680	-9.5828	1.95254e-14		AL1G67230	-10.7617	8.88269e-07		AL8G28190	-10.0765	1.73578e-19
AL4G16900	-9.11822	1.48439e-16		AL6G40700	-9.58187	2.81083e-17		AL3G31350	-10.7612	5.0983e-09		AL8G21260	-10.0757	1.08839e-06
AL2G14350	-9.11474	3.2022e-14		AL8G39190	-9.57835	4.57953e-39		AL1G25810	-10.759	3.41499e-108		AL1G31360	-10.0752	1.00749e-12
AL6G28100	-9.11217	3.66518e-17		AL2G34000	-9.57821	9.19902e-55		AL6G34050	-10.7442	2.11462e-16		AL3G37820	-10.052	5.68237e-07
AL5G28850	-9.11081	3.77804e-06		AL1G34330	-9.57655	7.85447e-12		AL8G38360	-10.7442	1.5297e-47		AL7G46140	-10.0512	4.55422e-15
AL4G23060	-9.10691	5.22793e-18		AL7G36220	-9.57509	1.16204e-62		AL2G24450	-10.7183	5.56682e-20		AL1G20400	-10.0443	7.37542e-17
AL5G29100	-9.10457	2.32741e-07		AL1G55460	-9.57437	1.78616e-20		AL5G33940	-10.716	3.25766e-13		AL1G41780	-10.0439	7.92129e-22
AL5G15160	-9.10399	1.2737e-14		AL3G32190	-9.57114	2.65221e-19		AL8G24010	-10.6995	5.37196e-14		AL6G30510	-10.0379	1.64271e-15
AL4G22850	-9.09579	0.00949371		AL1G17160	-9.57003	2.11749e-38		AL3G38600	-10.6963	5.09064e-05		AL4G38610	-10.0314	8.36585e-16
AL1G13820	-9.0953	7.32315e-47		AL5G15160	-9.56284	4.22056e-16		AL3G10620	-10.6678	4.74023e-24		AL7G29670	-10.0303	9.53247e-65
AL5G14280	-9.09347	5.67885e-12		AL1G50120	-9.56163	1.09324e-05		AL3G30760	-10.6619	7.74275e-60		AL6G52560	-10.0225	2.9548e-64
AL6G10310	-9.09174	9.78929e-08		AL4G11450	-9.55734	2.01357e-20		AL2G10920	-10.6617	8.4717e-34		AL7G14660	-10.0149	1.04123e-20
AL6G24340	-9.09112	2.44673e-19		AL6G41380	-9.55627	9.37184e-07		AL4G27734	-10.6486	8.65065e-23		AL1G43080	-10.0125	1.8869e-21
AL6G27070	-9.08791	3.41413e-25		AL7G13550	-9.55613	2.37917e-41		AL34U10110	-10.6375	1.39024e-05		AL1G62610	-10.0095	4.36719e-16
AL1G20460	-9.08684	6.12753e-17		AL1G32360	-9.55503	7.03892e-26		AL1G14190	-10.6309	2.19689e-40		AL6G16850	-10.0064	1.86704e-11
AL2G28180	-9.08414	1.89356e-08		AL1G49930	-9.54863	1.80347e-16		AL6G46470	-10.6308	1.24017e-39		AL3G35630	-10.0051	1.83541e-12
AL2G23920	-9.0799	6.0966e-13		AL5G21240	-9.54067	9.60082e-18		AL1G28930	-10.6297	4.11963e-74		AL3G12460	-9.99508	6.86386e-16
AL4G20060	-9.07509	2.04337e-16		AL4G46070	-9.54001	1.87895e-18		AL8G32590	-10.6284	4.79612e-259		AL1G51240	-9.9939	4.56476e-19
AL2G27380	-9.07503	5.27482e-11		AL4G26300	-9.52816	1.12767e-29		AL7G34800	-10.6283	6.35962e-18		AL1G42720	-9.98765	7.46034e-11
AL7G42390	-9.07225	9.32654e-19		AL8G18520	-9.52393	2.48647e-13		AL1G27450	-10.6264	2.86703e-48		AL2G27540	-9.98469	9.56535e-23
AL6G46240	-9.07186	6.66694e-19		AL5G29100	-9.52114	5.16182e-08		AL8G26410	-10.6204	4.21498e-08		AL7G14460	-9.98459	1.55003e-25
AL4G42890	-9.06855	1.00672e-16		AL6G38050	-9.51741	1.25606e-15		AL8G21140	-10.6148	2.06335e-11		AL2G31900	-9.98003	1.04784e-69
AL1G55450	-9.06728	7.59961e-44		AL6G40630	-9.51611	3.80393e-28		AL3G51380	-10.6122	1.56335e-63		AL6G49710	-9.97882	1.93657e-19
AL5G11210	-9.06452	2.9639e-26		AL1G24900	-9.50968	4.60387e-66		AL8G24220	-10.6092	0.0013175		AL8G29690	-9.96809	1.08567e-05
AL2G14630	-9.05825	2.03124e-13		AL4G11670	-9.50858	2.54539e-22		AL2G15820	-10.6063	1.69327e-77		AL7G27670	-9.95679	7.36924e-46
AL2G10500	-9.04969	1.09169e-12		AL1G60330	-9.50783	1.85473e-16		AL6G52670	-10.6049	1.00942e-18		AL6G42820	-9.95328	9.75611e-06
AL5G27760	-9.04921	1.97109e-17		AL1G34680	-9.50394	3.02077e-15		AL7G50210	-10.6004	2.69394e-18		AL7G22310	-9.95276	6.78581e-18
AL1G57200	-9.0466	7.56224e-41		AL2G18200	-9.5037	1.24269e-13		AL6G40150	-10.5962	1.71098e-35		AL5G42010	-9.93462	6.84282e-14
AL6G26960	-9.0437	3.07692e-14		AL8G36020	-9.50012	1.21176e-10		AL1G41150	-10.5945	2.40282e-19		AL1G56460	-9.92837	3.51997e-06
AL1G20850	-9.03893	4.23953e-19		AL3G49450	-9.49953	3.95137e-16		AL7G45630	-10.5932	2.78459e-23		AL8G15480	-9.92076	0.00130899
AL3G32190	-9.03523	3.18504e-17		AL6G51660	-9.49893	1.61218e-18		AL3G43920	-10.5759	9.13183e-11		AL8G39640	-9.91508	1.63192e-06
AL5G13000	-9.03442	1.65398e-15		AL6G35290	-9.49445	5.9335e-10		AL7G12490	-10.5591	6.61804e-21		AL6G24550	-9.91242	3.94049e-27
AL5G39310	-9.02705	6.08581e-31		AL8G17460	-9.49038	3.50403e-17		AL877U10030	-10.5537	1.80106e-05		AL5G37990	-9.90802	9.75354e-21
AL3G49080	-9.02429	3.73563e-06		AL1G60320	-9.48323	1.05452e-11		AL4G12560	-10.5461	3.10887e-16		AL3G33820	-9.90651	1.80978e-17
AL7G22610	-9.01479	1.2711e-13		AL4G31670	-9.47848	1.29043e-10		AL1G12050	-10.5425	1.42612e-18		AL4G46210	-9.90461	1.96674e-09
AL4G12440	-9.01126	5.09853e-14		AL6G29270	-9.47768	3.06985e-09		AL2G32590	-10.5417	2.63323e-13		AL4G26350	-9.9043	0.000399775
AL6G30260	-9.01113	2.58211e-14		AL4G20240	-9.47539	3.77511e-07		AL1G13120	-10.5341	3.98795e-35		AL5G30350	-9.90279	4.23901e-19
AL3G51210	-9.01071	5.27743e-27		AL2G22430	-9.46891	1.58357e-11		AL3G36150	-10.5225	4.40661e-13		AL1G52250	-9.89981	1.63138e-11
AL2G39082	-9.00356	4.10205e-12		AL4G40190	-9.46675	3.21819e-17		AL7G40490	-10.5214	1.46195e-95		AL1G64600	-9.88649	6.43435e-17
AL7G17440	-9.0012	2.89566e-17		AL3G51760	-9.46653	1.99306e-17		AL41U10030	-10.5213	1.20212e-22		AL2G35480	-9.88556	7.36464e-52
AL5G24060	-8.99896	1.43583e-10		AL3G41730	-9.45579	4.41247e-48		AL5G23120	-10.5138	1.01481e-07		AL7G42870	-9.88521	1.46e-33
AL3G50930	-8.9943	4.28271e-15		AL4G42380	-9.45421	1.45931e-12		AL5G37750	-10.5127	2.17322e-68		AL5G26590	-9.88237	3.09636e-19
AL2G39230	-8.99012	5.55652e-30		AL269U10040	-9.45382	2.5978e-16		AL4G46320	-10.5125	1.68975e-10		AL3G16840	-9.87902	4.37324e-16
AL4G14420	-8.98654	1.38422e-07		AL5G30990	-9.4503	7.48234e-30		AL6G47530	-10.5094	3.3019e-10		AL5G36970	-9.87893	2.39241e-16
AL6G37680	-8.98365	1.28235e-14		AL6G53340	-9.44645	5.04221e-23		AL5G10320	-10.5013	9.63666e-07		AL1G12360	-9.87782	1.094e-26
AL6G38050	-8.98263	5.93332e-14		AL6G13710	-9.43884	1.02434e-43		AL3G51440	-10.4922	2.11935e-15		AL5G43020	-9.86556	2.34482e-19
AL3G52530	-8.98243	2.17747e-14		AL6G11340	-9.4376	2.83463e-16		AL6G41280	-10.4913	3.78358e-20		AL5G11180	-9.85934	7.18468e-34
AL9U11082	-8.98145	7.51814e-14		AL2G21640	-9.43613	4.81709e-11		AL1G57710	-10.4871	1.03482e-08		AL3G28590	-9.8583	3.45657e-10
AL7G33180	-8.97973	1.39288e-13		AL2G12200	-9.43248	1.86751e-09		AL6G49160	-10.4785	1.59738e-101		AL1G61010	-9.85674	2.93472e-89
AL7G28560	-8.97952	2.22184e-15		AL2G25700	-9.42522	2.59331e-66		AL7G36900	-10.4742	4.87857e-09		AL9U10270	-9.8566	0.0218506
AL1G41780	-8.97859	2.48706e-17		AL8G34360	-9.42325	2.37841e-102		AL1G34680	-10.4714	4.4038e-18		AL2G27710	-9.8521	6.08568e-10
AL2G23100	-8.97475	1.07822e-39		AL8G27180	-9.41553	2.16211e-55		AL6G36260	-10.4468	7.38134e-92		AL1G37590	-9.84607	2.47962e-21
AL7G36160	-8.97262	2.49596e-14		AL1G41420	-9.41121	8.87013e-190		AL3G48540	-10.4439	1.93776e-40		AL1G62720	-9.84324	4.98579e-15
AL6G16900	-8.97257	6.60522e-39		AL6G51980	-9.4112	6.29124e-12		AL3G48330	-10.4408	4.95451e-14		AL6G47260	-9.8401	4.23725e-75
AL3G51430	-8.96123	1.64926e-17		AL5G36230	-9.40751	2.52408e-67		AL4G43690	-10.4383	1.53612e-06		AL7G16060	-9.83034	2.16942e-16
AL6G48560	-8.95627	6.27005e-18		AL2G20960	-9.40605	1.67952e-53		AL1G39610	-10.4352	9.80015e-52		AL6G33990	-9.82708	6.17421e-20
AL5G45300	-8.95626	9.42954e-15		AL1G64550	-9.3914	8.01887e-16		AL2G10620	-10.4345	2.95182e-131		AL2G29230	-9.82701	2.89969e-17
AL7G35560	-8.94548	2.23312e-06		AL4G27050	-9.3858	1.28914e-74		AL1G48280	-10.4268	1.37464e-15		AL3G21220	-9.8237	3.90602e-08
AL5G23120	-8.94532	9.28867e-06		AL2G29550	-9.38284	4.6031e-14		AL7G10900	-10.4182	3.20199e-05		AL8G33650	-9.81418	5.12546e-17
AL2G28700	-8.94003	2.90431e-13		AL6G32850	-9.37424	3.55504e-45		AL2G11180	-10.4133	4.61544e-77		AL6G33430	-9.81071	2.70488e-06
AL8G15020	-8.93957	3.68749e-08		AL7G28940	-9.37381	1.09155e-12		AL7G11050	-10.408	4.03367e-82		AL6G31400	-9.81041	1.09093e-16
AL2G23970	-8.93687	1.22066e-13		AL4G22560	-9.37275	8.28975e-15		AL1G64550	-10.4071	6.08211e-19		AL6G16340	-9.80729	9.04999e-33
AL3G11060	-8.93684	1.19608e-10		AL1G19360	-9.36572	2.39984e-37		AL8G12570	-10.4069	6.48817e-19		AL2G38680	-9.80461	1.15601e-08
AL7G51670	-8.92902	2.1503e-12		AL7G24920	-9.35636	9.96932e-44		AL4G11140	-10.4012	1.29799e-16		AL1G25260	-9.80157	5.70383e-09
AL7G27210	-8.92029	3.77431e-38		AL5G40810	-9.35581	3.96766e-14		AL8G16490	-10.3919	5.71798e-06		AL7G31930	-9.80103	7.14434e-57
AL7G49520	-8.91349	3.78202e-15		AL3G36160	-9.35264	2.05545e-08		AL1G66110	-10.3883	3.27987e-27		AL5G18910	-9.79542	2.37233e-33
AL5G21030	-8.90833	2.56228e-06		AL6G30260	-9.35191	2.25285e-15		AL1G51670	-10.3822	3.03777e-110		AL1G29400	-9.79442	4.91765e-11
AL5G41430	-8.9043	1.25784e-10		AL8G33810	-9.35095	9.46454e-16		AL8G28090	-10.3796	3.97283e-06		AL4G24750	-9.79278	1.07587e-18
AL2G35910	-8.89636	3.40577e-30		AL2G23920	-9.35042	1.08871e-13		AL6G32250	-10.3703	2.71332e-49		AL7G18530	-9.79045	3.09899e-16
AL6G32330	-8.89446	1.61462e-10		AL3G44750	-9.33371	6.86188e-20		AL2G33680	-10.3665	2.90137e-73		AL7G34600	-9.78811	5.76455e-08
AL4G43690	-8.87823	6.81851e-05		AL2G35910	-9.3333	2.68768e-33		AL6G23440	-10.358	8.43758e-13		AL1G32260	-9.78491	7.26829e-16
AL1G10010	-8.87778	8.85717e-20		AL3G26970	-9.32641	3.48585e-13		AL5G38400	-10.349	1.99362e-09		AL1G29370	-9.78462	1.8381e-30
AL4G42670	-8.86837	1.39155e-17		AL3G37140	-9.32583	2.29301e-16		AL6G42680	-10.343	9.21669e-17		AL4G38480	-9.78134	1.20012e-11
AL7G23150	-8.86784	2.47193e-10		AL6G36670	-9.31727	0.000585902		AL6G20540	-10.3319	2.449e-157		AL5G24920	-9.77824	8.62942e-08
AL8G27490	-8.8671	5.54105e-12		AL5G22460	-9.31534	3.03276e-26		AL5G15770	-10.3256	1.78779e-23		AL2G24450	-9.77372	6.4107e-17
AL5G33400	-8.8662	4.55242e-15		AL8G20510	-9.3059	4.67386e-14		AL3G11400	-10.3243	8.93827e-20		AL6G38080	-9.77072	3.67929e-30
AL6G50890	-8.86214	4.91088e-19		AL8G13130	-9.29918	1.48315e-10		AL3G47100	-10.3074	2.93636e-49		AL3G40480	-9.75206	1.08059e-13
AL8G39100	-8.86175	2.51566e-27		AL7G31440	-9.29897	4.13151e-69		AL4G43820	-10.3064	1.92743e-19		AL8G36030	-9.7474	3.47804e-12
AL1G49930	-8.85847	3.34087e-14		AL4G32990	-9.29159	4.70015e-22		AL1G12310	-10.3024	3.09544e-10		AL8G24120	-9.74546	4.74251e-25
AL2G28820	-8.85844	6.61574e-10		AL7G16890	-9.28951	2.88381e-14		AL3G36140	-10.2902	3.14463e-08		AL2G18200	-9.74545	2.526e-14
AL5G35460	-8.85592	9.23871e-10		AL6G48560	-9.28826	3.01161e-19		AL4G31220	-10.2847	1.19348e-63		AL3G16680	-9.74026	2.15424e-16
AL4G23900	-8.85441	4.606e-20		AL6G26960	-9.28581	5.77776e-15		AL6G13350	-10.2826	2.03307e-24		AL4G11820	-9.72588	1.77668e-22
AL1G53730	-8.85141	4.76171e-11		AL3G32710	-9.28235	1.31233e-16		AL2G34710	-10.2679	8.5716e-46		AL7G22620	-9.72342	1.81188e-13
AL6G16970	-8.85036	2.1724e-23		AL4G13570	-9.27515	2.07369e-57		AL4G40330	-10.2629	2.27225e-46		AL6G32620	-9.71714	5.71689e-06
AL4G37830	-8.84539	3.1032e-33		AL2G25770	-9.27152	9.98858e-17		AL1G52860	-10.2467	5.36246e-14		AL1G20850	-9.70518	4.45611e-22
AL2G41110	-8.84257	6.65459e-05		AL5G15220	-9.26436	1.21613e-16		AL2G41640	-10.2347	3.40294e-35		AL3G42780	-9.70262	0.000172824
AL3G30840	-8.83894	1.70643e-14		AL2G24450	-9.26396	3.64732e-15		AL6G32170	-10.2219	4.07157e-12		AL1G59964	-9.69713	1.51301e-15
AL3G40860	-8.83691	2.36038e-14		AL6G30640	-9.26188	6.19086e-14		AL7G20860	-10.22	2.28365e-67		AL2G18520	-9.69633	6.87269e-20
AL3G37690	-8.83481	0.000245545		AL5G26570	-9.25918	6.14376e-11		AL7G17670	-10.2122	7.55904e-17		AL1G65590	-9.68893	3.40127e-08
AL4G24860	-8.83068	8.06102e-31		AL5G11220	-9.25817	4.92014e-11		AL7G24310	-10.212	4.08428e-165		AL8G13850	-9.68881	2.34198e-05
AL5G13260	-8.82958	1.53191e-23		AL8G38100	-9.2575	4.80011e-21		AL6G23780	-10.2103	2.05849e-15		AL1G42870	-9.68603	8.14213e-34
AL5G22700	-8.82957	2.43119e-14		AL3G37490	-9.25502	5.0167e-45		AL1G16870	-10.2046	1.99453e-16		AL1G62290	-9.68174	0.000208338
AL4G26300	-8.82813	1.76902e-25		AL6G44160	-9.25502	2.38213e-12		AL3G36220	-10.2008	1.8613e-09		AL6G46600	-9.68142	8.14247e-23
AL7G43170	-8.82811	8.47455e-14		AL2G19390	-9.25201	1.84359e-41		AL6G31970	-10.1964	6.74056e-59		AL2G34550	-9.68083	4.19049e-64
AL1G66590	-8.82529	3.29317e-18		AL3G10080	-9.24515	1.30874e-16		AL3G32130	-10.1929	1.79305e-15		AL4G11450	-9.66639	6.08883e-21
AL4G35080	-8.82227	6.12193e-29		AL1G37920	-9.24446	1.4503e-10		AL2G39430	-10.1923	6.55783e-41		AL6G36370	-9.66257	8.73558e-15
AL1G23800	-8.82034	4.20656e-12		AL4G44340	-9.24314	4.74217e-16		AL6G16140	-10.1872	3.61878e-08		AL5G17610	-9.66061	2.56998e-21
AL8G26800	-8.81452	9.57984e-33		AL2G27070	-9.24238	3.06888e-16		AL1G41710	-10.1858	1.20722e-18		AL80U10030	-9.65299	4.48233e-05
AL5G25860	-8.81285	4.9287e-09		AL7G51422	-9.23487	5.60668e-23		AL8G28250	-10.1812	5.64916e-26		AL4G43830	-9.64268	1.05032e-16
AL4G19310	-8.80146	9.82279e-17		AL2G38150	-9.22688	5.62845e-12		AL5G29100	-10.1805	4.92558e-09		AL4G33530	-9.64171	3.57222e-67
AL2G21360	-8.78944	9.85667e-45		AL1G13850	-9.21805	1.23409e-64		AL2G14350	-10.1755	3.62484e-17		AL7G21830	-9.63919	7.85406e-11
AL2G29230	-8.7869	9.25648e-14		AL4G12080	-9.21631	6.04015e-51		AL2G37100	-10.1736	5.0268e-18		AL6G23030	-9.63546	2.74545e-09
AL2G23620	-8.78014	3.64062e-09		AL1G12360	-9.21513	2.70723e-23		AL7G12532	-10.17	7.35227e-09		AL1G52270	-9.63535	1.64226e-06
AL3G26970	-8.77979	1.00291e-11		AL8G32230	-9.20644	2.75938e-12		AL6G31900	-10.1606	3.28244e-09		AL6G51660	-9.63484	3.59762e-19
AL4G38480	-8.778	1.97636e-09		AL5G36510	-9.19978	3.92832e-45		AL3G28160	-10.1581	4.60632e-16		AL7G22050	-9.63327	1.16668e-20
AL2G38770	-8.7777	2.69477e-08		AL1G65010	-9.19797	8.73092e-35		AL7G38780	-10.1534	4.69976e-19		AL4G23560	-9.63046	6.72547e-06
AL7G29470	-8.77737	7.48674e-13		AL1G35520	-9.19648	1.1571e-05		AL8G11190	-10.1464	4.86951e-09		AL8G12730	-9.62979	2.03681e-19
AL3G24870	-8.77425	1.07931e-08		AL4G26760	-9.19637	1.63179e-15		AL4G36670	-10.1453	2.02072e-13		AL1G25450	-9.62653	8.80241e-12
AL5G25210	-8.76131	1.66459e-09		AL8G35810	-9.18841	1.4903e-16		AL2G23720	-10.1419	7.61374e-13		AL1G31540	-9.62269	1.13106e-18
AL1G21240	-8.75843	0.00732168		AL6G25070	-9.18698	6.66101e-16		AL7G35670	-10.1385	3.24251e-165		AL1G54940	-9.62184	9.70069e-17
AL7G34290	-8.75686	9.05669e-12		AL1G62910	-9.18542	4.34386e-16		AL5G13760	-10.1348	1.2831e-12		AL1G35520	-9.62025	3.92064e-06
AL6G17460	-8.75595	0.00385562		AL7G39730	-9.18433	6.20616e-07		AL3G48060	-10.1301	2.01298e-13		AL1G36450	-9.62018	4.50417e-14
AL5G21120	-8.75325	1.94277e-17		AL6G50890	-9.17816	1.89824e-20		AL2G39980	-10.1257	1.03434e-13		AL6G17280	-9.61934	2.11369e-21
AL9U12110	-8.75281	6.0903e-47		AL3G42680	-9.17529	1.83493e-12		AL1G36690	-10.1234	1.5924e-23		AL4G27240	-9.61671	3.11619e-05
AL3G32130	-8.75071	9.45514e-12		AL7G50360	-9.1747	6.31874e-15		AL4G13630	-10.1152	1.80321e-67		AL3G24130	-9.60916	5.02648e-42
AL1G12340	-8.74965	3.18351e-16		AL7G33860	-9.17118	1.30372e-14		AL2G17880	-10.1082	2.88153e-17		AL1G61030	-9.60873	3.36175e-06
AL5G26080	-8.74592	0.00195621		AL4G36340	-9.16733	3.28742e-07		AL7G37460	-10.1068	5.13733e-19		AL7G46310	-9.60654	1.06776e-12
AL4G13590	-8.74222	2.95276e-26		AL7G20590	-9.16079	1.93707e-08		AL6G13800	-10.0922	2.90875e-77		AL7G31610	-9.60622	0.00127189
AL5G36250	-8.74001	2.51185e-12		AL6G44580	-9.14595	9.84615e-08		AL1G61350	-10.0905	2.07136e-07		AL2G22800	-9.60478	2.56365e-24
AL3G42940	-8.73968	3.59028e-10		AL3G48870	-9.13741	2.49706e-13		AL3G28280	-10.0905	0.00331573		AL4G42780	-9.59941	4.98628e-87
AL2G35710	-8.73913	2.08142e-14		AL22U10100	-9.12786	1.02946e-11		AL5G30700	-10.0811	1.21849e-41		AL8G37080	-9.5964	5.43855e-39
AL4G32170	-8.73582	9.91839e-11		AL2G16770	-9.12663	1.12664e-15		AL3G28610	-10.0807	1.49549e-07		AL8G18090	-9.59226	1.31083e-27
AL8G28640	-8.73348	3.06852e-27		AL2G21480	-9.12576	1.46081e-10		AL2G23910	-10.0797	4.60173e-11		AL2G12130	-9.58223	1.30285e-05
AL2G17160	-8.73291	4.79608e-20		AL6G24600	-9.12262	1.0415e-12		AL6G12580	-10.0723	1.93185e-36		AL5G35660	-9.57763	2.21547e-21
AL1G11060	-8.7312	9.48319e-13		AL2G39082	-9.12164	2.10307e-12		AL5G33790	-10.071	8.87539e-10		AL5G13750	-9.5774	1.50989e-46
AL6G44550	-8.72639	0.000117575		AL6G15120	-9.11827	3.15832e-09		AL1G39290	-10.0613	9.89182e-35		AL1G35870	-9.57581	5.06478e-18
AL4G35110	-8.72216	3.65462e-26		AL3G30860	-9.11541	2.10378e-16		AL2G29420	-10.0532	4.04447e-09		AL3G41530	-9.57206	1.26797e-05
AL3G26710	-8.72214	1.39764e-21		AL5G30620	-9.11101	1.31444e-14		AL2G29790	-10.0495	4.35679e-114		AL1G38980	-9.57194	9.05532e-32
AL7G18960	-8.72202	2.48829e-10		AL7G17650	-9.10813	6.92215e-10		AL3G14070	-10.0486	3.12668e-21		AL1G10930	-9.57061	1.58175e-16
AL3G49780	-8.71969	1.75553e-49		AL4G24180	-9.10509	8.60285e-05		AL2G15020	-10.0451	1.86851e-84		AL1G37870	-9.5683	9.75782e-16
AL6G20420	-8.71262	1.83857e-32		AL8G26790	-9.0948	9.83808e-17		AL8G32460	-10.0421	7.38325e-39		AL6G49890	-9.56659	3.12295e-08
AL3G36320	-8.71144	1.48032e-21		AL8G15470	-9.09475	6.45073e-18		AL1G67360	-10.0333	8.84152e-07		AL7G16630	-9.556	3.50241e-23
AL7G27350	-8.70932	4.49724e-05		AL5G45500	-9.09236	4.00075e-14		AL8G35070	-10.0267	0.000346999		AL2G35840	-9.55317	8.03211e-08
AL6G13980	-8.70692	1.37808e-14		AL4G38960	-9.08403	3.7396e-15		AL5G42140	-10.0066	2.84284e-40		AL1G37600	-9.54751	6.44632e-44
AL2G35570	-8.70684	4.1908e-12		AL3G46870	-9.08337	7.14654e-13		AL5G26660	-10.0041	2.0206e-29		AL1G59360	-9.54607	8.60127e-05
AL4G27050	-8.70488	4.88235e-64		AL7G21920	-9.08186	5.56759e-14		AL1G62930	-10.003	2.6681e-52		AL2G25490	-9.53843	7.54782e-13
AL123U10020	-8.7029	9.00448e-06		AL4G43690	-9.0816	4.05969e-05		AL7G49600	-10.003	2.04983e-21		AL6G20410	-9.53811	4.21607e-33
AL90U10010	-8.69413	1.23461e-07		AL4G41750	-9.07945	1.64227e-33		AL4G46340	-10.0023	2.87561e-17		AL3G49080	-9.53538	7.81853e-07
AL1G62610	-8.69386	3.86209e-12		AL3G39640	-9.07912	3.72872e-16		AL2G13590	-9.99983	5.89261e-25		AL2G17130	-9.53516	1.94068e-20
AL5G45940	-8.69338	5.40467e-12		AL1G23550	-9.06942	8.7467e-17		AL1G13450	-9.99885	1.33633e-13		AL3G45660	-9.52994	1.67979e-35
AL5G30350	-8.69165	1.26485e-14		AL1G59870	-9.06773	4.38539e-16		AL3G13530	-9.99738	1.32332e-10		AL8G38220	-9.52977	1.12782e-16
AL6G12990	-8.69029	9.37366e-23		AL5G44470	-9.06362	4.5718e-28		AL1G13850	-9.99213	2.88483e-76		AL6G21820	-9.52578	3.97138e-10
AL2G28980	-8.68313	3.06926e-31		AL1G52860	-9.06255	3.62086e-11		AL8G38440	-9.99192	8.78629e-05		AL1G11800	-9.50585	7.63108e-38
AL6G13970	-8.67964	5.28232e-12		AL3G35210	-9.06182	3.41358e-17		AL22U10050	-9.99142	2.67657e-26		AL3G49630	-9.50486	4.89508e-77
AL1G39880	-8.67846	5.83514e-14		AL2G23620	-9.05872	9.17486e-10		AL8G21710	-9.99112	2.68186e-23		AL2G33060	-9.49647	3.33249e-12
AL7G38540	-8.67507	5.20314e-52		AL1G65640	-9.05655	1.10724e-08		AL5G19860	-9.98836	1.07044e-73		AL7G52980	-9.49239	2.34147e-15
AL1G22270	-8.67155	7.64152e-12		AL4G13590	-9.05576	3.46976e-28		AL2G15650	-9.98118	1.70736e-21		AL1G41420	-9.47253	2.35004e-192
AL1G49980	-8.66979	1.42699e-06		AL1G51380	-9.04672	4.90186e-76		AL2G29530	-9.9803	1.78306e-21		AL7G23350	-9.46962	1.63844e-147
AL3G51760	-8.66741	1.17723e-14		AL1G18690	-9.0378	1.45946e-18		AL8G16730	-9.948	4.83253e-12		AL7G13850	-9.46725	0.000209786
AL1G42030	-8.65722	2.07178e-44		AL2G27710	-9.03312	1.97056e-08		AL4G34660	-9.94739	1.60338e-19		AL4G22560	-9.46095	3.64951e-15
AL6G17250	-8.65634	8.30037e-13		AL3G24410	-9.0313	2.61883e-25		AL3G17010	-9.94115	1.71844e-157		AL2G15650	-9.45944	2.30007e-20
AL2G21980	-8.65626	1.42368e-09		AL8G39700	-9.03055	1.36546e-09		AL4G20700	-9.94019	3.37491e-07		AL9U10330	-9.45933	5.35294e-07
AL7G46450	-8.65598	2.45989e-05		AL1G53650	-9.02342	3.02863e-15		AL5G34310	-9.93725	5.35614e-08		AL1G20680	-9.45796	1.8035e-21
AL7G29860	-8.65357	4.81288e-12		AL4G10280	-9.01946	9.09845e-66		AL8G27900	-9.93491	2.32702e-44		AL2G26650	-9.45494	2.48828e-08
AL7G22320	-8.65328	4.77468e-29		AL7G51830	-9.01913	0.000395992		AL4G28120	-9.92096	8.9081e-12		AL2G34330	-9.45312	1.17612e-23
AL7G39580	-8.65141	8.16342e-27		AL2G36400	-9.0185	2.05587e-26		AL6G17750	-9.91348	1.33662e-17		AL8G29160	-9.4498	1.98491e-12
AL3G12400	-8.64824	7.84723e-32		AL3G31780	-9.01735	3.85879e-18		AL5G21740	-9.91177	3.71812e-23		AL4G23340	-9.44944	2.66019e-110
AL6G33510	-8.64714	5.07864e-29		AL5G43020	-9.01312	5.66701e-16		AL3G14080	-9.91172	2.5373e-15		AL4G28360	-9.44927	1.29185e-16
AL7G39570	-8.6358	4.8128e-14		AL2G21540	-9.00616	2.16593e-35		AL5G35990	-9.90994	1.18912e-159		AL7G30540	-9.44649	6.38525e-17
AL5G11910	-8.62732	8.56837e-19		AL6G42370	-9.00198	4.69594e-18		AL2G33370	-9.90868	5.88535e-12		AL2G29080	-9.44643	2.29367e-12
AL2G30130	-8.62267	4.36337e-38		AL1G32690	-8.992	7.94934e-17		AL325U10010	-9.90477	4.15582e-11		AL8G39940	-9.44124	6.19459e-47
AL6G14310	-8.61833	7.97717e-10		AL6G22780	-8.98976	1.38189e-13		AL1G25260	-9.90291	3.67632e-09		AL2G11840	-9.44038	1.12686e-24
AL3G49880	-8.61748	4.72153e-14		AL2G27540	-8.98683	2.19253e-18		AL5G29300	-9.89789	5.54313e-08		AL6G43590	-9.43764	9.41088e-56
AL5G11820	-8.61139	1.47966e-36		AL1G24220	-8.98389	3.93112e-06		AL7G51580	-9.88971	4.35919e-13		AL3G52080	-9.43624	1.307e-23
AL26U10030	-8.60134	5.59786e-10		AL4G19390	-8.9783	1.322e-30		AL3G42940	-9.88554	1.3032e-12		AL6G31330	-9.43588	7.50004e-11
AL8G37410	-8.60112	2.39402e-10		AL1G22840	-8.97644	2.66097e-109		AL3G52220	-9.88533	1.11503e-09		AL6G42070	-9.43308	2.73233e-30
AL1G64700	-8.6008	2.71026e-13		AL1G61980	-8.97564	0.0103822		AL6G39180	-9.88398	0.00529772		AL6G18830	-9.43088	6.34369e-07
AL8G42250	-8.60005	5.28393e-15		AL6G36370	-8.97533	7.2343e-13		AL3G37900	-9.88126	7.52729e-13		AL8G35070	-9.43019	0.000929486
AL6G35730	-8.59642	1.2209e-53		AL5G44460	-8.97477	4.91775e-42		AL7G47160	-9.87969	2.22919e-08		AL7G29490	-9.42702	7.66314e-21
AL8G42270	-8.59532	2.69594e-20		AL1G31400	-8.97356	1.94875e-10		AL7G33360	-9.87825	5.03201e-09		AL1G61580	-9.4233	6.59288e-26
AL1G35670	-8.59481	1.45291e-27		AL6G40540	-8.97152	9.61181e-21		AL3G47200	-9.87555	5.42668e-20		AL6G15900	-9.42276	1.47376e-17
AL6G33990	-8.59461	3.99314e-15		AL6G36000	-8.96552	1.85874e-11		AL1G31550	-9.86661	1.9417e-126		AL7G16190	-9.42167	1.02086e-41
AL2G38880	-8.58902	3.77741e-10		AL2G20790	-8.96281	6.65665e-46		AL269U10040	-9.86274	4.86804e-17		AL4G20240	-9.41858	4.22452e-07
AL5G13530	-8.5876	3.17373e-10		AL4G40200	-8.96254	9.97173e-51		AL4G17060	-9.86091	4.29288e-48		AL3G27280	-9.40968	6.59977e-11
AL1G32740	-8.58495	2.45789e-61		AL8G41390	-8.95922	2.63921e-13		AL3G44020	-9.85874	0.00372457		AL6G35730	-9.40404	2.06704e-64
AL3G35210	-8.5849	1.81369e-15		AL8G10790	-8.95831	3.73191e-57		AL6G37050	-9.85581	1.32531e-35		AL1G64700	-9.3922	6.69909e-16
AL8G38220	-8.5805	1.83131e-13		AL1G40330	-8.95655	3.52849e-05		AL1G37480	-9.84824	1.23449e-24		AL2G28330	-9.38692	5.50029e-07
AL4G27900	-8.57973	5.36283e-32		AL1G14760	-8.95381	4.89542e-62		AL9U10050	-9.84441	5.43832e-11		AL1G34680	-9.37854	6.42968e-15
AL1G32500	-8.57895	1.52541e-22		AL5G10390	-8.94503	4.50821e-47		AL7G15460	-9.84391	3.41659e-10		AL6G31320	-9.37792	1.56862e-06
AL6G17860	-8.57635	1.88854e-08		AL5G10520	-8.94468	1.23483e-28		AL8G12660	-9.83951	4.17295e-11		AL3G48130	-9.37506	5.94984e-13
AL6G29180	-8.57226	5.90912e-09		AL1G67110	-8.93446	1.62389e-09		AL3G21860	-9.83656	2.86768e-36		AL7G29690	-9.37383	3.12682e-16
AL3G51080	-8.57168	2.27668e-15		AL7G51380	-8.93372	3.45941e-30		AL6G26786	-9.83326	1.85956e-14		AL7G27540	-9.36911	5.30676e-13
AL1G21602	-8.56868	3.09097e-09		AL5G45950	-8.93257	3.37903e-14		AL1G60410	-9.80571	5.70692e-33		AL1G28540	-9.36907	5.34805e-12
AL5G40600	-8.56186	3.8812e-08		AL7G49520	-8.92518	3.7121e-15		AL7G25530	-9.80016	7.47267e-12		AL5G29990	-9.36508	1.06199e-08
AL2G14710	-8.56184	1.77266e-13		AL5G22610	-8.92352	5.35615e-16		AL3G41910	-9.79403	1.01575e-37		AL6G23100	-9.35969	1.18824e-24
AL6G13710	-8.56142	6.88698e-36		AL6G22290	-8.92065	5.12117e-12		AL4G37790	-9.78769	9.29622e-07		AL1G27490	-9.35799	4.55944e-08
AL1G22540	-8.56133	1.82776e-17		AL1G40140	-8.92008	2.07221e-14		AL2G39440	-9.78543	8.88382e-14		AL4G25870	-9.35634	3.05621e-22
AL3G26870	-8.55568	0.000450618		AL22U10050	-8.91966	4.27919e-21		AL1G59760	-9.77463	2.81064e-06		AL3G32130	-9.35368	1.94389e-13
AL7G31130	-8.5549	6.32377e-09		AL3G11170	-8.91961	9.53773e-15		AL7G28000	-9.76773	2.02245e-126		AL6G28520	-9.35028	2.46386e-16
AL6G21160	-8.55482	3.25474e-12		AL7G34680	-8.91845	3.33886e-13		AL8G38860	-9.76756	3.71453e-05		AL7G46510	-9.33728	1.55335e-16
AL7G10090	-8.55337	8.90281e-13		AL9U10520	-8.91348	4.60246e-13		AL4G43580	-9.76347	7.67951e-25		AL4G12080	-9.3285	3.34135e-52
AL4G29090	-8.55254	8.53309e-17		AL3G33820	-8.91161	2.62877e-14		AL41U10020	-9.76156	4.52283e-11		AL144U10010	-9.32765	8.69817e-14
AL4G34670	-8.54964	2.37734e-11		AL7G40250	-8.90541	1.23492e-08		AL3G38010	-9.75247	5.01861e-05		AL2G10500	-9.31854	1.67867e-13
AL5G30540	-8.54937	3.64771e-16		AL9U12110	-8.90465	9.63435e-49		AL6G45500	-9.74669	0.00949891		AL4G23310	-9.30723	1.36983e-13
AL7G33860	-8.54783	9.75882e-13		AL6G25960	-8.90143	3.89165e-29		AL1G26060	-9.74554	7.22983e-11		AL1G20830	-9.30684	2.77714e-90
AL8G15080	-8.54597	2.58053e-11		AL1G32740	-8.90003	4.5296e-66		AL6G45980	-9.74081	9.35005e-09		AL1G65010	-9.30109	1.42219e-35
AL5G18130	-8.54302	5.07388e-49		AL1G20680	-8.89943	5.60964e-19		AL8G42910	-9.73402	2.82367e-12		AL8G21710	-9.29518	1.6185e-20
AL4G28370	-8.54145	1.3324e-12		AL5G39310	-8.89451	3.705e-30		AL7G35880	-9.73108	1.23569e-59		AL1G53720	-9.29025	6.25733e-24
AL6G25960	-8.53745	9.1484e-27		AL2G13320	-8.88843	5.94507e-27		AL3G45540	-9.7097	1.84558e-55		AL2G26750	-9.28992	2.41909e-21
AL3G35290	-8.53597	6.46817e-24		AL1G41880	-8.88656	6.92838e-11		AL7G40240	-9.70011	6.14966e-14		AL8G39190	-9.2709	1.08665e-36
AL4G21270	-8.52953	3.94886e-14		AL7G13350	-8.88411	1.8168e-22		AL6G22490	-9.69872	0.000921678		AL7G48510	-9.26662	4.81164e-22
AL5G26650	-8.5295	3.65832e-39		AL7G10410	-8.87667	3.07556e-23		AL3G33040	-9.69446	1.96617e-11		AL5G34550	-9.26486	2.02029e-10
AL6G51550	-8.5283	1.55237e-05		AL6G42730	-8.87541	8.01334e-17		AL1G58360	-9.69414	0.00352923		AL3G26710	-9.25768	2.33756e-24
AL2G26670	-8.52696	1.63945e-19		AL1G43350	-8.86503	6.7114e-09		AL5G17510	-9.69176	6.60894e-17		AL8G38400	-9.25487	8.92038e-18
AL2G18360	-8.52667	0.000200055		AL3G18540	-8.86019	0.000144595		AL5G18960	-9.69064	3.05446e-08		AL7G32350	-9.24895	7.77679e-08
AL8G41390	-8.52564	4.34814e-12		AL3G24670	-8.85825	6.51555e-20		AL6G37960	-9.68562	2.2444e-13		AL7G24180	-9.24749	8.86643e-07
AL4G40190	-8.52472	5.8076e-14		AL2G21030	-8.85819	6.33861e-48		AL7G49020	-9.68428	5.82416e-84		AL2G26880	-9.24383	3.45328e-09
AL2G27770	-8.5236	2.53805e-22		AL3G42980	-8.85718	3.87667e-09		AL4G26870	-9.67478	5.08607e-05		AL2G15390	-9.23918	7.80668e-10
AL1G16300	-8.52152	1.76207e-11		AL4G39150	-8.85459	6.73576e-44		AL4G41780	-9.67353	6.17317e-50		AL7G51670	-9.2364	2.75041e-13
AL3G24390	-8.51744	2.734e-42		AL7G40050	-8.8534	0.000400878		AL1G53620	-9.67333	0.00386869		AL7G27280	-9.23538	3.98641e-20
AL4G41430	-8.51575	1.7241e-14		AL5G26590	-8.85131	3.14842e-15		AL3G53790	-9.67025	4.28572e-74		AL9U10700	-9.23332	2.36874e-11
AL5G17510	-8.5151	1.02389e-13		AL6G37790	-8.85126	1.82127e-44		AL6G21160	-9.6647	6.73873e-15		AL7G42390	-9.23096	1.48405e-19
AL4G10280	-8.51408	1.89628e-58		AL8G15070	-8.85072	2.84018e-07		AL2G38130	-9.65905	1.93715e-19		AL3G48870	-9.22942	1.14624e-13
AL1G18690	-8.51063	1.6989e-16		AL3G13920	-8.84967	1.56091e-13		AL1G43410	-9.65811	2.37436e-15		AL5G37070	-9.22837	2.07619e-06
AL3G36690	-8.50998	3.47759e-11		AL1G55740	-8.84886	1.07724e-05		AL3G32720	-9.65689	4.60857e-24		AL5G14250	-9.2267	1.59539e-37
AL3G34190	-8.50825	6.52722e-37		AL3G30190	-8.84793	3.07047e-12		AL8G28760	-9.65066	4.80646e-07		AL7G25530	-9.22493	7.68921e-11
AL4G36460	-8.50786	9.50224e-25		AL3G15050	-8.84537	2.40218e-09		AL5G14320	-9.64853	2.50614e-16		AL7G24100	-9.22466	3.56616e-17
AL8G36590	-8.50769	1.53585e-11		AL6G46610	-8.83713	1.1067e-31		AL2G23970	-9.64808	1.96659e-15		AL2G28320	-9.22453	4.81369e-45
AL3G22960	-8.50565	6.64957e-07		AL7G30350	-8.82711	2.21594e-14		AL3G30840	-9.64692	6.65504e-17		AL8G34950	-9.22101	3.44704e-40
AL2G21900	-8.49536	2.76702e-40		AL4G12440	-8.8242	2.28004e-13		AL100U10010	-9.64615	1.7952e-12		AL2G24960	-9.21744	5.26983e-10
AL2G14480	-8.4879	1.13141e-05		AL7G28710	-8.81847	4.45015e-47		AL1G66570	-9.64394	5.82704e-11		AL7G32850	-9.21308	5.30726e-23
AL2G36470	-8.48685	1.12671e-14		AL8G11510	-8.81502	9.9263e-10		AL1G26130	-9.64154	6.75953e-12		AL3G53620	-9.21234	1.36794e-08
AL7G33090	-8.48208	1.56321e-11		AL1G18560	-8.8108	5.02798e-22		AL6G51950	-9.64146	1.52185e-72		AL4G42390	-9.20546	5.92471e-22
AL2G10900	-8.48129	1.52845e-19		AL7G23850	-8.80368	2.05131e-12		AL3G52290	-9.63564	1.05801e-08		AL6G23140	-9.20465	4.96313e-10
AL6G15970	-8.4786	3.99931e-12		AL1G49990	-8.80255	2.87191e-06		AL6G14320	-9.6338	9.07502e-16		AL4G33190	-9.20423	7.23833e-53
AL1G39130	-8.47303	3.13696e-08		AL1G43700	-8.79402	5.76649e-13		AL1G21470	-9.63109	2.27861e-23		AL6G15290	-9.19676	3.52669e-16
AL3G51890	-8.46786	1.11281e-09		AL7G39750	-8.79278	8.49651e-07		AL1G23650	-9.6305	3.30869e-28		AL5G35680	-9.19565	1.61769e-25
AL6G35530	-8.46693	1.76884e-08		AL4G10330	-8.7915	0.0015831		AL5G13630	-9.63003	4.69794e-15		AL4G43350	-9.1955	1.31525e-09
AL3G11170	-8.45933	2.67479e-13		AL4G45670	-8.78957	5.2629e-10		AL1G42180	-9.62567	6.95084e-26		AL6G13410	-9.19505	5.64279e-07
AL3G31990	-8.45914	2.70248e-13		AL8G24230	-8.78882	1.45219e-24		AL2G28180	-9.6215	2.7058e-09		AL6G11310	-9.19375	7.13147e-46
AL5G14370	-8.45535	3.60539e-08		AL3G26430	-8.78716	1.07359e-15		AL1G42990	-9.61957	6.01274e-63		AL1G53690	-9.19275	1.70176e-06
AL1G65520	-8.45368	3.11251e-12		AL5G25360	-8.78437	1.5142e-43		AL4G27430	-9.61714	1.77362e-58		AL6G21350	-9.19144	5.89025e-46
AL3G32580	-8.44709	7.20371e-12		AL4G37590	-8.77783	3.5994e-08		AL7G23130	-9.61045	2.61917e-08		AL2G19150	-9.18921	1.62154e-09
AL6G28170	-8.43578	5.11809e-08		AL3G33920	-8.77646	5.06143e-39		AL6G24650	-9.60604	6.2488e-79		AL5G18540	-9.18734	3.5846e-15
AL2G26550	-8.4343	7.27442e-12		AL8G25980	-8.77475	3.69798e-34		AL7G26660	-9.60514	7.61906e-26		AL6G36180	-9.18658	2.0937e-25
AL7G28490	-8.42753	0.00566662		AL5G20580	-8.77167	1.18212e-28		AL2G18360	-9.60357	1.73589e-05		AL4G27700	-9.18255	7.30814e-15
AL1G24490	-8.41573	1.43062e-22		AL3G26240	-8.76877	1.54694e-14		AL4G18590	-9.60172	2.74273e-11		AL2G38780	-9.18231	4.60124e-12
AL4G26690	-8.41501	6.25542e-16		AL3G12800	-8.76461	1.0482e-11		AL1G15890	-9.59817	1.34474e-09		AL1G35670	-9.17782	1.70043e-31
AL2G29930	-8.41375	2.15345e-12		AL5G21120	-8.75924	3.01073e-17		AL1G12040	-9.59522	5.99555e-08		AL1G40520	-9.1729	1.59263e-06
AL9U11140	-8.41293	8.93376e-11		AL8G26240	-8.75785	9.09244e-09		AL5G44090	-9.58197	1.35253e-11		AL1G59800	-9.16461	2.76496e-14
AL7G14880	-8.41132	8.28723e-28		AL5G46000	-8.7577	5.30339e-62		AL1G20850	-9.58141	7.94131e-21		AL8G25920	-9.15571	1.10857e-69
AL6G40700	-8.40876	2.68781e-13		AL5G14320	-8.75712	1.52973e-13		AL4G37320	-9.57519	8.02546e-09		AL1G16120	-9.15411	1.4232e-09
AL8G20390	-8.40562	1.20799e-11		AL3G25330	-8.75568	1.26797e-12		AL2G39050	-9.5742	0.0178806		AL1G62280	-9.15173	0.000138607
AL6G31600	-8.40424	5.97723e-67		AL5G17610	-8.75114	1.63555e-17		AL1G15880	-9.57136	3.46138e-06		AL6G23780	-9.14281	9.50037e-13
AL4G38610	-8.40219	4.16499e-11		AL6G35300	-8.74749	2.09748e-15		AL8G43450	-9.56584	9.22508e-23		AL4G41170	-9.13905	2.59459e-27
AL8G25980	-8.40159	3.01084e-31		AL7G29860	-8.74362	3.13955e-12		AL8G37100	-9.56237	9.29852e-10		AL1G23550	-9.13374	3.85193e-17
AL5G45500	-8.40089	4.07321e-12		AL5G15010	-8.73717	2.04661e-57		AL7G34530	-9.55814	3.80408e-25		AL6G53440	-9.12994	0.00197797
AL8G44322	-8.39752	1.42239e-11		AL4G29130	-8.73271	1.24275e-21		AL4G12390	-9.55327	1.88835e-06		AL3G38850	-9.12875	1.17226e-08
AL4G20500	-8.39152	3.65657e-08		AL1G21700	-8.72745	2.80992e-28		AL4G22080	-9.55063	8.73989e-11		AL1G13190	-9.12466	4.16454e-13
AL7G32910	-8.38729	1.19677e-13		AL3G46190	-8.72685	4.43125e-23		AL7G34520	-9.54718	1.38814e-09		AL1G58200	-9.12319	3.36046e-49
AL2G35920	-8.38719	3.39145e-05		AL6G26190	-8.7262	2.11277e-31		AL1G63660	-9.54076	1.58644e-15		AL2G37060	-9.12125	4.6872e-27
AL2G32150	-8.38553	2.95441e-12		AL7G32360	-8.71995	5.52089e-12		AL8G14860	-9.53329	1.80734e-16		AL5G13260	-9.12056	3.54298e-25
AL2G37120	-8.38416	7.73008e-12		AL2G28620	-8.71602	1.2308e-10		AL5G33910	-9.52955	4.16383e-08		AL1G27670	-9.11951	4.27274e-08
AL1G19800	-8.37947	3.0188e-30		AL7G10090	-8.71264	3.60662e-13		AL8G27090	-9.52729	3.95036e-12		AL1G48370	-9.11772	0.000304569
AL2G24960	-8.37915	2.59647e-08		AL1G32250	-8.70975	3.95137e-16		AL2G22180	-9.51942	1.90654e-11		AL1G63260	-9.11609	1.66596e-65
AL1G60330	-8.37525	8.91224e-13		AL7G39110	-8.70936	0.000139786		AL1G64450	-9.51743	4.34787e-05		AL325U10010	-9.11325	1.10483e-09
AL1G67110	-8.37249	2.04022e-08		AL1G16300	-8.70883	6.35381e-12		AL7G17620	-9.51546	8.18438e-08		AL4G19390	-9.10562	1.59919e-31
AL3G40880	-8.37228	1.26552e-11		AL1G33000	-8.70283	1.79789e-38		AL3G53830	-9.51519	2.09516e-85		AL1G49500	-9.10514	8.10289e-10
AL3G30190	-8.37165	5.16782e-11		AL3G14050	-8.70052	4.10452e-34		AL7G40250	-9.51314	1.13444e-09		AL1G23890	-9.10385	8.75516e-08
AL3G43880	-8.36973	2.80625e-24		AL5G12990	-8.6989	2.34505e-05		AL2G28820	-9.5129	4.76756e-11		AL4G23710	-9.10031	1.12472e-08
AL1G65050	-8.3691	1.5958e-10		AL2G15240	-8.69576	8.22716e-11		AL1G50080	-9.50948	7.61056e-05		AL5G45950	-9.09694	7.91756e-15
AL7G45090	-8.36161	4.23985e-24		AL4G26350	-8.69477	0.0021658		AL5G18590	-9.50639	1.53914e-19		AL6G33510	-9.09572	3.37625e-32
AL2G19860	-8.36054	1.42055e-08		AL8G42140	-8.68683	9.58936e-14		AL3G39640	-9.50607	1.00922e-16		AL3G44570	-9.09488	1.63115e-50
AL284U10020	-8.35645	0.000266684		AL6G31600	-8.6859	1.22943e-71		AL1G18550	-9.49955	7.63034e-28		AL7G24480	-9.08913	8.95254e-08
AL1G53690	-8.35423	1.84689e-05		AL7G40590	-8.68516	4.22671e-15		AL8G42300	-9.48937	1.49742e-22		AL1G31450	-9.08795	1.39154e-100
AL7G14560	-8.35118	9.74599e-11		AL4G14880	-8.68409	1.18165e-27		AL1G48360	-9.48911	4.77025e-14		AL6G35620	-9.08487	1.02822e-27
AL1G59850	-8.34738	5.34124e-77		AL2G28860	-8.68267	2.49527e-28		AL3G17230	-9.48772	1.5198e-11		AL3G19190	-9.08428	3.59534e-14
AL5G33230	-8.34298	2.53221e-13		AL2G14710	-8.68146	9.44591e-14		AL1G32360	-9.47287	4.83448e-25		AL1G65520	-9.0747	4.03246e-14
AL3G22650	-8.34216	3.66118e-22		AL5G40600	-8.6812	2.15822e-08		AL7G39600	-9.46796	0.0411424		AL6G30400	-9.06976	6.15858e-22
AL5G45110	-8.34098	2.65139e-34		AL7G20690	-8.67711	2.3626e-11		AL2G37960	-9.46524	1.23179e-17		AL2G25620	-9.06774	2.06266e-13
AL4G46920	-8.34032	4.54419e-11		AL1G50350	-8.66787	2.55447e-14		AL1G21410	-9.46275	0.0184227		AL284U10020	-9.0666	5.93006e-05
AL7G35210	-8.34012	1.65278e-75		AL6G13980	-8.66761	2.54919e-14		AL2G10500	-9.4492	1.29991e-13		AL2G28990	-9.06524	5.0432e-49
AL4G44040	-8.33929	4.18136e-12		AL8G32700	-8.66617	2.05896e-64		AL5G31450	-9.44726	2.72391e-78		AL7G42990	-9.06045	8.66521e-21
AL5G26760	-8.33757	1.29817e-08		AL3G14370	-8.66491	2.27827e-20		AL4G14760	-9.44661	0.00166231		AL3G49780	-9.06021	1.2771e-53
AL1G61750	-8.33224	9.00429e-09		AL2G12210	-8.6649	3.80984e-11		AL2G12210	-9.44569	1.05169e-12		AL1G43070	-9.05889	2.71395e-91
AL1G50350	-8.33041	3.02271e-13		AL4G21850	-8.66399	7.0091e-55		AL4G20290	-9.44313	4.01373e-18		AL2G28820	-9.05693	2.1569e-10
AL1G16350	-8.32579	2.32664e-06		AL4G23860	-8.6614	4.53743e-24		AL6G43090	-9.44271	8.40668e-07		AL60U10020	-9.05478	4.81909e-14
AL2G21640	-8.32215	9.2278e-09		AL3G36690	-8.6593	1.62395e-11		AL7G47170	-9.44021	1.03573e-106		AL2G12650	-9.04604	0.000806184
AL7G52170	-8.32044	3.20903e-28		AL4G38210	-8.65823	7.48999e-11		AL7G13350	-9.4391	8.07639e-25		AL2G40570	-9.04474	1.77549e-40
AL2G24450	-8.31178	2.91077e-12		AL7G34290	-8.65784	1.88674e-11		AL7G34970	-9.43908	1.6613e-184		AL3G51340	-9.04182	4.91435e-29
AL4G39280	-8.31065	6.31135e-32		AL7G30340	-8.65733	2.00045e-06		AL5G32560	-9.43826	1.02169e-16		AL6G36200	-9.03477	7.57754e-05
AL1G61010	-8.30907	4.91805e-63		AL7G31910	-8.65463	2.30031e-21		AL4G14930	-9.43808	1.55264e-09		AL6G53190	-9.03183	2.384e-06
AL5G15290	-8.30527	8.30439e-41		AL4G15960	-8.65462	3.28067e-08		AL5G17760	-9.42258	1.20365e-12		AL4G43510	-9.02951	1.04784e-69
AL6G41420	-8.30282	2.35787e-46		AL4G32760	-8.6472	1.32081e-06		AL8G37360	-9.42139	2.83529e-05		AL7G22600	-9.0285	4.9478e-20
AL4G25040	-8.29953	2.77356e-07		AL3G10160	-8.64577	2.71571e-14		AL6G18640	-9.41492	6.07386e-39		AL3G30860	-9.02819	3.57668e-16
AL5G14870	-8.29635	1.11789e-09		AL7G48130	-8.64327	1.43391e-24		AL3G29260	-9.41488	1.68111e-07		AL6G21330	-9.02565	2.5821e-09
AL7G44090	-8.29543	2.60508e-15		AL6G43730	-8.64188	4.60155e-15		AL5G37000	-9.41485	2.06198e-11		AL3G28370	-9.02561	0.00112619
AL6G21350	-8.29455	2.07523e-37		AL2G18360	-8.64143	0.000146695		AL3G13730	-9.41466	3.67608e-13		AL4G37710	-9.02467	1.88263e-12
AL8G11040	-8.29447	1.33712e-07		AL3G38810	-8.63916	9.76177e-99		AL7G14080	-9.41268	0.00297685		AL1G40080	-9.02389	3.56813e-39
AL8G23440	-8.29103	1.67821e-08		AL6G19560	-8.63781	2.01994e-20		AL7G45090	-9.40513	2.10825e-30		AL4G22010	-9.02304	1.16792e-30
AL5G36310	-8.2864	6.93545e-12		AL1G19470	-8.63504	7.73345e-13		AL6G37370	-9.40494	4.87339e-07		AL1G60140	-9.02235	0.0180842
AL3G53330	-8.28395	1.3812e-13		AL1G29370	-8.62809	1.1619e-23		AL8G27080	-9.40308	6.43988e-09		AL4G41430	-9.021	2.67829e-16
AL1G41430	-8.2816	1.61055e-10		AL7G31920	-8.62532	1.08109e-13		AL7G24020	-9.39998	3.34241e-16		AL1G60280	-9.01885	5.39968e-07
AL4G34160	-8.27933	1.53731e-34		AL2G26710	-8.62301	2.5134e-10		AL8G38420	-9.39607	1.32791e-08		AL3G37890	-9.01719	2.01638e-23
AL5G42010	-8.27895	1.03873e-09		AL2G28140	-8.61321	0.0463797		AL4G26450	-9.39567	2.58926e-15		AL1G50120	-9.01534	3.50152e-05
AL5G22460	-8.27434	1.0552e-20		AL1G41710	-8.61292	1.17712e-13		AL2G35830	-9.39105	4.42701e-10		AL5G28670	-9.01479	5.96198e-18
AL7G24180	-8.2648	1.56708e-05		AL6G16900	-8.61093	8.04106e-36		AL7G16300	-9.37579	2.20017e-43		AL5G45500	-9.01269	6.0913e-14
AL1G41710	-8.26155	1.18082e-12		AL4G22880	-8.60919	6.8465e-17		AL1G50720	-9.37396	5.03965e-10		AL7G11980	-9.01268	2.49119e-14
AL1G15590	-8.25884	1.72076e-16		AL4G23560	-8.60852	7.04998e-05		AL6G38360	-9.37388	1.66992e-07		AL6G13960	-8.9993	7.31341e-27
AL1G49500	-8.25778	4.00282e-08		AL9U12060	-8.60618	3.78362e-12		AL4G43570	-9.36486	3.95062e-17		AL4G46090	-8.99922	1.62626e-56
AL1G65070	-8.25468	1.14977e-05		AL3G28470	-8.60343	1.39604e-67		AL8G34550	-9.36367	5.9209e-15		AL1G26920	-8.99778	1.64386e-50
AL7G36440	-8.253	9.63713e-39		AL8G38320	-8.60192	2.23273e-66		AL2G23060	-9.35522	3.25028e-17		AL6G50860	-8.99699	2.72748e-17
AL6G41280	-8.25008	9.39306e-13		AL7G35930	-8.60053	1.25883e-21		AL8G45140	-9.35028	4.37662e-15		AL3G21460	-8.99391	7.29836e-30
AL7G50960	-8.24739	1.57824e-06		AL7G51670	-8.59958	1.92375e-11		AL7G24510	-9.34952	2.67603e-19		AL1G63450	-8.99253	3.2519e-40
AL325U10010	-8.24546	5.57159e-08		AL3G49080	-8.59893	9.69048e-06		AL1G14770	-9.34707	3.58557e-228		AL7G36220	-8.99199	2.956e-55
AL2G11860	-8.23946	6.34863e-14		AL1G26600	-8.59813	1.94682e-33		AL6G30620	-9.33931	1.22985e-08		AL4G12280	-8.98541	0.000127588
AL6G38820	-8.23779	2.80248e-11		AL8G30990	-8.59773	6.11558e-36		AL2G34700	-9.33383	2.65777e-05		AL1G39170	-8.98325	3.89041e-19
AL7G24790	-8.23637	2.5891e-23		AL6G38980	-8.59707	6.50263e-117		AL6G28560	-9.33275	5.56198e-17		AL6G17750	-8.98265	4.42362e-15
AL5G30390	-8.23191	3.22918e-19		AL2G38830	-8.59182	8.94114e-46		AL8G41770	-9.32431	5.09963e-10		AL7G32080	-8.98114	0.00013043
AL3G37680	-8.2315	2.27578e-07		AL2G23090	-8.58994	9.02439e-48		AL2G41010	-9.32342	3.12808e-57		AL6G47450	-8.98045	0.0419731
AL3G49610	-8.23111	2.40722e-38		AL1G63450	-8.58244	1.21822e-36		AL2G26050	-9.32092	1.4765e-233		AL3G47510	-8.97724	1.42727e-25
AL6G53380	-8.21883	1.79305e-13		AL7G24020	-8.57998	2.87626e-14		AL3G14150	-9.31922	1.16878e-06		AL3G10160	-8.95963	2.29301e-15
AL8G29320	-8.21783	0.00126773		AL7G18330	-8.5792	5.14796e-17		AL7G46720	-9.31868	2.60885e-19		AL5G23560	-8.95759	1.04048e-08
AL4G11660	-8.21725	1.61511e-14		AL6G47640	-8.57771	1.66183e-23		AL4G39680	-9.31502	7.21905e-17		AL7G31920	-8.957	6.48252e-15
AL3G24560	-8.21606	1.44614e-10		AL2G35530	-8.57686	4.19962e-13		AL1G65990	-9.31268	4.13352e-10		AL2G37090	-8.9533	2.16697e-08
AL3G54120	-8.21519	3.79511e-13		AL2G23820	-8.57461	0.00245016		AL4G38680	-9.30684	3.31207e-08		AL1G51050	-8.95213	7.81167e-12
AL1G10180	-8.21453	1.02389e-13		AL5G37500	-8.57402	1.9798e-31		AL8G23870	-9.30391	2.77009e-108		AL5G31370	-8.95177	4.82539e-22
AL5G34340	-8.21413	5.55588e-78		AL5G24480	-8.57116	6.10735e-40		AL1G34460	-9.30221	1.41955e-06		AL7G30910	-8.95102	3.31222e-57
AL1G43350	-8.20877	1.04574e-07		AL5G13750	-8.56517	5.50879e-37		AL4G23170	-9.30212	8.08521e-47		AL8G22520	-8.94989	0.00324183
AL3G23240	-8.19947	2.05371e-13		AL5G30000	-8.55776	6.23732e-08		AL5G40600	-9.30016	1.58713e-09		AL3G30090	-8.94069	1.26081e-11
AL4G45440	-8.19543	1.77114e-05		AL3G35880	-8.55629	1.00022e-37		AL7G46480	-9.29374	2.31931e-17		AL8G18290	-8.93788	5.31472e-06
AL1G38200	-8.19109	5.42753e-06		AL4G11660	-8.55221	1.36566e-15		AL1G54610	-9.28967	9.22949e-07		AL5G19770	-8.93721	0.0112422
AL2G29940	-8.18853	4.43053e-39		AL5G22700	-8.54823	1.35957e-13		AL2G26060	-9.28476	1.21844e-07		AL5G24290	-8.93703	1.40695e-17
AL5G37990	-8.18521	3.51416e-14		AL7G24820	-8.54303	3.32546e-56		AL4G34710	-9.2748	1.1516e-10		AL1G64550	-8.93666	2.29e-14
AL5G25750	-8.18496	3.74185e-11		AL6G48240	-8.54148	1.21213e-54		AL7G26620	-9.26849	3.99713e-14		AL3G29720	-8.93433	7.72179e-30
AL3G32710	-8.1849	6.79672e-13		AL1G39130	-8.54009	2.39127e-08		AL7G21830	-9.26839	1.01182e-09		AL1G67280	-8.93297	1.76367e-10
AL2G21680	-8.18357	1.31713e-31		AL2G31730	-8.53954	1.23668e-09		AL8G13180	-9.25935	1.55221e-27		AL5G40810	-8.92344	5.4571e-13
AL7G40590	-8.18235	1.7981e-13		AL4G27270	-8.53723	4.72902e-06		AL1G47510	-9.24911	4.3775e-44		AL7G36720	-8.92267	4.12055e-29
AL4G12560	-8.18127	4.88621e-10		AL2G26720	-8.53589	2.22165e-31		AL3G50430	-9.24543	1.09269e-111		AL6G17050	-8.91718	0.00033416
AL1G51910	-8.18099	1.10235e-30		AL1G11450	-8.53115	3.26077e-13		AL1G41420	-9.24335	4.47183e-183		AL1G17780	-8.91205	1.46683e-47
AL6G38980	-8.17934	1.49422e-105		AL6G36870	-8.52867	6.24763e-123		AL6G23750	-9.24171	2.94278e-46		AL2G18630	-8.91043	2.96047e-17
AL2G30620	-8.17377	3.04128e-14		AL4G32080	-8.52599	3.23892e-10		AL6G35420	-9.23763	1.86135e-05		AL7G39350	-8.90704	4.72376e-80
AL2G25390	-8.17247	1.65576e-43		AL1G40080	-8.52559	4.68052e-35		AL4G25550	-9.23675	3.14594e-13		AL2G24840	-8.90626	0.00297562
AL6G50680	-8.1699	5.24871e-18		AL3G21850	-8.52533	3.65595e-10		AL7G33770	-9.23632	5.35164e-07		AL8G23450	-8.90476	9.87758e-09
AL6G42730	-8.16433	2.74646e-14		AL6G42420	-8.52413	6.46143e-14		AL7G12210	-9.23335	0.000427283		AL5G33230	-8.90316	3.46246e-15
AL3G27610	-8.16316	3.99488e-11		AL4G43390	-8.5182	6.81794e-13		AL8G15130	-9.22958	0.0265055		AL6G33530	-8.90237	2.78865e-06
AL6G19950	-8.16147	3.74938e-12		AL3G51640	-8.51734	6.4101e-11		AL8G13870	-9.22842	1.97941e-07		AL8G41600	-8.90222	1.46454e-81
AL2G19150	-8.15947	1.33508e-07		AL80U10030	-8.51723	0.000381022		AL6G44160	-9.22688	1.01138e-11		AL1G56510	-8.90187	2.5553e-19
AL6G31400	-8.15396	1.74977e-11		AL1G67230	-8.51653	0.000153276		AL8G44070	-9.2259	1.29096e-26		AL6G47210	-8.89903	4.89945e-19
AL1G42870	-8.15222	6.03559e-24		AL5G16420	-8.51325	6.05603e-18		AL1G28480	-9.22331	1.61108e-31		AL6G52220	-8.89774	2.02492e-06
AL6G16740	-8.15189	0.0091206		AL7G48560	-8.51147	2.23956e-12		AL8G24410	-9.22223	1.85078e-14		AL7G26620	-8.89638	6.93147e-14
AL1G15390	-8.15142	0.000324329		AL1G25060	-8.50965	3.39872e-12		AL7G18740	-9.22127	3.08139e-30		AL3G31740	-8.89307	5.04848e-06
AL1G41180	-8.14874	6.3271e-33		AL7G35560	-8.502	7.24134e-06		AL6G47320	-9.22008	3.16731e-66		AL3G32410	-8.8925	0.00012784
AL8G18090	-8.14772	5.41113e-20		AL2G38180	-8.5	5.73619e-49		AL8G37070	-9.21585	1.00092e-13		AL7G12900	-8.88238	3.75882e-52
AL1G41150	-8.14685	1.08347e-11		AL7G45400	-8.49963	1.30848e-06		AL4G29700	-9.21085	3.06595e-60		AL7G13410	-8.88031	1.11306e-22
AL4G39570	-8.14487	2.46486e-15		AL7G15540	-8.49893	1.21636e-15		AL1G59320	-9.20272	2.12604e-10		AL5G13940	-8.86562	0.00300124
AL8G42140	-8.14373	3.85365e-12		AL1G61090	-8.49836	1.65339e-21		AL7G21370	-9.19659	3.73641e-16		AL5G31390	-8.86408	2.35797e-19
AL3G39640	-8.13915	5.6238e-13		AL1G65810	-8.49771	5.34276e-17		AL8G11510	-9.19499	1.99195e-10		AL1G59880	-8.86333	7.91325e-11
AL6G12450	-8.13819	6.46536e-36		AL41U10030	-8.49633	5.88817e-15		AL346U10010	-9.19118	0.000669975		AL1G46030	-8.8605	3.4271e-12
AL2G33620	-8.13615	2.9832e-11		AL1G12050	-8.49628	2.93345e-12		AL5G40840	-9.18811	6.35743e-08		AL4G41800	-8.85834	3.05895e-66
AL5G33500	-8.13558	2.08975e-103		AL6G29330	-8.49116	2.07519e-49		AL5G29870	-9.18612	1.17181e-32		AL2G33200	-8.85801	2.05202e-20
AL4G26760	-8.13149	3.27069e-12		AL5G18910	-8.48858	2.89417e-25		AL4G14340	-9.18559	5.57611e-11		AL3G51800	-8.85542	2.83699e-07
AL7G30540	-8.12798	1.96843e-12		AL7G12320	-8.48446	2.50977e-65		AL8G22710	-9.1841	0.00142854		AL2G28860	-8.85383	1.59518e-29
AL6G37250	-8.12579	8.31711e-42		AL7G51400	-8.48104	5.88474e-22		AL5G43020	-9.18129	2.2381e-15		AL3G17480	-8.84885	0.0217372
AL1G34700	-8.12255	1.52999e-24		AL4G20290	-8.46606	5.55618e-15		AL1G32690	-9.18123	3.45353e-16		AL7G26660	-8.84403	1.58492e-22
AL3G47270	-8.1224	1.06989e-07		AL7G36440	-8.45954	1.08773e-40		AL1G51240	-9.18048	7.88709e-15		AL4G19200	-8.8413	1.12084e-15
AL2G13320	-8.12126	1.57075e-22		AL3G12460	-8.45593	1.50654e-11		AL3G32410	-9.17757	7.14875e-05		AL3G36320	-8.83273	2.70699e-22
AL4G22080	-8.11501	4.07217e-08		AL7G12190	-8.45589	1.52568e-40		AL3G38590	-9.17476	2.41666e-08		AL3G16640	-8.83248	3.51667e-38
AL6G41780	-8.1122	8.0595e-38		AL6G27630	-8.4483	4.63049e-54		AL7G31100	-9.17257	4.39852e-05		AL1G44850	-8.82963	2.94008e-31
AL4G27734	-8.11019	1.98721e-13		AL5G35410	-8.44753	1.16208e-15		AL1G24520	-9.17102	3.32207e-176		AL8G14290	-8.82677	0.00571014
AL8G41600	-8.10843	1.93561e-67		AL2G38810	-8.4474	0.000136978		AL3G26970	-9.16723	4.3716e-12		AL8G40150	-8.82461	5.88368e-10
AL2G27540	-8.10725	5.43388e-15		AL1G56460	-8.44732	0.000100612		AL5G13140	-9.16577	3.36773e-15		AL3G27770	-8.81899	4.34539e-10
AL7G32030	-8.10126	8.53035e-24		AL2G37110	-8.44595	2.72933e-06		AL3G33440	-9.1642	0.00816185		AL2G16010	-8.81664	7.95354e-16
AL7G27500	-8.09742	1.8528e-12		AL5G14030	-8.44572	3.42978e-32		AL4G38290	-9.16255	2.39283e-08		AL8G27150	-8.81486	1.16575e-05
AL1G26900	-8.09531	2.37611e-06		AL7G52620	-8.44333	6.71665e-42		AL1G23100	-9.16068	1.35862e-11		AL2G13220	-8.81456	2.46982e-06
AL2G34000	-8.09443	3.76736e-39		AL2G37120	-8.4406	6.77979e-12		AL5G44970	-9.14754	5.14546e-42		AL1G36830	-8.8143	0.000259653
AL3G52940	-8.0942	4.34051e-15		AL1G62250	-8.43461	7.02349e-08		AL3G29240	-9.14347	1.22661e-09		AL6G23950	-8.81386	1.85616e-29
AL8G37330	-8.09254	2.22806e-14		AL1G48480	-8.4254	3.06065e-10		AL1G58960	-9.13921	9.15714e-10		AL1G43360	-8.8133	3.78896e-44
AL1G56510	-8.09046	5.61703e-16		AL4G26690	-8.42192	1.06619e-15		AL2G23980	-9.13677	1.26097e-17		AL3G35420	-8.81007	1.56403e-19
AL1G28190	-8.08829	1.11408e-12		AL5G22450	-8.42041	4.23047e-40		AL1G52120	-9.13576	1.67816e-08		AL3G32710	-8.80608	5.74473e-15
AL1G60310	-8.0828	4.18275e-05		AL5G36670	-8.41996	6.91047e-15		AL1G16300	-9.13535	2.08799e-12		AL4G18510	-8.80471	0.00152251
AL80U10010	-8.08218	3.68913e-13		AL6G50680	-8.41583	3.95676e-19		AL1G65640	-9.13517	1.35309e-08		AL6G15890	-8.80229	6.83351e-24
AL4G11450	-8.07652	1.16527e-14		AL2G41790	-8.41144	0.0141738		AL7G10740	-9.13185	9.00865e-13		AL5G32210	-8.79904	1.00032e-12
AL5G13010	-8.07558	1.26218e-07		AL2G30460	-8.40981	1.22943e-71		AL5G19870	-9.1312	2.80921e-10		AL3G29620	-8.7893	7.27164e-13
AL845U10020	-8.07405	4.9936e-12		AL6G12580	-8.40843	1.48909e-25		AL4G25140	-9.12811	3.49951e-07		AL5G40100	-8.78813	7.35883e-27
AL6G42850	-8.07315	0.00102091		AL1G11930	-8.40824	6.55574e-21		AL964U10010	-9.12353	6.27046e-42		AL2G41800	-8.78776	1.60635e-28
AL96U10020	-8.07185	0.00123031		AL2G17820	-8.40273	3.15073e-08		AL2G40040	-9.12113	1.33369e-18		AL8G37360	-8.78623	0.000108111
AL3G36540	-8.07162	2.75579e-11		AL3G25950	-8.39348	9.96482e-57		AL7G11840	-9.11959	1.54747e-60		AL4G10280	-8.78415	2.05533e-62
AL1G18890	-8.06725	8.63163e-33		AL7G37970	-8.39347	1.2013e-11		AL8G27350	-9.11403	8.19901e-227		AL4G37650	-8.78132	1.34797e-13
AL4G34100	-8.06473	2.2949e-09		AL7G49380	-8.39038	3.15492e-36		AL3G32460	-9.10743	2.62259e-34		AL8G28030	-8.77915	7.02915e-56
AL5G26040	-8.06152	0.000862502		AL7G23710	-8.38255	7.39194e-17		AL6G18060	-9.09883	1.23858e-10		AL3G28160	-8.77497	2.21384e-12
AL8G13020	-8.06049	5.68938e-105		AL4G27734	-8.37762	3.57136e-14		AL7G12780	-9.09079	2.37035e-06		AL2G38180	-8.76989	3.7709e-52
AL4G20290	-8.0573	1.27444e-13		AL1G12340	-8.3766	1.37192e-14		AL9U10030	-9.0888	7.15449e-08		AL6G25070	-8.76982	1.61369e-14
AL6G38370	-8.05694	3.98654e-16		AL1G17540	-8.3741	2.49503e-07		AL1G36070	-9.08711	2.98752e-83		AL1G27680	-8.76934	1.2945e-10
AL2G36820	-8.05683	1.23912e-08		AL6G21680	-8.36464	3.64712e-72		AL3G13660	-9.08443	6.22299e-134		AL2G38700	-8.76161	1.80638e-23
AL2G38680	-8.05228	4.79511e-06		AL1G23800	-8.36321	8.2767e-11		AL6G44280	-9.08217	2.51658e-14		AL7G31030	-8.75769	3.72289e-43
AL4G47390	-8.05034	2.92115e-09		AL6G36850	-8.36204	6.55923e-09		AL1G43240	-9.08058	2.64544e-11		AL7G46740	-8.75724	5.3312e-07
AL1G25720	-8.04967	5.05056e-12		AL2G25125	-8.35017	0.00135445		AL5G15160	-9.07909	1.70223e-13		AL1G25394	-8.75611	2.56063e-13
AL8G16660	-8.04961	0.000407197		AL1G35860	-8.34696	7.77096e-16		AL8G13850	-9.07818	7.9561e-05		AL8G36750	-8.75531	1.21003e-51
AL2G26090	-8.04662	1.75019e-39		AL5G26710	-8.34688	1.84868e-19		AL8G31980	-9.07111	7.03591e-14		AL8G13890	-8.75522	2.30626e-16
AL4G29130	-8.0425	2.30899e-18		AL7G15770	-8.34685	2.32694e-10		AL7G21210	-9.06767	2.13123e-06		AL5G26360	-8.75468	2.48845e-09
AL3G29175	-8.04212	6.81261e-12		AL1G11670	-8.34684	3.94427e-24		AL2G29560	-9.06676	8.32283e-09		AL3G37940	-8.7524	3.39e-16
AL8G41380	-8.04075	0.00243565		AL6G16810	-8.34414	1.12208e-49		AL1G43950	-9.05676	5.36905e-44		AL1G61520	-8.74766	9.93409e-14
AL5G35470	-8.03766	5.14791e-33		AL6G35530	-8.34395	3.10921e-08		AL3G16760	-9.0556	1.18577e-39		AL6G34070	-8.74469	8.60812e-31
AL8G17540	-8.03299	2.17766e-09		AL7G24190	-8.34377	1.0866e-07		AL1G48130	-9.05518	1.05781e-10		AL5G38400	-8.74235	5.53718e-07
AL1G56470	-8.02849	1.71328e-05		AL3G38830	-8.34244	2.48002e-32		AL6G28910	-9.05451	2.09855e-10		AL8G23920	-8.7422	1.91128e-11
AL5G14030	-8.02753	4.67431e-29		AL1G61030	-8.34179	7.1681e-05		AL6G40660	-9.05251	1.30737e-31		AL4G31270	-8.741	0.00015481
AL1G33000	-8.02387	1.09615e-32		AL7G39350	-8.33724	7.48082e-70		AL6G38560	-9.05238	1.03605e-11		AL6G31500	-8.73608	2.30368e-14
AL3G16430	-8.02382	8.74219e-11		AL4G16860	-8.33666	2.01738e-05		AL4G34960	-9.04945	5.30002e-123		AL4G35910	-8.73165	8.92712e-53
AL6G52450	-8.02218	2.72753e-10		AL7G18950	-8.33453	7.36762e-11		AL4G37420	-9.04928	0.000193947		AL6G35310	-8.72931	7.05127e-06
AL6G23100	-8.018	4.63453e-18		AL2G30270	-8.33115	7.08416e-22		AL5G27770	-9.04159	1.72078e-15		AL7G20590	-8.72244	9.52341e-08
AL5G33820	-8.01596	1.20497e-35		AL7G51070	-8.33084	4.3721e-09		AL2G40010	-9.04103	2.23714e-54		AL6G41570	-8.7221	1.89138e-05
AL22U10100	-8.01457	3.61083e-09		AL8G25250	-8.32556	5.75486e-13		AL8G11310	-9.04077	1.5107e-05		AL1G15940	-8.72078	2.86239e-08
AL6G52030	-8.01169	3.71661e-09		AL6G47960	-8.32322	3.04766e-15		AL6G41770	-9.04058	2.16675e-05		AL5G16100	-8.71899	0.00135267
AL1G66430	-8.01053	0.000115702		AL7G45520	-8.32292	3.42813e-16		AL6G22700	-9.03917	5.37646e-09		AL7G14530	-8.71427	1.91514e-14
AL5G16750	-8.00989	1.06235e-14		AL5G17570	-8.32252	1.91788e-05		AL6G22580	-9.03674	3.59124e-05		AL3G10650	-8.71296	5.78879e-10
AL1G47510	-8.00737	5.4253e-33		AL2G11520	-8.32075	2.21043e-11		AL4G38480	-9.03319	1.40494e-09		AL6G38830	-8.71245	6.59799e-12
AL4G42400	-8.00516	7.74894e-06		AL1G67280	-8.31809	4.17754e-09		AL3G21820	-9.03231	3.25178e-25		AL3G29250	-8.70976	3.33437e-17
AL1G52480	-8.0029	1.28226e-07		AL7G45900	-8.31586	4.90387e-27		AL3G22190	-9.03151	7.81373e-15		AL6G43180	-8.7083	2.85742e-05
AL7G48040	-8.00235	4.58934e-09		AL2G20630	-8.31517	1.92654e-82		AL4G15340	-9.02387	1.64393e-09		AL8G11940	-8.70718	2.34147e-10
AL6G38300	-8.00144	4.66626e-17		AL3G12220	-8.31498	2.21451e-33		AL4G35610	-9.02366	1.30152e-11		AL3G29110	-8.70536	1.19205e-66
AL7G32380	-8.0011	5.32551e-53		AL3G31490	-8.31423	1.03423e-13		AL5G15670	-9.02073	3.66574e-07		AL8G10810	-8.70003	3.59979e-33
AL1G63300	-8.00095	1.6246e-46		AL5G33230	-8.31098	3.38758e-13		AL5G19530	-9.02026	2.81676e-08		AL1G38200	-8.69948	1.03106e-06
AL4G46090	-8.0004	1.43834e-44		AL4G34100	-8.30935	6.20837e-10		AL1G37560	-9.02017	2.00068e-20		AL2G18360	-8.69222	0.000128958
AL1G32690	-7.99901	2.82425e-13		AL2G21670	-8.30417	1.36223e-38		AL1G29840	-9.01871	3.14924e-35		AL7G29660	-8.68961	1.77553e-21
AL2G28720	-7.9985	1.03769e-44		AL2G22140	-8.29685	1.65461e-27		AL5G41930	-9.01853	3.77664e-58		AL1G52620	-8.68829	8.67919e-43
AL7G40110	-7.99268	6.20823e-30		AL5G20280	-8.2896	5.9811e-52		AL4G42210	-9.01634	5.63571e-10		AL7G23630	-8.68406	5.35736e-10
AL112U10020	-7.99196	2.87445e-25		AL3G11020	-8.28848	6.71377e-13		AL5G33950	-9.01512	1.60915e-07		AL8G15440	-8.6811	5.88783e-15
AL1G46030	-7.99031	6.11415e-10		AL1G67210	-8.28387	1.64477e-11		AL8G36020	-9.01098	1.87947e-09		AL1G28190	-8.68083	1.27181e-14
AL5G14340	-7.98414	1.81781e-06		AL4G35520	-8.28275	2.81374e-62		AL3G51560	-9.00741	3.39216e-12		AL8G20050	-8.67657	4.57152e-08
AL3G28190	-7.984	6.85197e-34		AL2G12660	-8.2822	7.58747e-15		AL4G42100	-9.0066	7.63725e-06		AL1G38930	-8.67424	6.08704e-21
AL8G11510	-7.98079	4.39292e-08		AL1G45450	-8.28054	2.00598e-14		AL7G11280	-9.00454	6.52256e-05		AL4G36170	-8.67309	2.58226e-23
AL1G65810	-7.98051	4.85038e-15		AL325U10010	-8.27916	5.05785e-08		AL1G37690	-9.00267	0.0133411		AL2G18400	-8.67287	6.88437e-13
AL6G29270	-7.97988	1.01e-06		AL4G16330	-8.2765	1.05873e-05		AL7G39200	-9.00248	1.79392e-13		AL6G35430	-8.6699	8.00978e-13
AL6G38830	-7.97845	5.60393e-10		AL3G49780	-8.2757	9.22248e-45		AL2G26630	-8.99978	3.3606e-12		AL6G42810	-8.66883	4.1786e-09
AL8G38880	-7.97589	4.68978e-30		AL6G21350	-8.27086	2.31675e-37		AL3G41530	-8.99687	4.61823e-05		AL7G40020	-8.66538	6.75649e-21
AL6G43180	-7.97338	0.000162175		AL8G44770	-8.26718	1.46147e-10		AL6G35440	-8.99656	9.76982e-60		AL7G27890	-8.65722	0.0235378
AL123U10010	-7.97318	3.03222e-09		AL3G10370	-8.26481	5.6042e-18		AL1G65810	-8.99132	3.27485e-18		AL3G52210	-8.65535	0.0494076
AL7G39780	-7.9715	3.8044e-11		AL8G10410	-8.26216	2.12626e-73		AL8G31200	-8.99056	2.08226e-28		AL2G41490	-8.65153	1.26658e-49
AL7G12380	-7.97105	3.96583e-84		AL5G14950	-8.26095	6.03682e-21		AL5G33510	-8.99035	3.37252e-11		AL4G27050	-8.64675	2.02345e-63
AL7G21920	-7.97063	8.6806e-11		AL5G42010	-8.26014	1.31887e-09		AL4G36520	-8.98528	1.04643e-06		AL6G17780	-8.64466	1.61328e-14
AL4G33260	-7.96863	4.02999e-11		AL7G12380	-8.25476	2.14892e-90		AL4G22340	-8.97328	1.47773e-07		AL2G12990	-8.64223	1.75211e-50
AL6G23780	-7.96788	1.10435e-09		AL8G41600	-8.25474	4.51955e-70		AL1G56030	-8.97209	2.31873e-55		AL8G44820	-8.63979	3.20847e-17
AL4G14670	-7.96509	5.02456e-13		AL5G33950	-8.25458	1.51803e-06		AL4G24370	-8.97066	2.29314e-54		AL1G22710	-8.63903	6.87889e-09
AL225U10020	-7.96291	1.89068e-06		AL2G20970	-8.25321	1.44676e-36		AL2G28900	-8.96631	9.32347e-25		AL3G52930	-8.63711	3.93094e-16
AL7G51170	-7.9616	1.85817e-09		AL7G24640	-8.25252	1.26686e-20		AL1G35030	-8.96245	0.000865509		AL5G46040	-8.63675	4.98396e-15
AL6G13740	-7.95587	1.16569e-06		AL3G47270	-8.25228	6.57135e-08		AL3G48550	-8.96044	1.50791e-107		AL3G18300	-8.63365	6.92678e-14
AL8G39940	-7.95464	3.71247e-33		AL7G48930	-8.25076	6.39973e-09		AL4G28650	-8.9589	1.97188e-96		AL7G17670	-8.633	2.04978e-12
AL4G38270	-7.95285	1.21236e-12		AL2G29940	-8.24952	8.98268e-40		AL3G39120	-8.95756	3.65696e-15		AL6G41780	-8.6327	6.16851e-43
AL2G13540	-7.94816	1.51214e-42		AL1G56510	-8.2494	1.18846e-16		AL4G35800	-8.94829	2.087e-14		AL5G30150	-8.63106	2.63785e-22
AL4G11670	-7.94639	1.249e-15		AL4G35080	-8.24939	2.82133e-25		AL6G40340	-8.94364	3.49847e-12		AL7G12010	-8.62964	5.29187e-47
AL1G55470	-7.94603	2.65591e-11		AL3G29280	-8.24907	2.75123e-42		AL3G34560	-8.93476	3.76461e-71		AL7G39770	-8.62925	4.59311e-06
AL1G12050	-7.9447	8.74975e-11		AL3G36180	-8.24525	1.23907e-06		AL7G23500	-8.93451	3.28023e-12		AL5G27070	-8.62184	1.68682e-21
AL8G15000	-7.94379	6.69567e-10		AL2G18380	-8.24124	3.30209e-06		AL4G11630	-8.93351	3.79554e-10		AL4G39280	-8.61992	1.83018e-34
AL4G46580	-7.9419	5.03038e-06		AL7G18740	-8.23649	1.343e-24		AL7G13530	-8.9333	2.13353e-36		AL5G43480	-8.61879	5.5718e-08
AL8G24010	-7.93973	5.50599e-08		AL6G12400	-8.23546	1.29421e-32		AL8G26240	-8.9332	8.9903e-09		AL3G36900	-8.61733	1.24159e-45
AL5G15220	-7.93875	2.11802e-12		AL5G30390	-8.23284	2.61246e-19		AL1G19630	-8.93109	1.37244e-38		AL4G27734	-8.61654	3.48894e-15
AL4G36500	-7.93769	4.43146e-12		AL1G24970	-8.23102	2.26513e-22		AL7G19100	-8.93041	5.59542e-11		AL7G32700	-8.61514	3.62827e-27
AL7G39740	-7.93332	3.16311e-05		AL3G17090	-8.23014	2.28535e-11		AL1G20270	-8.92697	5.61861e-19		AL4G25420	-8.61132	8.82521e-20
AL1G53040	-7.93323	9.05587e-17		AL5G33380	-8.22693	6.53787e-15		AL2G36320	-8.92442	1.81325e-11		AL2G14630	-8.60839	3.95311e-12
AL3G44770	-7.92857	2.93075e-10		AL1G63660	-8.2241	5.35294e-12		AL1G42700	-8.91484	3.44301e-07		AL7G24150	-8.60419	3.03395e-06
AL6G18060	-7.92826	1.57086e-08		AL288U10050	-8.22049	1.42204e-18		AL5G24060	-8.91335	7.12338e-10		AL4G32180	-8.603	9.1284e-80
AL5G18150	-7.9278	1.67699e-52		AL6G36200	-8.22026	0.000375379		AL7G31920	-8.90558	1.88115e-13		AL4G40820	-8.60033	2.32275e-05
AL5G33960	-7.92474	0.000120522		AL4G46340	-8.21736	6.32566e-12		AL6G44430	-8.9038	0.000343291		AL2G35520	-8.60026	5.08482e-63
AL5G12780	-7.92439	6.7439e-08		AL7G25000	-8.21723	4.18155e-25		AL8G45220	-8.90297	1.65178e-14		AL6G48770	-8.59879	0.00149022
AL3G50800	-7.92354	5.71942e-11		AL3G48470	-8.20833	5.03204e-12		AL6G24600	-8.90104	2.42899e-11		AL8G45040	-8.59802	1.90115e-35
AL3G35910	-7.91666	1.6995e-38		AL5G22500	-8.20769	4.05071e-09		AL6G22040	-8.89935	9.97955e-12		AL3G31990	-8.59753	1.04334e-13
AL7G18330	-7.91308	1.674e-14		AL5G35470	-8.20675	2.37485e-34		AL8G33880	-8.89569	1.78862e-182		AL7G46450	-8.5968	2.39543e-05
AL3G25950	-7.91139	2.83719e-50		AL2G28990	-8.20512	5.70849e-40		AL3G19460	-8.89245	1.90915e-11		AL8G23720	-8.59124	1.00268e-18
AL3G28470	-7.9067	5.75e-57		AL5G34340	-8.20204	6.66985e-78		AL5G45510	-8.88891	1.06033e-19		AL2G36320	-8.59097	2.17146e-11
AL4G38840	-7.90636	4.0092e-14		AL4G30790	-8.20196	1.3685e-36		AL1G44770	-8.8886	1.35433e-69		AL6G33580	-8.58923	0.000303606
AL2G26630	-7.90219	4.52866e-10		AL1G63430	-8.20129	3.57801e-30		AL7G18530	-8.88831	2.5092e-12		AL7G10410	-8.58467	8.20138e-22
AL4G21850	-7.902	1.82544e-45		AL5G36310	-8.19712	1.43227e-11		AL4G23920	-8.8882	1.89415e-41		AL2G26370	-8.58262	8.03772e-23
AL1G36920	-7.90112	1.63767e-35		AL2G35560	-8.19257	2.99832e-27		AL5G17400	-8.88776	4.005e-06		AL8G21480	-8.5813	5.2355e-16
AL5G17070	-7.90051	7.16457e-09		AL6G35620	-8.18958	2.07888e-22		AL3G25430	-8.88725	6.54435e-30		AL4G43380	-8.57614	4.57062e-05
AL6G18140	-7.9005	5.47944e-32		AL6G44770	-8.18694	4.95672e-12		AL5G22550	-8.88465	5.66439e-14		AL5G35900	-8.57497	7.26566e-52
AL4G27270	-7.8997	2.82536e-05		AL4G32120	-8.18631	2.72615e-34		AL5G35040	-8.8837	1.02461e-05		AL8G38320	-8.56884	6.89405e-66
AL4G38030	-7.89762	0.000142263		AL1G41890	-8.1862	3.8683e-30		AL3G25860	-8.88225	1.39579e-11		AL4G31160	-8.56432	2.22643e-33
AL5G13760	-7.89429	6.11567e-08		AL4G33260	-8.18554	1.32304e-11		AL6G25510	-8.87243	1.14866e-09		AL7G17900	-8.56342	3.14311e-28
AL7G40030	-7.89214	1.27922e-27		AL4G17390	-8.18183	5.32217e-06		AL4G26120	-8.87234	0.00168971		AL8G28850	-8.55847	6.16151e-06
AL2G17750	-7.89049	3.29286e-17		AL7G41580	-8.17817	2.71792e-21		AL3G16540	-8.87193	2.11019e-26		AL6G21110	-8.55776	4.17696e-14
AL6G12400	-7.88892	6.74771e-30		AL3G21190	-8.17713	2.23703e-10		AL3G48890	-8.87187	0.000700142		AL2G29140	-8.55498	2.05478e-152
AL9U10930	-7.88465	0.00299857		AL7G25040	-8.17211	0.000242296		AL4G20680	-8.87081	5.96069e-07		AL7G17650	-8.54901	8.28926e-09
AL7G14260	-7.88416	1.31411e-21		AL6G36430	-8.17138	1.87242e-12		AL5G36750	-8.87058	1.00702e-08		AL558U10020	-8.5383	1.19809e-15
AL6G33320	-7.88358	1.62616e-17		AL2G36320	-8.17068	3.33854e-10		AL7G50680	-8.86975	7.12557e-07		AL8G26710	-8.53674	8.80413e-19
AL5G36900	-7.88033	1.17462e-06		AL4G35610	-8.1704	4.71995e-10		AL3G30190	-8.86741	1.76186e-11		AL7G25040	-8.52841	0.000118532
AL1G39170	-7.87577	8.16326e-15		AL8G10780	-8.16993	0.00076598		AL4G44340	-8.86714	1.82657e-13		AL5G19550	-8.51915	2.66392e-05
AL3G47200	-7.87366	5.49193e-13		AL5G27760	-8.16948	8.06907e-14		AL6G40480	-8.86353	0.0210243		AL7G25160	-8.51885	1.00723e-14
AL1G41190	-7.87017	1.00674e-07		AL6G16380	-8.16726	3.64538e-40		AL2G37900	-8.86303	0.00152489		AL3G26180	-8.51793	2.05828e-17
AL6G51270	-7.86771	2.08855e-08		AL1G11680	-8.16556	8.20641e-18		AL6G21670	-8.86213	0.00571889		AL1G34060	-8.51369	2.77435e-37
AL6G13690	-7.85846	2.02435e-14		AL8G26070	-8.1653	6.7264e-10		AL1G41430	-8.8432	3.71054e-11		AL2G24140	-8.51044	1.12401e-06
AL41U10030	-7.85614	7.6949e-13		AL1G10340	-8.16528	1.94433e-27		AL6G11410	-8.8364	4.33562e-39		AL8G41390	-8.5083	4.4938e-12
AL7G31910	-7.85543	1.21632e-17		AL1G12390	-8.16495	3.79051e-28		AL286U10020	-8.83601	0.000322664		AL8G30990	-8.50617	3.121e-35
AL6G26620	-7.85392	1.29858e-20		AL1G64600	-8.1642	2.36857e-11		AL4G13670	-8.8339	1.63138e-14		AL7G43060	-8.5005	1.86838e-59
AL4G14140	-7.84896	1.61909e-07		AL1G28520	-8.16082	5.30521e-14		AL6G28520	-8.8297	3.46536e-13		AL2G14230	-8.49953	1.19805e-15
AL7G26670	-7.84121	0.00553891		AL2G25220	-8.16014	2.02613e-08		AL2G15330	-8.8269	1.85105e-07		AL3G39640	-8.49443	4.0607e-14
AL5G25160	-7.8396	0.00488794		AL7G48500	-8.15595	1.14171e-18		AL1G35520	-8.82647	2.93902e-05		AL1G19730	-8.49116	4.91595e-07
AL7G20590	-7.83866	2.4368e-06		AL6G44630	-8.15468	5.77255e-12		AL1G52360	-8.82559	2.90216e-14		AL3G27820	-8.48269	4.02839e-42
AL5G40100	-7.83666	2.57764e-21		AL1G60310	-8.15092	3.30905e-05		AL2G35900	-8.82246	5.13283e-14		AL5G15290	-8.47596	1.08484e-42
AL5G33910	-7.83566	9.37101e-06		AL1G34090	-8.15069	1.23537e-46		AL6G25610	-8.82155	2.49817e-71		AL7G35650	-8.47543	1.09577e-13
AL6G42580	-7.83473	1.01117e-07		AL4G24750	-8.14958	5.76103e-13		AL6G17550	-8.81556	2.69479e-11		AL6G39800	-8.4666	4.276e-08
AL80U10030	-7.83093	0.00128848		AL4G38030	-8.14439	7.88612e-05		AL7G44190	-8.8144	1.10574e-53		AL6G24560	-8.46456	0.000949298
AL5G36950	-7.82792	4.30947e-17		AL2G35740	-8.14016	4.90887e-14		AL5G42570	-8.80583	4.78214e-46		AL4G42420	-8.46139	0.000230898
AL2G12990	-7.82277	3.18441e-41		AL4G19550	-8.13923	4.41272e-24		AL2G41380	-8.80329	2.73416e-10		AL6G10500	-8.45491	9.59637e-11
AL8G12760	-7.81687	2.1922e-10		AL5G16750	-8.13758	3.61273e-15		AL6G49420	-8.79945	7.8165e-14		AL6G34030	-8.45484	1.84526e-09
AL1G66420	-7.8165	0.000156609		AL1G54300	-8.13741	1.93789e-26		AL1G23550	-8.79656	3.55901e-14		AL1G18850	-8.45222	2.79602e-08
AL4G30510	-7.81358	1.40344e-05		AL2G38750	-8.13741	1.65568e-12		AL5G16010	-8.79581	2.71952e-17		AL1G33690	-8.44801	5.73632e-22
AL2G28100	-7.80924	2.08266e-33		AL6G51950	-8.13665	1.26971e-51		AL1G38480	-8.79388	4.50785e-14		AL5G28450	-8.44781	6.96383e-12
AL7G37200	-7.80786	3.86199e-22		AL2G18530	-8.13655	1.06849e-19		AL1G64200	-8.7934	1.28614e-08		AL1G17030	-8.44662	3.56239e-11
AL4G38960	-7.80649	3.10239e-11		AL8G21230	-8.13601	3.41048e-11		AL1G53240	-8.79145	1.2589e-13		AL6G36870	-8.44643	1.17886e-120
AL7G27280	-7.80445	1.75402e-14		AL4G47540	-8.13387	1.47383e-12		AL1G10320	-8.78988	5.51427e-49		AL6G17000	-8.4416	6.73075e-19
AL2G10260	-7.80106	2.44924e-09		AL8G39310	-8.13052	1.19188e-25		AL1G27020	-8.78968	3.55755e-06		AL3G19460	-8.43895	4.55941e-11
AL1G17790	-7.80042	8.29307e-22		AL6G36180	-8.12512	9.07303e-20		AL2G22420	-8.7823	4.23422e-09		AL1G23290	-8.43408	3.22353e-06
AL7G42280	-7.80035	5.37858e-29		AL3G52440	-8.12339	2.59602e-05		AL1G17030	-8.78189	3.52119e-11		AL7G40030	-8.43067	1.40117e-31
AL2G22020	-7.79879	0.0074278		AL2G10450	-8.12145	3.59212e-32		AL4G47390	-8.78162	2.77116e-10		AL3G16610	-8.42843	3.92541e-13
AL3G15050	-7.7984	2.26e-07		AL4G27240	-8.12026	0.00055832		AL2G28970	-8.77985	9.12508e-08		AL4G34160	-8.4159	8.5595e-36
AL5G25760	-7.79685	2.04756e-05		AL4G29030	-8.11959	4.22329e-20		AL7G15550	-8.77976	2.68302e-16		AL5G20020	-8.41417	7.48573e-19
AL4G33190	-7.79297	6.89274e-38		AL3G13940	-8.11767	8.09284e-18		AL6G10170	-8.77785	1.08402e-08		AL5G30750	-8.4126	0.00767901
AL8G12770	-7.79028	5.90573e-11		AL5G18150	-8.1173	3.00635e-55		AL1G30970	-8.7752	1.9788e-59		AL1G54510	-8.41177	3.83534e-21
AL8G21000	-7.78953	6.92618e-13		AL4G23070	-8.1171	1.37884e-09		AL7G48040	-8.77444	3.59491e-10		AL2G30460	-8.41097	1.08006e-71
AL3G48980	-7.78885	1.8604e-11		AL5G36840	-8.11398	2.14619e-39		AL7G52960	-8.77436	4.99689e-07		AL5G15160	-8.40967	1.97926e-12
AL4G16330	-7.78632	4.03311e-05		AL8G42650	-8.1126	2.10338e-08		AL3G49460	-8.76527	5.80505e-16		AL3G24580	-8.40916	5.16316e-10
AL5G14110	-7.77941	9.63287e-24		AL2G33100	-8.1124	1.62065e-05		AL5G42300	-8.7605	8.95529e-12		AL8G40900	-8.40835	0.000737073
AL3G40210	-7.77741	1.53941e-10		AL7G46450	-8.10998	7.33594e-05		AL4G47690	-8.76005	7.85492e-15		AL7G31180	-8.40647	2.825e-06
AL3G27820	-7.7756	2.33765e-35		AL1G32680	-8.10742	3.85459e-15		AL1G46560	-8.75858	1.37007e-05		AL7G32070	-8.40356	5.28426e-07
AL5G44430	-7.77542	2.72874e-57		AL9U11140	-8.10698	6.48807e-10		AL1G61270	-8.75426	2.6987e-24		AL2G23920	-8.40287	4.24416e-11
AL7G42420	-7.77495	2.36988e-29		AL6G35460	-8.10631	5.61952e-48		AL2G33620	-8.75324	6.29338e-12		AL5G28620	-8.4028	9.62554e-10
AL3G46850	-7.76954	5.38003e-13		AL3G16680	-8.10605	1.94526e-11		AL1G11930	-8.75073	4.35461e-22		AL5G28850	-8.40139	1.90629e-05
AL1G63090	-7.76875	8.67245e-05		AL3G37160	-8.10403	3.91564e-17		AL1G35090	-8.73909	4.15126e-11		AL8G29130	-8.39461	5.32852e-17
AL8G36030	-7.76817	6.45041e-08		AL2G29930	-8.10316	2.5367e-11		AL1G19730	-8.73838	3.70521e-07		AL3G28490	-8.38684	0.000204531
AL4G14880	-7.76765	3.85985e-22		AL1G17590	-8.1025	1.52752e-55		AL3G48870	-8.73789	2.88111e-11		AL2G14720	-8.38615	5.35691e-09
AL5G15830	-7.76404	3.40622e-09		AL1G31860	-8.09875	1.30536e-05		AL5G11010	-8.73425	6.26433e-06		AL7G12380	-8.38603	2.37905e-93
AL1G27490	-7.76384	9.23994e-06		AL3G29290	-8.09447	5.69125e-34		AL3G45450	-8.73372	2.46618e-10		AL6G41800	-8.38303	4.99572e-23
AL2G29450	-7.76104	1.65699e-12		AL7G42990	-8.0937	1.71512e-16		AL5G13790	-8.73304	9.5892e-13		AL1G41920	-8.38237	5.84115e-27
AL1G19470	-7.75818	2.16094e-10		AL5G35880	-8.0893	3.13025e-22		AL8G27370	-8.73297	5.8656e-13		AL4G36790	-8.38089	2.05046e-15
AL5G36670	-7.75628	1.10512e-12		AL8G28080	-8.08737	1.49678e-42		AL6G31650	-8.72737	2.34043e-47		AL7G41590	-8.37805	1.24194e-10
AL6G27630	-7.75527	1.84924e-45		AL4G34870	-8.0863	5.27921e-13		AL5G45810	-8.72204	1.57015e-43		AL9U10160	-8.37748	2.2133e-09
AL3G48020	-7.75261	3.26567e-06		AL8G35800	-8.08105	7.66552e-12		AL5G13720	-8.71424	1.39651e-13		AL2G11150	-8.37625	2.76016e-14
AL6G27620	-7.74789	9.16149e-28		AL7G18960	-8.08	7.51789e-09		AL1G55310	-8.71102	1.66711e-07		AL4G46530	-8.37599	5.82136e-14
AL8G19270	-7.74228	2.17598e-18		AL6G30970	-8.07808	1.59334e-26		AL4G26100	-8.71004	1.01469e-06		AL4G46180	-8.37444	4.81938e-41
AL3G10900	-7.73998	8.4592e-24		AL5G30240	-8.07666	2.53422e-12		AL7G29150	-8.70235	5.61238e-11		AL1G13850	-8.3631	2.65843e-53
AL1G52650	-7.73948	1.44863e-21		AL68U10030	-8.07591	0.0403651		AL1G26910	-8.69896	0.000113035		AL8G33310	-8.3616	1.05095e-35
AL5G43020	-7.73787	1.06171e-11		AL2G30600	-8.07578	1.0222e-34		AL8G39150	-8.69688	0.0010376		AL3G20330	-8.35439	3.06213e-14
AL8G33640	-7.73519	4.95915e-14		AL3G28490	-8.07342	0.000386124		AL7G23210	-8.6952	2.86793e-25		AL5G17600	-8.35275	4.07338e-09
AL4G35910	-7.73096	4.04461e-41		AL6G18810	-8.06782	8.71085e-18		AL1G60320	-8.69441	2.49501e-09		AL4G39960	-8.34911	6.84972e-17
AL2G30460	-7.73023	2.05272e-60		AL3G10726	-8.06657	7.6845e-07		AL1G56280	-8.69395	8.97812e-11		AL7G30390	-8.34517	3.33951e-08
AL2G27550	-7.72751	2.81873e-11		AL8G33820	-8.06519	1.39881e-12		AL6G21820	-8.69291	4.02191e-08		AL8G19650	-8.33177	3.79989e-24
AL3G25610	-7.7268	3.50462e-13		AL6G18840	-8.06441	2.40336e-08		AL65U10040	-8.68806	7.70913e-05		AL5G25550	-8.3313	1.38795e-06
AL8G35760	-7.72574	1.97733e-26		AL4G20500	-8.06354	1.50443e-07		AL4G33080	-8.68624	2.69913e-12		AL6G18640	-8.33057	1.30877e-30
AL6G23430	-7.72165	1.58147e-09		AL4G23340	-8.06305	8.82746e-80		AL2G23080	-8.68362	6.1599e-09		AL8G23440	-8.32991	1.32014e-08
AL3G48870	-7.71631	1.57891e-09		AL7G12720	-8.06118	1.06432e-42		AL8G41080	-8.68201	1.02072e-19		AL7G32060	-8.32871	1.20989e-11
AL3G52850	-7.71598	0.0483526		AL1G16470	-8.05317	1.76326e-88		AL2G26640	-8.68045	1.27839e-16		AL5G35470	-8.32523	1.75437e-35
AL6G11340	-7.71292	8.37661e-11		AL8G39030	-8.0495	4.37981e-31		AL3G32390	-8.6772	1.43457e-81		AL3G42370	-8.32427	1.85595e-47
AL1G44060	-7.71146	0.000217692		AL6G24780	-8.04778	1.6115e-10		AL7G34290	-8.67543	1.15362e-10		AL4G38380	-8.32332	1.3905e-18
AL3G26890	-7.71145	4.10494e-34		AL1G24940	-8.04416	6.23626e-67		AL4G28400	-8.67323	1.32293e-06		AL2G25880	-8.32224	0.000472502
AL6G16040	-7.71029	1.32908e-10		AL1G50130	-8.04354	2.21815e-18		AL2G29230	-8.66887	4.20841e-12		AL4G39680	-8.32103	6.11229e-14
AL7G27050	-7.71003	3.29725e-08		AL2G30130	-8.04326	1.96299e-33		AL6G33430	-8.66808	4.69766e-05		AL1G32740	-8.32051	8.72635e-58
AL2G25072	-7.70796	7.2552e-08		AL8G37330	-8.04204	5.08518e-14		AL3G33620	-8.66367	5.37185e-154		AL1G12050	-8.31584	8.35573e-12
AL6G25700	-7.69991	1.70359e-23		AL5G32410	-8.04134	2.54663e-72		AL7G18150	-8.66127	2.23673e-13		AL5G42000	-8.31418	6.14268e-55
AL2G21030	-7.69764	2.9357e-36		AL6G51270	-8.03054	9.23692e-09		AL1G41930	-8.66072	1.08637e-16		AL6G43410	-8.31386	4.60863e-06
AL4G46240	-7.69645	1.22368e-16		AL1G18640	-8.02901	1.32844e-37		AL2G25230	-8.65822	3.9503e-07		AL6G45410	-8.31015	2.44249e-51
AL5G36390	-7.69321	0.00624625		AL7G50140	-8.02744	1.1519e-33		AL4G15220	-8.65491	8.18903e-10		AL5G36650	-8.31013	6.44712e-10
AL1G22840	-7.69221	5.35017e-80		AL2G30370	-8.02728	8.12881e-05		AL7G50320	-8.6501	0.000322565		AL3G53330	-8.30879	1.05014e-13
AL6G25920	-7.68629	4.85311e-13		AL5G28850	-8.02548	4.83907e-05		AL5G34470	-8.64976	3.33895e-06		AL3G51590	-8.30822	1.21784e-12
AL7G50830	-7.68029	6.39797e-10		AL2G30620	-8.02483	8.65162e-14		AL2G33850	-8.64962	5.79318e-63		AL4G19300	-8.30463	2.46996e-16
AL6G51030	-7.67729	1.3353e-08		AL7G34800	-8.01994	2.58779e-10		AL4G42220	-8.64825	3.13738e-11		AL4G29880	-8.30072	0.0331556
AL5G38750	-7.67418	1.43682e-06		AL1G38980	-8.01936	3.25654e-22		AL7G27350	-8.6479	5.2426e-05		AL6G42850	-8.30032	0.000634111
AL7G48930	-7.67416	8.54491e-08		AL2G21760	-8.01658	1.22732e-66		AL1G31360	-8.64442	6.37154e-09		AL5G37000	-8.29781	2.79536e-09
AL5G17570	-7.67056	9.93921e-05		AL6G30520	-8.0155	1.01287e-07		AL7G22700	-8.6393	0.00160606		AL1G41180	-8.29476	3.46586e-34
AL2G15180	-7.66944	5.9142e-61		AL1G56190	-8.00829	3.55693e-22		AL4G11800	-8.63887	1.7852e-05		AL3G25950	-8.28935	2.27488e-55
AL53U10010	-7.66756	0.000265441		AL5G44800	-8.0071	3.14444e-15		AL3G37010	-8.63877	9.98272e-07		AL6G31040	-8.28845	1.22796e-42
AL4G43940	-7.66655	3.16724e-07		AL4G35390	-8.00655	1.42879e-09		AL4G34320	-8.63559	1.34619e-18		AL1G34700	-8.28708	1.1695e-25
AL5G40040	-7.66625	2.68862e-09		AL2G14230	-8.00513	5.78634e-14		AL1G55640	-8.62507	7.73059e-10		AL8G42600	-8.28319	6.42227e-14
AL8G42260	-7.66517	2.57804e-11		AL1G14120	-8.00321	1.46231e-20		AL3G18540	-8.62442	0.000226693		AL3G39120	-8.27749	3.64379e-14
AL7G49380	-7.66352	3.02251e-30		AL1G51170	-8.00154	1.93939e-54		AL7G16610	-8.62437	0.0485433		AL5G26490	-8.27608	1.61868e-17
AL5G25730	-7.65905	3.97185e-09		AL41U10050	-7.99962	1.79139e-07		AL8G17460	-8.62	1.23034e-12		AL5G18530	-8.27441	4.61799e-10
AL2G21570	-7.658	9.22305e-38		AL5G43550	-7.99945	1.19695e-127		AL1G25000	-8.61436	9.89325e-08		AL6G51710	-8.26575	1.46657e-09
AL3G18730	-7.65788	2.24442e-07		AL6G42580	-7.98857	5.76747e-08		AL1G60860	-8.61237	4.65516e-178		AL8G13840	-8.2622	2.71872e-14
AL6G43730	-7.65402	8.86836e-12		AL7G39780	-7.9864	5.10322e-11		AL8G10410	-8.6095	4.59913e-80		AL1G25340	-8.26218	6.9792e-15
AL1G19730	-7.64841	8.54706e-06		AL1G12030	-7.98581	5.62799e-13		AL2G36780	-8.60712	2.00952e-38		AL7G32380	-8.25791	1.06483e-56
AL5G20300	-7.64485	2.17133e-43		AL3G54460	-7.98413	9.01682e-05		AL7G17650	-8.60129	2.10696e-08		AL7G43540	-8.25616	1.83316e-39
AL1G11800	-7.64357	1.498e-24		AL5G26780	-7.97096	5.99064e-14		AL7G23630	-8.59916	2.11475e-09		AL8G15220	-8.25291	8.1104e-08
AL4G33020	-7.64318	4.58562e-43		AL3G43970	-7.97022	8.65186e-15		AL1G36300	-8.59911	2.31103e-39		AL2G28130	-8.24776	2.81245e-17
AL1G12460	-7.64116	5.82574e-07		AL4G45730	-7.96796	4.09328e-21		AL3G46540	-8.59704	0.0015294		AL3G19220	-8.2442	1.50954e-13
AL6G10170	-7.63951	5.33589e-07		AL8G35070	-7.96721	0.00602949		AL7G28710	-8.59629	1.05974e-44		AL1G52480	-8.24412	4.12066e-08
AL6G24660	-7.63728	3.6934e-50		AL6G20750	-7.96381	0.0376026		AL5G23040	-8.59219	1.25304e-07		AL3G47990	-8.24042	4.71838e-64
AL6G48240	-7.62816	1.93176e-43		AL6G13410	-7.95789	2.18738e-05		AL2G28800	-8.59149	5.61184e-07		AL6G12450	-8.23797	5.82017e-37
AL4G22330	-7.6266	1.39938e-99		AL4G24370	-7.95632	1.1726e-42		AL1G58650	-8.5882	3.59663e-11		AL1G48340	-8.23664	1.31517e-05
AL7G40420	-7.62084	1.51802e-18		AL5G41780	-7.9536	4.52379e-07		AL6G17050	-8.5857	0.000577443		AL8G12660	-8.23511	4.27088e-08
AL7G38820	-7.61986	1.32479e-26		AL8G26880	-7.95177	2.97862e-34		AL1G42720	-8.58457	9.00377e-08		AL6G37770	-8.23089	3.65383e-11
AL4G37410	-7.61464	2.93407e-18		AL6G27560	-7.95162	1.7863e-28		AL2G33930	-8.58335	0.000349593		AL1G56260	-8.22983	6.33942e-32
AL5G25350	-7.61184	1.19916e-05		AL3G13720	-7.94622	4.46142e-07		AL7G18960	-8.58263	2.42696e-09		AL4G36090	-8.22922	8.79567e-21
AL4G33270	-7.61107	2.44339e-05		AL5G10300	-7.94471	2.85545e-08		AL3G29360	-8.57998	6.42257e-07		AL1G37480	-8.22705	1.69988e-17
AL8G19660	-7.61038	1.30465e-08		AL3G25430	-7.94427	5.66918e-24		AL2G36830	-8.57551	6.03987e-17		AL3G24410	-8.22546	4.26818e-21
AL1G41420	-7.60893	3.37439e-123		AL2G18520	-7.93664	2.91968e-13		AL5G36980	-8.57159	6.11657e-06		AL8G21230	-8.22441	1.71037e-11
AL8G22090	-7.60748	5.74076e-22		AL3G26870	-7.9363	0.00117711		AL7G24070	-8.5706	1.07398e-22		AL4G13410	-8.21962	0.013547
AL4G40180	-7.60711	1.58087e-08		AL8G28850	-7.93218	3.53209e-05		AL7G11120	-8.57056	3.14835e-58		AL7G29960	-8.21839	1.02068e-12
AL4G40820	-7.60661	0.000244867		AL4G38010	-7.92951	6.66796e-57		AL5G29420	-8.57049	1.11835e-12		AL1G13930	-8.21732	8.2545e-19
AL48U10010	-7.59933	1.09494e-14		AL2G21100	-7.92866	4.91027e-05		AL6G49710	-8.56959	1.32889e-12		AL1G41600	-8.21562	4.37639e-08
AL2G24140	-7.59735	2.0036e-05		AL4G21360	-7.92784	5.13256e-12		AL2G13420	-8.56566	9.31645e-26		AL8G28090	-8.21535	0.000374599
AL4G37590	-7.59647	2.69893e-06		AL7G27350	-7.92774	0.000226096		AL1G65330	-8.55956	9.08049e-13		AL4G16350	-8.21268	1.69457e-08
AL4G47540	-7.59117	5.19712e-11		AL5G25350	-7.92751	4.48928e-06		AL8G30880	-8.55656	0.00356887		AL4G38030	-8.21147	6.42041e-05
AL8G11140	-7.59014	0.000916389		AL2G27380	-7.91999	2.13498e-08		AL5G31050	-8.55532	5.24252e-07		AL1G50090	-8.20983	1.52747e-14
AL7G17970	-7.58931	5.02081e-20		AL4G40180	-7.91703	3.89738e-09		AL7G47610	-8.5538	1.55572e-23		AL7G13350	-8.20967	3.01292e-19
AL4G42380	-7.5879	3.50675e-08		AL8G45130	-7.91371	3.33211e-23		AL6G27180	-8.55282	0.00233649		AL5G14870	-8.20919	1.58225e-09
AL4G19390	-7.58766	6.7951e-22		AL8G25140	-7.91339	1.7226e-26		AL3G46910	-8.55121	6.21859e-05		AL2G23880	-8.20812	1.80115e-21
AL5G36930	-7.58465	3.31425e-11		AL8G19190	-7.91186	4.12568e-08		AL5G17680	-8.55032	3.91755e-06		AL7G19950	-8.20769	0.010768
AL1G12030	-7.58283	7.6595e-12		AL8G19720	-7.91101	5.95239e-07		AL7G36760	-8.54948	0.000443687		AL6G16590	-8.20692	4.92743e-22
AL1G17720	-7.58021	9.82743e-09		AL5G44430	-7.90972	5.47953e-59		AL3G43940	-8.53999	5.34181e-13		AL6G30260	-8.20626	8.52007e-12
AL9U10100	-7.57929	5.86139e-13		AL7G30820	-7.90638	2.37451e-32		AL6G32640	-8.53773	2.45932e-33		AL3G38000	-8.19668	2.15354e-110
AL3G45410	-7.57878	6.01116e-10		AL6G23100	-7.90346	1.80093e-17		AL4G14410	-8.53679	5.62467e-05		AL2G14700	-8.19325	1.43416e-10
AL1G21700	-7.57584	2.54215e-21		AL6G35280	-7.90204	2.18523e-15		AL6G47910	-8.53519	7.81936e-24		AL6G18420	-8.1919	0.000113212
AL6G28960	-7.57447	4.70351e-32		AL4G42890	-7.90131	2.76401e-12		AL4G21360	-8.53074	9.33787e-14		AL8G39300	-8.18508	0.0436922
AL6G17750	-7.5735	1.36011e-10		AL7G51170	-7.89783	3.32677e-09		AL3G37710	-8.53039	1.67387e-11		AL3G24170	-8.18477	0.00149102
AL2G35890	-7.57177	1.94006e-21		AL8G25000	-7.89565	2.30308e-20		AL1G53050	-8.52577	1.0338e-29		AL1G14760	-8.18328	6.25309e-52
AL4G32080	-7.57013	3.94771e-08		AL3G18680	-7.89379	0.0199821		AL7G20820	-8.52572	5.90884e-16		AL1G24330	-8.18033	0.00012467
AL4G21130	-7.56827	1.08309e-13		AL1G67160	-7.89289	6.48015e-19		AL2G28620	-8.51602	1.01005e-09		AL1G62220	-8.17916	2.07547e-08
AL6G32680	-7.56803	2.30713e-14		AL3G35680	-7.88801	1.27628e-13		AL7G23850	-8.5152	1.34497e-10		AL5G14110	-8.17703	2.74663e-26
AL1G51380	-7.56799	3.89455e-53		AL3G34080	-7.88239	2.66403e-08		AL2G27310	-8.51484	3.7484e-10		AL5G34340	-8.17564	1.84523e-77
AL2G18520	-7.56783	3.91263e-12		AL1G20400	-7.87967	3.45185e-10		AL4G32810	-8.51301	5.10239e-75		AL5G19740	-8.17451	0.00061339
AL2G13020	-7.56449	2.60241e-13		AL4G13760	-7.87803	0.000109498		AL6G36180	-8.5117	8.85431e-21		AL7G46480	-8.17432	6.40085e-14
AL8G13180	-7.56267	1.61658e-18		AL7G27060	-7.87544	1.04065e-39		AL7G10260	-8.50821	1.7424e-06		AL8G30710	-8.17278	1.69988e-17
AL4G15960	-7.5607	2.16031e-06		AL7G18180	-7.87224	9.75461e-12		AL8G34460	-8.5061	2.50331e-07		AL7G40310	-8.16788	6.47977e-09
AL2G35180	-7.56057	3.28153e-12		AL3G19630	-7.86862	1.56334e-07		AL3G52280	-8.49728	1.29212e-14		AL6G10160	-8.1655	1.45213e-24
AL3G43940	-7.56044	1.34887e-10		AL7G31620	-7.86774	3.16356e-09		AL1G33430	-8.49063	1.68604e-07		AL2G15350	-8.1621	4.81536e-16
AL5G18350	-7.55982	1.08857e-09		AL8G44850	-7.86165	1.35161e-08		AL4G14430	-8.48888	3.92567e-13		AL4G46340	-8.1602	7.63126e-12
AL3G53760	-7.55948	9.17137e-09		AL7G49600	-7.86075	2.67914e-13		AL9U11500	-8.48812	4.32515e-05		AL6G33540	-8.15979	1.84522e-10
AL6G53080	-7.55927	0.00057327		AL8G42250	-7.86038	1.70389e-12		AL1G43700	-8.48804	6.32944e-11		AL1G29900	-8.1593	5.4015e-08
AL2G28990	-7.55924	6.98543e-34		AL3G28950	-7.85977	8.04938e-23		AL90U10010	-8.48771	5.10672e-07		AL1G56180	-8.15855	3.75304e-21
AL6G11000	-7.55882	7.63593e-08		AL6G10500	-7.85962	2.53573e-09		AL4G32540	-8.48374	2.42847e-105		AL6G44560	-8.1558	0.0224511
AL5G14900	-7.55761	1.62256e-07		AL1G51240	-7.85954	2.0443e-11		AL3G36180	-8.48152	9.96361e-07		AL6G24780	-8.15537	6.55074e-11
AL5G20050	-7.5569	3.04845e-11		AL8G20590	-7.85845	1.55456e-07		AL4G41020	-8.47551	5.29801e-18		AL4G23240	-8.15385	0.000103436
AL8G34550	-7.55618	2.89811e-10		AL8G22700	-7.85109	1.29831e-09		AL6G36200	-8.47263	0.000244736		AL5G23950	-8.15225	2.95425e-09
AL8G37520	-7.55581	4.11985e-11		AL3G20370	-7.85036	1.06648e-12		AL7G51370	-8.47241	4.03976e-12		AL1G21730	-8.15137	3.29776e-11
AL7G22940	-7.55577	1.65261e-08		AL7G44100	-7.84616	8.48543e-23		AL2G29210	-8.47124	3.98344e-20		AL5G22710	-8.14116	6.25112e-05
AL6G35540	-7.5534	4.77802e-18		AL2G14350	-7.84581	2.47914e-10		AL8G33810	-8.47114	1.66027e-11		AL6G22040	-8.1393	1.57541e-10
AL2G20450	-7.54639	7.56231e-39		AL6G41420	-7.84449	1.17071e-41		AL6G34030	-8.46789	4.71594e-09		AL5G30620	-8.13625	9.04069e-12
AL1G34680	-7.54427	1.40718e-09		AL4G42390	-7.8444	3.47243e-16		AL7G42990	-8.46665	3.55835e-17		AL5G25980	-8.13575	1.04173e-08
AL7G12060	-7.54159	2.21456e-13		AL3G10450	-7.84248	2.57466e-30		AL1G39170	-8.46602	3.64366e-17		AL7G16210	-8.13405	6.96596e-12
AL4G35820	-7.53996	1.1457e-21		AL6G20420	-7.84235	3.67244e-26		AL7G51640	-8.46586	2.51705e-11		AL2G23060	-8.13222	1.84072e-13
AL6G36870	-7.53745	6.81679e-96		AL2G27770	-7.8386	4.44911e-19		AL2G25390	-8.45888	2.55232e-46		AL163U10020	-8.13046	5.05182e-07
AL6G29780	-7.53711	7.20334e-10		AL8G31980	-7.83823	8.53706e-11		AL7G11440	-8.4579	2.9705e-12		AL6G18840	-8.12952	1.54051e-08
AL6G44630	-7.5333	2.82587e-10		AL1G37290	-7.83794	1.52204e-41		AL6G34140	-8.45761	2.84583e-19		AL3G35210	-8.12557	8.52547e-14
AL6G41900	-7.53316	4.57968e-09		AL3G27610	-7.83438	4.54215e-10		AL4G11670	-8.45735	8.64348e-17		AL133U10010	-8.1165	1.64856e-12
AL7G21470	-7.53279	2.31913e-14		AL7G18630	-7.83381	3.40206e-31		AL1G47400	-8.4559	3.39466e-10		AL4G31660	-8.11378	0.00147078
AL2G11520	-7.5317	1.94121e-09		AL6G12450	-7.83357	1.89205e-33		AL2G27520	-8.45498	1.0687e-13		AL975U10020	-8.11156	3.09414e-123
AL1G43360	-7.52991	3.59056e-32		AL5G14990	-7.8304	8.72336e-22		AL8G24520	-8.45432	0.0166072		AL8G12690	-8.10681	2.26765e-14
AL3G11860	-7.52813	1.81509e-08		AL3G44180	-7.82564	6.16425e-08		AL3G10530	-8.45303	9.60988e-50		AL1G65810	-8.10625	1.62713e-15
AL7G10410	-7.52794	9.30344e-17		AL1G57510	-7.8245	6.11382e-47		AL4G30160	-8.45258	3.14465e-06		AL39U10020	-8.10556	7.87254e-20
AL3G39880	-7.52348	2.21761e-33		AL1G57130	-7.82358	7.60154e-05		AL4G20890	-8.45176	0.00281655		AL4G17390	-8.09997	6.31799e-06
AL2G26620	-7.52263	2.13114e-07		AL5G13140	-7.82008	1.26196e-11		AL7G49930	-8.45153	0.0216017		AL1G34090	-8.09294	4.95697e-46
AL7G23350	-7.52207	3.50064e-92		AL3G47580	-7.81779	1.62558e-07		AL3G51590	-8.4508	1.25569e-11		AL1G16870	-8.09122	1.29886e-10
AL8G18900	-7.52057	3.66672e-07		AL2G32150	-7.8153	2.01772e-10		AL3G37330	-8.44774	3.97872e-07		AL6G32170	-8.09001	6.88383e-08
AL2G35480	-7.51591	3.17576e-30		AL1G21510	-7.81319	2.37752e-21		AL5G23700	-8.44041	6.0446e-09		AL5G16420	-8.08564	2.58716e-16
AL5G33950	-7.51274	1.56838e-05		AL1G22540	-7.80743	1.32345e-14		AL4G23910	-8.4399	1.40708e-08		AL8G44860	-8.07983	8.83834e-14
AL2G31540	-7.51257	3.20138e-09		AL1G64450	-7.80598	0.00109801		AL41U10060	-8.43756	8.17771e-06		AL7G29390	-8.07809	3.06216e-08
AL7G50210	-7.51086	2.32108e-09		AL1G18180	-7.80226	4.9199e-14		AL1G61490	-8.43586	4.48821e-11		AL1G54930	-8.07701	0.00629541
AL3G29580	-7.51045	1.27723e-05		AL6G39800	-7.79981	5.90825e-07		AL7G30340	-8.43565	5.81779e-06		AL7G39110	-8.07518	0.000445611
AL3G29720	-7.50841	3.85486e-21		AL4G41430	-7.79612	5.69688e-12		AL6G36820	-8.43374	8.49011e-10		AL2G29550	-8.07508	1.06078e-10
AL3G44520	-7.50356	3.98935e-08		AL1G34460	-7.79517	7.18714e-05		AL6G16660	-8.43372	3.35719e-15		AL6G48550	-8.07322	9.95024e-13
AL7G24310	-7.50238	4.07221e-88		AL7G35880	-7.79365	3.00709e-38		AL5G33010	-8.42616	2.6809e-131		AL6G35590	-8.07295	1.27081e-09
AL3G24280	-7.50015	2.08653e-122		AL6G47970	-7.79189	1.95692e-06		AL1G42710	-8.4253	7.43972e-06		AL5G12850	-8.07287	8.26715e-15
AL5G13860	-7.49987	1.14989e-10		AL3G14260	-7.79149	1.87143e-22		AL1G58370	-8.42491	2.21067e-17		AL2G30940	-8.07229	0.00186383
AL6G18810	-7.49878	2.07366e-15		AL8G42270	-7.79136	6.80256e-17		AL6G36552	-8.42394	0.000119826		AL6G35680	-8.07036	3.33769e-52
AL1G35850	-7.48864	4.57561e-07		AL2G25650	-7.78715	2.26656e-13		AL1G10560	-8.42246	3.23264e-119		AL4G34380	-8.06696	2.00899e-07
AL1G43410	-7.4861	1.35493e-09		AL5G15780	-7.78614	3.20287e-13		AL2G40870	-8.42181	5.10531e-08		AL3G12270	-8.0639	5.6912e-23
AL4G26870	-7.48232	0.00259505		AL1G58890	-7.7859	5.87974e-11		AL5G41780	-8.42073	1.77086e-07		AL8G42140	-8.06071	8.34212e-12
AL8G17460	-7.48178	1.54201e-10		AL3G38110	-7.78232	1.05211e-45		AL2G31260	-8.41861	1.24851e-187		AL7G48170	-8.06071	4.9384e-10
AL3G47880	-7.48171	3.37067e-12		AL1G52650	-7.78018	9.59924e-22		AL7G15770	-8.41621	1.14242e-09		AL4G38010	-8.06057	7.24466e-59
AL3G31780	-7.4811	1.10786e-12		AL8G38880	-7.77234	1.85841e-28		AL8G40880	-8.41482	0.0315008		AL6G46390	-8.05334	0.00122388
AL4G26630	-7.47967	2.88922e-48		AL3G36880	-7.77017	5.12059e-20		AL8G41530	-8.4118	9.49994e-09		AL225U10020	-8.05322	1.29268e-06
AL3G43970	-7.4793	4.45909e-13		AL8G16660	-7.76937	0.000651792		AL6G37330	-8.40406	1.64394e-77		AL2G12210	-8.04839	1.16323e-09
AL7G24640	-7.47815	5.5644e-17		AL2G35710	-7.7663	2.97473e-11		AL8G10910	-8.3973	0.0136253		AL6G22080	-8.04831	8.73538e-14
AL3G10160	-7.47642	8.34909e-11		AL3G45250	-7.76609	3.6697e-21		AL6G11620	-8.39548	2.71569e-25		AL7G48560	-8.04793	3.33972e-11
AL1G59870	-7.47573	4.3042e-11		AL8G15280	-7.76463	5.23074e-60		AL7G17440	-8.39406	1.50151e-13		AL7G51460	-8.04458	1.24381e-05
AL6G13770	-7.47226	2.57613e-08		AL2G13310	-7.7592	2.2614e-20		AL4G39220	-8.38926	4.87503e-10		AL1G42770	-8.04149	2.2304e-53
AL1G31170	-7.46955	2.81779e-13		AL7G22610	-7.75605	6.90047e-10		AL3G19340	-8.37643	1.19349e-100		AL4G33050	-8.04045	2.44212e-60
AL6G23950	-7.46607	2.84806e-21		AL1G30440	-7.75315	7.19896e-10		AL6G29270	-8.37627	5.34641e-07		AL4G15220	-8.03747	4.1713e-09
AL5G26780	-7.46535	2.72307e-12		AL2G28720	-7.75101	1.75961e-41		AL6G13570	-8.3716	1.26105e-06		AL8G22880	-8.03572	5.57826e-06
AL8G44770	-7.46512	1.12855e-08		AL7G35740	-7.74974	8.24708e-13		AL5G22300	-8.37147	3.89704e-06		AL3G34060	-8.03279	1.46351e-36
AL9U10940	-7.46479	0.0441148		AL3G24870	-7.74899	7.35811e-07		AL5G45110	-8.36926	7.46605e-34		AL8G35740	-8.03093	2.2434e-05
AL8G37500	-7.46147	1.69478e-22		AL8G12780	-7.74363	2.10055e-86		AL1G53750	-8.3692	1.40989e-09		AL8G35770	-8.02563	7.08145e-27
AL6G42600	-7.4612	7.7e-09		AL7G22340	-7.74342	3.75727e-15		AL7G19300	-8.36892	5.39578e-45		AL3G34860	-8.0254	1.40542e-44
AL6G13300	-7.45976	5.67778e-38		AL3G14830	-7.74073	1.74036e-05		AL1G15460	-8.36691	1.19539e-30		AL4G37590	-8.02433	5.45605e-07
AL1G17590	-7.45879	5.84001e-47		AL8G23920	-7.73837	4.59569e-09		AL2G22600	-8.36626	2.04563e-06		AL3G50930	-8.02405	7.36882e-12
AL8G25250	-7.45477	2.10722e-10		AL2G29450	-7.73462	4.25959e-12		AL3G10650	-8.36422	9.01188e-09		AL7G39230	-8.02276	4.32581e-12
AL2G24560	-7.45293	0.00304909		AL7G45380	-7.73138	0.00130035		AL7G35460	-8.36404	1.48064e-122		AL2G10860	-8.01703	5.16829e-05
AL6G21820	-7.4527	2.26319e-06		AL1G23890	-7.72919	7.6002e-06		AL7G45450	-8.36084	6.77282e-10		AL1G42220	-8.0169	3.49958e-60
AL1G35590	-7.45195	1.85817e-09		AL4G34380	-7.72869	8.57911e-07		AL8G45160	-8.35312	1.1369e-06		AL7G22020	-8.01651	6.18714e-21
AL3G33360	-7.45185	5.75232e-18		AL6G41900	-7.72769	1.86548e-09		AL3G29175	-8.34721	9.01725e-12		AL7G52480	-8.01276	4.09212e-15
AL5G23700	-7.45071	1.39811e-07		AL3G32670	-7.72284	1.53548e-13		AL2G17720	-8.34708	2.62729e-05		AL4G11150	-8.01168	3.15228e-15
AL7G49770	-7.45018	1.14943e-18		AL4G44040	-7.72237	3.83745e-10		AL1G40140	-8.34683	3.95476e-11		AL2G27900	-8.01084	1.09714e-06
AL7G18950	-7.44913	9.97314e-09		AL3G26260	-7.72181	5.69957e-15		AL1G21540	-8.3465	1.04088e-16		AL7G21920	-8.01008	7.65115e-11
AL3G54460	-7.44814	0.000303583		AL2G22190	-7.72141	0.00577141		AL7G38700	-8.34201	1.64503e-27		AL4G43390	-8.00957	1.62493e-11
AL7G50360	-7.44545	9.21981e-10		AL3G35500	-7.71799	6.27862e-18		AL4G45890	-8.34167	7.46543e-81		AL6G19930	-8.0084	1.711e-30
AL4G23500	-7.44297	2.54587e-37		AL7G26820	-7.71755	5.24878e-28		AL5G17790	-8.33898	1.46686e-10		AL4G46750	-8.00804	3.00219e-10
AL6G12570	-7.44071	1.51286e-32		AL1G29900	-7.71725	3.42592e-07		AL3G21240	-8.33876	1.87469e-09		AL1G60340	-8.00572	4.18748e-09
AL3G39210	-7.43821	0.000728269		AL5G26910	-7.714	2.0236e-109		AL8G18410	-8.33547	9.0046e-06		AL8G23390	-7.99975	2.07223e-06
AL4G31240	-7.43721	5.38548e-11		AL7G14080	-7.71317	0.0188068		AL6G40530	-8.33494	4.14297e-12		AL4G23230	-7.99926	4.99897e-36
AL5G40840	-7.4364	1.66326e-05		AL2G12640	-7.71228	6.3092e-07		AL5G14850	-8.33406	1.04939e-06		AL3G29210	-7.99625	1.08295e-18
AL9U11650	-7.43544	1.43339e-10		AL7G43540	-7.71076	1.55233e-34		AL5G43410	-8.33216	4.64497e-46		AL2G35900	-7.99284	1.39309e-12
AL9U11959	-7.43543	2.41683e-33		AL5G39740	-7.70913	6.81017e-09		AL2G10150	-8.32957	1.47068e-134		AL3G31480	-7.98535	2.11555e-07
AL8G40270	-7.43525	2.49919e-23		AL8G22970	-7.70442	2.61152e-27		AL1G31650	-8.32942	0.000596896		AL5G14590	-7.98467	2.81105e-51
AL1G44940	-7.43304	2.15446e-05		AL1G43080	-7.70406	4.52149e-12		AL6G36430	-8.32501	6.46283e-12		AL2G18380	-7.98441	6.73462e-06
AL1G35840	-7.43302	2.7864e-08		AL2G21000	-7.70283	1.52884e-32		AL1G47090	-8.3246	4.49223e-28		AL1G16300	-7.98183	4.92336e-10
AL8G26460	-7.42992	3.44723e-10		AL1G31360	-7.70188	1.62273e-07		AL6G10500	-8.32254	3.95576e-10		AL2G33980	-7.97919	4.13497e-06
AL5G32540	-7.42828	1.03114e-06		AL2G39440	-7.70143	9.2646e-09		AL6G53030	-8.32188	0.00197373		AL6G35290	-7.97682	3.30302e-07
AL2G21760	-7.42773	4.39298e-57		AL2G35480	-7.69929	8.11327e-32		AL3G50390	-8.32175	6.50279e-08		AL5G14140	-7.97639	2.19464e-18
AL8G16270	-7.42614	9.83192e-38		AL1G36160	-7.69506	3.35291e-54		AL6G38820	-8.31956	3.02542e-10		AL8G45260	-7.97513	0.0162178
AL7G25690	-7.42554	6.63064e-09		AL3G34190	-7.693	1.63889e-30		AL4G12600	-8.31616	1.89415e-19		AL2G35880	-7.97509	1.00565e-10
AL6G11240	-7.42511	1.70138e-104		AL2G30200	-7.69096	2.17894e-69		AL3G17090	-8.31419	2.0827e-10		AL3G53760	-7.96999	9.85489e-10
AL4G27240	-7.42482	0.00188738		AL3G51210	-7.68844	1.50461e-19		AL7G52990	-8.31284	7.24284e-08		AL7G40210	-7.96948	0.00840001
AL4G32120	-7.42302	3.67128e-28		AL7G22050	-7.68621	2.82946e-13		AL5G17620	-8.31172	6.37891e-11		AL4G47120	-7.96042	0.0216374
AL5G36980	-7.42172	9.92164e-05		AL2G11840	-7.68593	2.20834e-16		AL7G49520	-8.30861	5.03583e-12		AL7G33180	-7.95751	9.94197e-11
AL2G13310	-7.41926	1.35103e-18		AL8G34550	-7.68567	2.0254e-10		AL8G43120	-8.30744	7.38048e-104		AL2G11860	-7.9569	4.5117e-13
AL8G10790	-7.4183	5.28089e-39		AL4G46610	-7.68513	0.00373739		AL7G21250	-8.30374	1.20308e-141		AL7G24790	-7.95556	7.58551e-22
AL9U12190	-7.41763	8.38681e-06		AL1G13380	-7.68471	4.77312e-12		AL2G22580	-8.30275	3.78867e-11		AL7G18890	-7.95498	2.64687e-08
AL6G45390	-7.41322	1.26859e-17		AL8G26710	-7.68439	2.1578e-15		AL5G17520	-8.30218	3.11754e-12		AL8G44900	-7.95436	1.96212e-12
AL6G33230	-7.41095	5.00356e-09		AL6G13300	-7.684	2.06674e-40		AL3G50350	-8.30131	1.05592e-05		AL2G40030	-7.95313	7.29251e-59
AL8G32700	-7.40759	6.41275e-47		AL4G21230	-7.68344	1.11675e-08		AL2G31490	-8.29678	3.42153e-34		AL8G11280	-7.94542	6.85508e-12
AL5G24510	-7.40632	1.01358e-12		AL8G12750	-7.6828	2.53523e-08		AL8G35280	-8.29385	0.000393217		AL3G10950	-7.94478	1.15785e-18
AL3G28490	-7.40386	0.00134572		AL6G35590	-7.6783	1.15967e-08		AL4G43500	-8.29311	1.53331e-11		AL7G17950	-7.94086	3.37618e-92
AL5G29420	-7.40189	1.13436e-09		AL2G39240	-7.67664	0.00049786		AL1G60060	-8.29149	3.51047e-07		AL2G19390	-7.94046	8.78434e-31
AL3G36140	-7.40055	0.000129648		AL7G43060	-7.67543	1.28497e-48		AL1G58920	-8.2908	2.45222e-05		AL7G22320	-7.94026	1.59096e-24
AL3G46420	-7.39815	1.50034e-16		AL1G16870	-7.67219	2.15262e-09		AL4G28370	-8.28922	1.82425e-10		AL8G42270	-7.94018	1.42223e-17
AL3G17390	-7.39394	0.0146033		AL5G30770	-7.67157	5.47953e-59		AL4G20240	-8.28903	1.07165e-05		AL1G55470	-7.93725	2.14773e-11
AL3G16030	-7.38951	1.21315e-18		AL7G25690	-7.67093	2.32089e-09		AL3G35820	-8.28695	5.75761e-103		AL1G49990	-7.93414	2.94368e-05
AL8G31620	-7.38659	1.00716e-81		AL6G31400	-7.66841	6.36619e-10		AL6G25640	-8.28283	4.58258e-24		AL1G31010	-7.93394	1.54762e-17
AL1G59830	-7.38339	8.12826e-09		AL6G18830	-7.66152	8.26927e-05		AL3G29850	-8.28083	5.24059e-21		AL4G30220	-7.93361	2.86521e-21
AL7G31150	-7.38061	4.66202e-11		AL1G51250	-7.65736	2.04023e-07		AL3G16560	-8.27441	2.85737e-40		AL2G18530	-7.93322	8.00164e-19
AL3G51310	-7.37898	1.89555e-17		AL1G17780	-7.65734	2.26999e-35		AL8G45650	-8.27198	1.75004e-13		AL5G45510	-7.932	5.19763e-16
AL7G12190	-7.37709	6.261e-31		AL2G26820	-7.65689	1.03558e-11		AL1G49180	-8.27077	8.82154e-11		AL1G48360	-7.93199	2.91987e-10
AL6G18830	-7.37682	0.0001641		AL1G58960	-7.65423	3.62029e-07		AL3G28310	-8.26654	3.51853e-11		AL2G35710	-7.93125	7.55664e-12
AL1G63660	-7.37579	1.1256e-09		AL1G58270	-7.65078	6.06896e-14		AL8G15490	-8.26492	4.82953e-29		AL4G14250	-7.92968	0.0110162
AL1G67210	-7.37309	3.27225e-09		AL4G22330	-7.64634	1.25078e-99		AL7G41730	-8.26424	5.4829e-09		AL3G22180	-7.9284	0.00329117
AL3G33060	-7.37251	1.76793e-19		AL4G33190	-7.6406	1.60759e-36		AL2G11030	-8.26209	0.00180355		AL6G13820	-7.92727	2.5832e-28
AL1G29560	-7.36931	0.00048081		AL8G43890	-7.6405	5.16015e-09		AL57U10030	-8.25849	1.80693e-08		AL1G18050	-7.92125	9.99938e-19
AL1G32350	-7.36691	3.79855e-14		AL3G29720	-7.63555	7.1699e-22		AL1G44710	-8.25622	3.13772e-10		AL2G36400	-7.9196	1.23255e-20
AL3G25500	-7.36549	4.07441e-08		AL7G23500	-7.63496	2.66198e-09		AL1G52660	-8.25574	0.0129764		AL6G36000	-7.91927	3.91606e-09
AL1G11290	-7.36533	1.51898e-09		AL2G12990	-7.63274	3.07471e-39		AL5G30000	-8.25269	5.38389e-07		AL2G28410	-7.91835	6.04082e-42
AL1G63260	-7.36404	7.95214e-43		AL1G62670	-7.63028	1.53644e-06		AL1G29560	-8.2518	7.45157e-05		AL8G11390	-7.91749	4.60723e-07
AL1G26260	-7.36044	1.42839e-09		AL2G37920	-7.62884	6.5785e-09		AL8G29980	-8.24868	0.000294539		AL8G13020	-7.91585	3.28949e-101
AL1G40080	-7.35931	2.99668e-26		AL7G36160	-7.6287	4.59899e-10		AL7G25450	-8.24704	6.97482e-33		AL1G38990	-7.91099	0.0275064
AL3G47510	-7.35891	4.59844e-17		AL7G26890	-7.62779	8.88882e-21		AL1G59800	-8.24213	3.65345e-10		AL3G15260	-7.89772	3.26673e-26
AL4G27560	-7.35853	1.95682e-15		AL3G41870	-7.62368	3.77014e-28		AL3G28940	-8.23788	8.80204e-10		AL5G45460	-7.89595	3.753e-11
AL5G40810	-7.3583	4.37491e-09		AL2G15250	-7.62363	1.29267e-08		AL1G21404	-8.23729	0.000212438		AL5G36250	-7.89471	3.07479e-10
AL1G10250	-7.35723	2.16645e-08		AL3G21910	-7.62055	6.86373e-48		AL7G32770	-8.23576	9.62719e-05		AL7G25190	-7.89385	1.43205e-07
AL7G15540	-7.35627	1.36868e-11		AL1G46030	-7.62019	5.38851e-09		AL6G39060	-8.23451	4.05865e-22		AL7G32150	-7.89357	6.25135e-08
AL8G25100	-7.35457	1.4157e-12		AL9U10050	-7.61968	7.2129e-07		AL5G14550	-8.23351	1.66205e-71		AL6G12640	-7.89273	6.16457e-05
AL4G23560	-7.35383	0.000908628		AL1G41180	-7.61667	1.32582e-28		AL1G57250	-8.23255	0.0427538		AL4G30920	-7.89213	1.37049e-09
AL3G42370	-7.3532	5.53806e-37		AL8G16980	-7.61629	2.60541e-24		AL8G35720	-8.23183	5.69517e-148		AL7G33520	-7.89026	9.45416e-08
AL1G22690	-7.35076	3.40376e-29		AL4G43940	-7.61528	4.51779e-07		AL5G23560	-8.23176	5.64873e-07		AL8G24410	-7.88973	3.39051e-11
AL1G37960	-7.35005	6.29326e-11		AL5G30350	-7.61512	8.07296e-11		AL4G23710	-8.22961	8.92421e-07		AL1G23120	-7.8863	5.12977e-05
AL1G15030	-7.35	0.000561589		AL3G38310	-7.61508	1.40486e-09		AL3G45680	-8.22653	8.47176e-05		AL6G46250	-7.88078	1.59466e-32
AL6G35510	-7.34792	1.56624e-06		AL5G28200	-7.61427	4.71916e-19		AL3G26490	-8.22408	3.09073e-16		AL2G28980	-7.88029	8.93656e-26
AL1G21510	-7.34726	6.92893e-19		AL4G33270	-7.61028	2.49975e-05		AL7G50900	-8.22295	1.66328e-10		AL6G45780	-7.88006	2.79334e-11
AL7G39730	-7.3454	0.000107582		AL8G15030	-7.60835	1.20672e-11		AL5G14960	-8.22209	2.85401e-14		AL5G27514	-7.87919	1.07436e-23
AL3G19460	-7.34527	2.28824e-08		AL7G51220	-7.60641	4.56464e-17		AL3G14670	-8.22172	1.12179e-69		AL4G21560	-7.87609	2.25659e-12
AL7G29490	-7.34212	9.33898e-13		AL7G17950	-7.60494	2.90805e-84		AL5G32630	-8.21828	5.23456e-54		AL3G32030	-7.87486	5.50953e-29
AL5G30770	-7.33946	8.0654e-54		AL4G11820	-7.60383	6.33366e-14		AL6G31330	-8.2164	5.69978e-08		AL4G27210	-7.87162	5.54209e-08
AL3G21190	-7.33684	1.71436e-08		AL4G30160	-7.60359	2.55101e-05		AL4G46900	-8.21492	1.34011e-38		AL3G14310	-7.87099	0.0037182
AL5G36460	-7.33541	2.2949e-09		AL8G12690	-7.60355	9.93179e-13		AL1G28570	-8.21177	1.64883e-13		AL7G14040	-7.86975	1.03233e-11
AL8G45220	-7.33136	1.98881e-10		AL3G52410	-7.59767	1.96601e-07		AL1G25150	-8.21173	4.8103e-05		AL4G36720	-7.86451	1.60329e-05
AL6G49420	-7.33086	1.78349e-10		AL3G46920	-7.59548	3.37178e-06		AL7G14530	-8.21116	5.03291e-11		AL1G47510	-7.86424	5.29472e-32
AL3G16680	-7.33037	1.95159e-09		AL3G28190	-7.59485	9.83221e-31		AL1G63590	-8.20781	1.13015e-11		AL2G34340	-7.86317	1.8353e-52
AL7G23710	-7.33021	4.73687e-13		AL6G34070	-7.59425	6.33426e-23		AL6G27790	-8.20593	1.05714e-06		AL3G26890	-7.86202	1.28568e-35
AL6G30510	-7.32886	1.19973e-08		AL3G16430	-7.58873	1.96459e-09		AL1G46630	-8.20434	0.000206173		AL7G41580	-7.86097	8.61775e-20
AL1G38600	-7.32816	7.46675e-17		AL43U10050	-7.58842	3.08964e-25		AL6G51980	-8.20405	2.3773e-08		AL7G48920	-7.85136	3.53618e-18
AL1G41890	-7.3248	3.46551e-24		AL3G52790	-7.58734	4.32572e-44		AL7G20590	-8.20399	1.56831e-06		AL4G13420	-7.84894	3.15858e-06
AL6G48550	-7.32457	1.54224e-10		AL4G39220	-7.58428	6.35715e-09		AL6G45100	-8.20179	6.1471e-37		AL4G14420	-7.84884	5.51181e-06
AL6G25610	-7.32003	1.38307e-49		AL1G38850	-7.58174	4.7753e-07		AL6G26280	-8.19841	2.80946e-173		AL6G27550	-7.84829	1.87247e-25
AL7G39750	-7.31903	6.43707e-05		AL5G18350	-7.5804	1.49003e-09		AL3G45650	-8.19742	5.72781e-09		AL3G16380	-7.8471	3.74774e-60
AL5G39510	-7.31685	1.68143e-05		AL7G42410	-7.57993	4.60682e-15		AL5G22610	-8.19605	1.32577e-13		AL96U10020	-7.84013	0.00157435
AL6G30520	-7.31673	1.55541e-06		AL1G26310	-7.57666	9.04763e-18		AL4G13840	-8.18876	6.26409e-05		AL7G35860	-7.83972	1.86799e-21
AL5G21690	-7.31277	7.01176e-24		AL8G35050	-7.57114	3.99049e-50		AL1G47140	-8.18543	0.00731678		AL80U10020	-7.83849	0.00355684
AL2G28620	-7.30994	1.28805e-07		AL7G24860	-7.57014	2.31396e-16		AL3G20770	-8.18272	0.000346307		AL1G18640	-7.83667	6.86912e-36
AL5G22640	-7.30894	0.0353308		AL4G28740	-7.56964	9.33772e-06		AL4G27140	-8.17547	0.0105979		AL7G23140	-7.83418	2.83429e-08
AL6G38220	-7.30649	4.55641e-22		AL8G30880	-7.56935	0.0117984		AL8G39700	-8.17407	2.21278e-07		AL7G15430	-7.82287	1.53029e-05
AL1G58270	-7.30546	9.02899e-13		AL7G28860	-7.56834	8.77905e-18		AL2G23550	-8.16871	3.43727e-28		AL1G41840	-7.82237	1.61544e-23
AL1G24800	-7.30305	2.11802e-12		AL7G42420	-7.56757	1.30516e-27		AL3G53970	-8.16776	0.0387794		AL1G53750	-7.81369	1.26889e-08
AL6G43640	-7.29979	7.99605e-18		AL8G16860	-7.56756	1.02654e-31		AL1G60120	-8.1644	0.0165251		AL1G28510	-7.81011	3.65569e-07
AL5G32550	-7.29831	2.42226e-09		AL1G61940	-7.5627	6.28308e-42		AL8G30210	-8.15993	1.68624e-136		AL3G18140	-7.80691	2.23187e-07
AL3G33920	-7.2949	6.97584e-27		AL4G46100	-7.56124	1.37296e-41		AL6G29210	-8.15907	6.16077e-08		AL2G35530	-7.80653	5.16476e-11
AL7G23130	-7.29367	4.11692e-05		AL6G52560	-7.56101	6.84192e-37		AL4G29320	-8.15703	0.00109726		AL7G51750	-7.80632	1.21319e-06
AL2G40030	-7.28769	3.63303e-49		AL6G44280	-7.55616	2.28631e-10		AL5G10230	-8.15161	3.28525e-30		AL3G34810	-7.80605	9.74992e-13
AL4G23190	-7.28755	1.44769e-25		AL8G45160	-7.55281	1.05873e-05		AL4G20140	-8.1499	0.0451128		AL8G36310	-7.80589	0.00089908
AL6G51310	-7.28707	6.72699e-06		AL7G51390	-7.55232	4.48158e-06		AL2G29270	-8.14496	5.58687e-10		AL2G24560	-7.80253	0.00166013
AL7G28670	-7.28682	1.14876e-11		AL1G60650	-7.55226	0.0179917		AL6G12860	-8.14188	0.000294698		AL3G45650	-7.79926	1.10608e-08
AL6G47460	-7.2866	0.000179723		AL6G45780	-7.55201	2.22694e-10		AL6G29870	-8.13714	2.02222e-13		AL3G38240	-7.79755	7.58558e-22
AL8G15750	-7.28528	1.48704e-11		AL7G46480	-7.55142	9.12982e-12		AL7G24710	-8.13145	0.00365221		AL4G45670	-7.79474	4.71808e-08
AL4G12670	-7.27552	2.24587e-11		AL3G36500	-7.55118	3.57077e-15		AL8G23450	-8.13066	7.32726e-07		AL8G12780	-7.79362	1.33915e-87
AL4G36290	-7.27446	1.81194e-05		AL7G14880	-7.55105	3.41137e-22		AL1G13160	-8.12597	0.000473882		AL7G50830	-7.79295	3.07723e-10
AL1G10930	-7.27171	2.24405e-09		AL8G13180	-7.54977	1.53484e-18		AL8G24540	-8.12187	7.07772e-09		AL7G13400	-7.79237	7.85442e-12
AL5G12400	-7.27031	2.99668e-77		AL3G25870	-7.54842	2.00723e-10		AL2G21280	-8.12025	6.18975e-05		AL3G16540	-7.79124	1.08326e-20
AL1G49970	-7.26979	9.0154e-09		AL7G17970	-7.54515	7.4991e-20		AL4G21910	-8.11922	9.59481e-21		AL3G26140	-7.78909	9.67606e-09
AL3G49630	-7.26931	3.75795e-45		AL5G27420	-7.54221	9.685e-54		AL2G16730	-8.11619	2.28421e-09		AL6G33970	-7.78737	2.51186e-12
AL4G22010	-7.26925	5.94125e-20		AL6G23430	-7.54155	6.46143e-09		AL1G62670	-8.11608	6.84464e-07		AL8G28950	-7.78685	1.63913e-43
AL5G37500	-7.26308	1.65155e-22		AL1G42770	-7.53772	7.20316e-47		AL5G18290	-8.11456	7.36466e-07		AL1G61530	-7.78415	2.71083e-06
AL5G14980	-7.26014	1.63818e-39		AL6G48020	-7.5375	2.02519e-26		AL3G21220	-8.11175	8.77901e-06		AL8G23730	-7.78396	4.11193e-15
AL5G22280	-7.25837	1.73132e-07		AL4G35110	-7.5368	9.7904e-20		AL1G24600	-8.1104	0.002842		AL4G18890	-7.77604	4.50362e-13
AL5G39090	-7.25781	3.91759e-09		AL3G19460	-7.53384	1.16144e-08		AL6G16040	-8.10719	3.75787e-10		AL3G52850	-7.77578	0.0431883
AL2G34280	-7.25614	1.59598e-20		AL5G37730	-7.53318	1.06796e-35		AL1G21260	-8.10596	7.42647e-49		AL4G27870	-7.76899	4.42049e-11
AL6G16340	-7.25456	4.06124e-18		AL4G14670	-7.53293	3.29099e-11		AL5G28190	-8.10536	7.43718e-07		AL6G52790	-7.76839	6.42743e-20
AL3G36700	-7.24429	1.20584e-51		AL6G39340	-7.53249	1.94472e-20		AL6G38290	-8.10028	3.83337e-09		AL5G44930	-7.76622	2.44461e-11
AL8G20590	-7.24057	1.71992e-06		AL2G35460	-7.52705	0.018973		AL5G34950	-8.10008	1.01946e-13		AL4G22710	-7.76415	4.39969e-08
AL1G43080	-7.23986	8.37596e-11		AL3G21180	-7.5237	5.39894e-48		AL6G23240	-8.0947	5.88508e-06		AL3G37470	-7.76388	3.38476e-37
AL5G35410	-7.23539	1.18193e-11		AL1G16360	-7.51825	1.20204e-11		AL7G52150	-8.09418	1.62445e-08		AL8G21080	-7.76362	1.11488e-07
AL7G46710	-7.23442	5.4147e-06		AL1G63830	-7.51735	2.21214e-17		AL8G26880	-8.09297	2.63288e-35		AL8G35810	-7.76012	1.41038e-11
AL2G29840	-7.23279	5.96013e-21		AL1G42870	-7.51563	2.71013e-20		AL5G23010	-8.0927	1.3863e-05		AL3G26510	-7.75802	1.09029e-36
AL5G36570	-7.23279	2.5803e-47		AL1G39000	-7.51471	3.89419e-05		AL4G15140	-8.09124	7.88407e-05		AL5G45300	-7.75679	7.20226e-11
AL2G40570	-7.23263	5.30328e-26		AL5G30540	-7.51048	8.16853e-12		AL2G14630	-8.09044	2.18871e-09		AL2G14270	-7.75611	3.02514e-78
AL3G10450	-7.22923	8.79024e-26		AL1G62840	-7.50845	6.09976e-16		AL1G63830	-8.08816	3.34314e-19		AL3G11500	-7.75548	1.86118e-11
AL1G57670	-7.2266	1.51867e-11		AL5G38000	-7.50831	3.57645e-49		AL6G15290	-8.08794	3.18124e-11		AL6G37200	-7.75529	1.12397e-10
AL8G27860	-7.22655	7.95618e-13		AL4G14340	-7.50806	1.19317e-07		AL6G41380	-8.08786	3.19867e-05		AL8G40670	-7.75417	9.43634e-12
AL8G19440	-7.22499	7.4723e-71		AL3G35980	-7.50676	1.04025e-06		AL65U10020	-8.08689	4.29979e-07		AL6G48230	-7.75392	6.7043e-10
AL5G18930	-7.22374	8.30722e-06		AL8G21000	-7.50523	1.67166e-11		AL3G13610	-8.08318	7.66791e-90		AL5G13770	-7.75332	7.1384e-10
AL7G25890	-7.22365	3.91273e-06		AL6G37820	-7.50304	6.61935e-40		AL1G18690	-8.07813	6.35453e-13		AL5G42340	-7.75234	1.80764e-07
AL3G20370	-7.22337	7.96899e-11		AL1G39990	-7.50208	1.02061e-07		AL2G28680	-8.07762	2.59401e-07		AL6G50120	-7.75227	4.41706e-12
AL284U10010	-7.22315	0.00170764		AL4G17530	-7.50117	4.47944e-09		AL1G35890	-8.07666	0.00110548		AL5G22390	-7.75023	0.000780528
AL8G13720	-7.21961	1.25085e-07		AL8G32550	-7.4974	1.88476e-16		AL1G41780	-8.07558	1.73642e-11		AL8G21140	-7.75014	2.06494e-06
AL1G65870	-7.21887	2.76329e-13		AL2G15330	-7.49583	1.11585e-05		AL7G43720	-8.07488	3.84252e-08		AL8G16980	-7.74873	3.06014e-25
AL4G32990	-7.21865	1.28839e-13		AL8G22860	-7.49563	4.84933e-05		AL1G50980	-8.06952	5.01079e-12		AL8G25770	-7.74529	7.04287e-10
AL8G28100	-7.21826	2.23461e-08		AL4G36170	-7.49392	1.29432e-17		AL7G29680	-8.06755	1.10763e-05		AL1G40530	-7.74502	1.18373e-18
AL4G26970	-7.21616	0.000122513		AL3G33360	-7.49344	3.26e-18		AL7G37530	-8.06483	3.59239e-06		AL5G32040	-7.74227	2.0632e-17
AL7G28200	-7.21257	0.00198545		AL7G11510	-7.4933	3.44755e-24		AL8G22650	-8.05687	2.62035e-11		AL9U10930	-7.74196	0.00332098
AL9U12060	-7.20757	1.638e-08		AL3G51310	-7.481	5.8743e-18		AL9U12180	-8.05655	0.000524304		AL1G42850	-7.74128	1.27503e-10
AL8G23720	-7.2068	2.28933e-13		AL1G42220	-7.48019	2.24419e-52		AL1G55740	-8.0526	0.000100191		AL3G51890	-7.735	3.465e-08
AL5G37250	-7.20555	1.98308e-10		AL7G41850	-7.47973	5.37266e-08		AL1G43230	-8.052	1.88078e-06		AL2G29560	-7.73498	9.15402e-07
AL1G49990	-7.20518	0.000194343		AL5G21470	-7.47858	5.20555e-05		AL4G33270	-8.05131	1.24068e-05		AL3G29890	-7.73288	2.13605e-51
AL3G19630	-7.20462	2.03585e-06		AL5G14110	-7.47644	8.92179e-22		AL181U10030	-8.04945	7.3456e-05		AL1G53250	-7.7321	0.039174
AL6G26980	-7.2031	2.44271e-10		AL7G49630	-7.47644	9.01247e-05		AL5G40950	-8.04575	2.89981e-33		AL7G34310	-7.72934	0.005914
AL5G33890	-7.20218	0.00614565		AL3G10680	-7.47358	8.3636e-18		AL5G17820	-8.04456	0.00745324		AL4G34670	-7.72796	2.02705e-09
AL7G39350	-7.20136	9.38407e-52		AL1G45010	-7.47325	5.24527e-09		AL3G52530	-8.04348	7.15157e-10		AL2G14240	-7.72718	0.000690513
AL2G35560	-7.20062	3.82342e-21		AL7G40540	-7.47301	3.57486e-10		AL3G33160	-8.04029	1.97045e-21		AL1G10180	-7.72339	2.42813e-12
AL5G26570	-7.1935	9.79053e-07		AL8G18090	-7.47246	6.57084e-17		AL1G57950	-8.03652	8.11231e-28		AL8G23760	-7.72006	7.46034e-11
AL6G13810	-7.19272	0.000246401		AL68U10040	-7.47189	7.19837e-07		AL7G46740	-8.03635	5.02618e-06		AL7G35720	-7.7194	2.2673e-08
AL8G31980	-7.19215	3.62566e-09		AL2G14310	-7.47013	7.14938e-35		AL60U10020	-8.0363	4.43299e-10		AL7G12190	-7.71762	6.02488e-34
AL3G36180	-7.19202	3.40022e-05		AL6G50400	-7.46805	3.63562e-32		AL7G33520	-8.03568	2.43038e-07		AL7G40050	-7.71391	0.00226261
AL2G40380	-7.19002	6.10818e-07		AL1G31730	-7.4666	1.95297e-30		AL3G26700	-8.0353	2.70411e-12		AL3G10970	-7.7123	3.32928e-18
AL558U10020	-7.18872	8.05861e-11		AL2G23100	-7.46441	4.50313e-27		AL6G52780	-8.03383	8.81128e-29		AL1G53260	-7.71019	8.15979e-13
AL3G34080	-7.18834	5.46152e-07		AL1G25720	-7.45668	3.7741e-10		AL8G27590	-8.03125	5.60675e-97		AL4G37170	-7.70837	4.19955e-32
AL1G25000	-7.18697	8.86488e-06		AL7G25160	-7.4557	5.06453e-11		AL7G33890	-8.03119	1.37452e-08		AL1G27460	-7.70625	2.23176e-08
AL7G18630	-7.18617	2.86542e-26		AL3G37900	-7.45306	1.64103e-07		AL7G49630	-8.02761	3.35473e-05		AL1G22730	-7.70549	1.00518e-37
AL1G17600	-7.18444	7.20535e-05		AL53U10010	-7.45219	0.000378803		AL8G38340	-8.02264	0.000172353		AL1G21170	-7.7037	7.22679e-05
AL3G48130	-7.18385	7.06141e-08		AL2G18400	-7.45204	2.08102e-09		AL1G10930	-8.02112	7.35828e-10		AL288U10020	-7.70321	7.23372e-05
AL8G21750	-7.18383	4.37576e-36		AL4G26020	-7.451	1.28179e-18		AL3G46680	-8.01495	0.00789507		AL1G34460	-7.69997	8.54739e-05
AL3G35680	-7.18367	2.28292e-11		AL2G27550	-7.45087	3.76847e-10		AL6G31150	-8.00958	0.000400872		AL6G13020	-7.69949	4.45813e-14
AL2G34930	-7.1834	2.71519e-08		AL1G16650	-7.45017	1.86026e-62		AL1G15940	-8.0085	1.52649e-06		AL4G35170	-7.69683	1.82524e-15
AL4G27935	-7.18086	7.67494e-19		AL1G61010	-7.4491	3.81718e-50		AL8G18900	-8.0076	2.30522e-07		AL5G18460	-7.6957	9.28027e-31
AL2G26710	-7.17775	3.13231e-07		AL7G36710	-7.44678	0.00149804		AL8G12350	-8.00347	5.78859e-05		AL7G47680	-7.6935	1.43489e-37
AL4G46230	-7.17702	0.000119529		AL6G21020	-7.44408	6.27559e-11		AL225U10020	-8.00293	4.00135e-06		AL6G46030	-7.69149	3.8902e-05
AL8G22100	-7.17208	0.00534334		AL1G27350	-7.44349	4.04903e-95		AL4G43610	-8.00168	2.59599e-08		AL5G11220	-7.69045	1.02027e-07
AL1G24130	-7.17084	1.45322e-05		AL6G13960	-7.44286	1.42042e-18		AL6G42120	-8.00143	0.00262334		AL1G51910	-7.68664	2.80152e-27
AL2G38830	-7.17077	9.052e-32		AL7G39230	-7.44263	1.67925e-10		AL7G42030	-8.00066	5.55591e-15		AL1G51770	-7.68627	6.26167e-35
AL4G46340	-7.17028	4.51595e-09		AL7G15900	-7.4397	4.2685e-52		AL8G18850	-7.98981	2.55619e-66		AL2G34000	-7.67906	1.77404e-35
AL7G23630	-7.16902	6.20262e-07		AL1G11500	-7.43888	1.13327e-23		AL1G54470	-7.9878	1.06413e-13		AL6G51340	-7.67706	3.06623e-12
AL6G46060	-7.16484	0.0165527		AL3G38070	-7.43844	2.22152e-73		AL3G10920	-7.98678	1.03053e-86		AL7G13500	-7.67642	0.00297281
AL8G38370	-7.16162	1.67742e-05		AL1G48360	-7.43826	7.5135e-09		AL3G17170	-7.98283	2.30039e-06		AL6G50520	-7.67571	5.54044e-33
AL8G15110	-7.15997	3.42768e-05		AL4G46020	-7.43788	2.3969e-39		AL1G49990	-7.98147	4.38118e-05		AL2G29840	-7.6756	1.23367e-23
AL2G38750	-7.15946	1.17373e-09		AL558U10020	-7.43507	2.74372e-11		AL6G41900	-7.97862	2.70063e-09		AL2G33420	-7.67538	1.14295e-49
AL8G24950	-7.15713	9.68458e-27		AL8G27080	-7.42982	7.53378e-06		AL8G11870	-7.9762	7.05331e-06		AL4G10590	-7.67509	3.53514e-05
AL6G48440	-7.15711	1.8967e-16		AL4G31240	-7.42477	1.26421e-10		AL5G10330	-7.97569	0.00057908		AL7G31680	-7.67343	0.000158606
AL1G56580	-7.15642	6.98761e-05		AL4G38270	-7.42386	6.33878e-11		AL4G40800	-7.96821	7.67274e-30		AL8G44190	-7.6729	1.46015e-15
AL1G63970	-7.15525	4.77621e-38		AL4G17110	-7.42293	3.01362e-27		AL1G46190	-7.96755	3.22464e-28		AL6G46610	-7.67168	4.42373e-24
AL1G11450	-7.14897	3.34243e-09		AL1G45050	-7.42274	0.000646572		AL5G32220	-7.96048	3.1312e-07		AL8G18900	-7.67093	1.97757e-07
AL6G51980	-7.14506	5.54589e-07		AL1G31010	-7.42049	2.02662e-15		AL3G35980	-7.9604	6.16448e-07		AL6G12580	-7.66924	2.26158e-21
AL1G49110	-7.14443	4.46053e-40		AL5G32520	-7.41929	1.31153e-06		AL3G31510	-7.95825	1.64313e-24		AL7G31910	-7.66783	6.8865e-17
AL5G13140	-7.13805	9.6629e-10		AL1G39350	-7.41885	8.86208e-05		AL4G26580	-7.95805	0.000283235		AL8G26880	-7.66652	6.4171e-32
AL3G17580	-7.13478	1.80134e-05		AL6G19950	-7.41837	5.21145e-10		AL7G49010	-7.95798	2.52619e-41		AL6G47910	-7.66499	7.87254e-20
AL8G44310	-7.13039	0.00951156		AL7G24260	-7.41642	2.56771e-23		AL1G25800	-7.95393	3.81359e-231		AL3G51730	-7.66439	8.4794e-12
AL288U10020	-7.13019	0.000293407		AL1G12460	-7.41175	1.65986e-06		AL4G10320	-7.94539	1.50847e-14		AL1G59330	-7.66322	0.0161429
AL6G28520	-7.12926	2.82671e-09		AL7G51680	-7.41144	1.32537e-12		AL3G13470	-7.94364	5.36667e-11		AL4G40180	-7.65796	1.33474e-08
AL1G35010	-7.12633	3.04409e-25		AL5G20300	-7.41128	5.04475e-41		AL7G14470	-7.94271	3.87391e-07		AL7G42410	-7.65662	2.1815e-15
AL6G43650	-7.12623	1.52579e-49		AL6G49420	-7.41128	2.07422e-10		AL8G35710	-7.94217	0.000528715		AL1G46950	-7.65614	6.37249e-61
AL8G15220	-7.12575	6.40569e-06		AL1G32330	-7.41078	0.00317117		AL1G46180	-7.93889	4.28244e-52		AL6G16030	-7.65451	0.000218029
AL1G10340	-7.12256	7.72091e-21		AL6G27620	-7.40903	1.85693e-25		AL6G12890	-7.93607	2.48206e-11		AL3G35310	-7.65119	1.10089e-58
AL6G45710	-7.12226	7.80095e-10		AL6G28030	-7.4082	4.6618e-26		AL6G18070	-7.9356	1.20361e-07		AL1G42280	-7.65103	0.000103278
AL5G17610	-7.12182	1.05514e-11		AL4G36950	-7.40725	3.52453e-09		AL1G49970	-7.93038	4.88733e-09		AL4G43600	-7.65097	8.28926e-09
AL3G53410	-7.12156	1.13865e-11		AL7G42320	-7.40101	8.02937e-14		AL5G14370	-7.92753	1.14785e-06		AL2G22440	-7.64696	4.88676e-11
AL1G26070	-7.11947	4.7267e-15		AL8G24830	-7.39857	3.17018e-61		AL7G37680	-7.9252	0.0256092		AL6G39290	-7.64373	4.60574e-06
AL4G45590	-7.11876	4.38276e-07		AL2G14270	-7.39835	5.86157e-71		AL3G52870	-7.9229	1.05035e-09		AL8G20590	-7.64148	3.42149e-07
AL288U10050	-7.10865	5.2629e-14		AL219U10030	-7.39708	1.95002e-06		AL8G26500	-7.92115	1.24886e-08		AL8G21220	-7.64024	0.000215147
AL2G21400	-7.1054	0.00012455		AL2G23060	-7.39646	5.09402e-11		AL7G16020	-7.92003	9.08607e-64		AL3G34080	-7.64006	7.44434e-08
AL4G23860	-7.10493	2.1942e-16		AL1G16120	-7.39624	1.46901e-06		AL5G42000	-7.91808	5.6213e-49		AL5G17730	-7.63746	1.65404e-05
AL4G24750	-7.10457	6.38628e-10		AL810U10020	-7.39623	2.22479e-25		AL4G15080	-7.9102	1.07809e-34		AL8G42650	-7.63657	1.65379e-07
AL8G42300	-7.10382	6.12265e-13		AL8G28870	-7.39599	3.44305e-07		AL4G37130	-7.90186	6.93498e-113		AL4G47100	-7.63051	4.21145e-11
AL8G21710	-7.1034	5.09141e-12		AL8G19700	-7.39592	4.08849e-06		AL3G29580	-7.90058	6.06309e-06		AL2G13590	-7.62801	7.18059e-15
AL8G26880	-7.10331	2.29127e-27		AL7G38780	-7.39576	3.55229e-10		AL7G24660	-7.89454	9.51737e-187		AL8G43920	-7.62775	1.65587e-11
AL7G34790	-7.10325	8.66983e-08		AL5G13300	-7.39401	1.23046e-33		AL8G27750	-7.89219	0.000508219		AL7G47160	-7.62763	2.43042e-05
AL4G35810	-7.10279	1.18353e-16		AL2G20450	-7.39359	1.87875e-37		AL4G37300	-7.88863	2.88428e-13		AL7G41110	-7.62422	0.000965868
AL7G46480	-7.09858	1.72267e-10		AL2G20700	-7.39191	0.000636595		AL8G29250	-7.88652	1.0054e-110		AL6G25970	-7.62397	1.11296e-09
AL7G31020	-7.09572	3.21422e-39		AL6G41270	-7.39185	2.0395e-10		AL5G18350	-7.87883	5.24186e-09		AL3G24280	-7.61619	1.74799e-126
AL5G37620	-7.09476	2.14653e-40		AL1G22690	-7.38538	1.40951e-29		AL5G12540	-7.87823	3.65906e-28		AL6G18140	-7.61619	1.23873e-29
AL4G46210	-7.09097	4.01494e-05		AL1G35590	-7.38341	4.62722e-09		AL5G29880	-7.87605	0		AL1G42080	-7.61434	2.73059e-39
AL1G12170	-7.08288	1.06144e-15		AL5G20050	-7.38332	1.5997e-10		AL2G34100	-7.87503	1.43785e-20		AL8G24540	-7.61152	1.08945e-08
AL1G37600	-7.07924	5.13193e-24		AL4G38000	-7.37954	0.00406087		AL6G26890	-7.87341	5.15698e-14		AL1G55160	-7.60957	4.94515e-07
AL7G51250	-7.07831	5.30781e-17		AL3G43100	-7.37845	0.0312642		AL6G29220	-7.87213	5.54332e-09		AL6G51580	-7.60828	2.71016e-08
AL2G21480	-7.07566	1.74794e-06		AL7G23350	-7.37472	4.01233e-88		AL8G11380	-7.86741	0.0021388		AL7G10710	-7.60586	0.000546549
AL3G44380	-7.07097	1.28296e-07		AL3G45650	-7.37393	1.00949e-07		AL1G30810	-7.86651	4.99279e-16		AL1G49720	-7.60567	9.77952e-73
AL457U10020	-7.06945	5.92743e-25		AL4G12050	-7.37365	2.93496e-08		AL3G51630	-7.86487	2.13033e-17		AL5G28100	-7.60495	3.4032e-05
AL3G44500	-7.06713	3.27615e-65		AL4G23160	-7.37327	1.29189e-07		AL4G37470	-7.85951	1.47596e-105		AL3G14080	-7.6044	2.90176e-09
AL4G13570	-7.06665	2.41998e-33		AL2G20560	-7.37277	1.58183e-14		AL5G38070	-7.85384	1.2118e-09		AL5G27300	-7.60412	0.000258447
AL1G51570	-7.064	7.50189e-05		AL7G34640	-7.36987	0.000457671		AL1G66560	-7.85337	2.32215e-14		AL7G51422	-7.60145	1.13626e-15
AL6G36200	-7.06355	0.00284151		AL8G42600	-7.36403	1.55606e-10		AL8G25760	-7.85335	5.09703e-62		AL8G42770	-7.5964	8.13923e-69
AL3G47990	-7.06314	1.06588e-46		AL7G28490	-7.36363	0.0163291		AL2G32010	-7.85329	8.3403e-60		AL1G27290	-7.58981	8.09579e-16
AL1G24220	-7.0604	0.000450618		AL7G32700	-7.36315	8.25759e-20		AL7G45520	-7.85257	8.68042e-14		AL6G37960	-7.58905	1.62675e-08
AL3G30030	-7.06025	2.69544e-18		AL3G53330	-7.35744	1.18759e-10		AL5G18600	-7.85175	4.45287e-51		AL8G31620	-7.58719	2.03945e-86
AL2G12520	-7.05841	5.40477e-12		AL3G40210	-7.35739	3.78772e-09		AL6G35080	-7.85137	2.54667e-05		AL7G12680	-7.58685	1.41896e-19
AL4G25670	-7.05505	3.548e-05		AL6G36530	-7.35624	4.17504e-12		AL2G29170	-7.84646	0.0262474		AL6G33230	-7.58393	1.98278e-09
AL3G12420	-7.05408	5.12511e-08		AL2G37140	-7.3543	2.14935e-07		AL7G49580	-7.84499	6.27822e-08		AL8G42960	-7.58181	3.49234e-20
AL7G35180	-7.05223	1.20547e-15		AL8G15020	-7.35115	1.12203e-05		AL7G36160	-7.84385	3.50355e-09		AL1G19320	-7.5818	5.5861e-38
AL1G18050	-7.05077	6.5098e-15		AL1G53290	-7.35035	8.94887e-57		AL6G37940	-7.84205	4.75653e-05		AL4G12300	-7.57734	2.29069e-24
AL5G44710	-7.05014	0.00386151		AL5G34470	-7.34897	9.28215e-05		AL4G27920	-7.8409	2.64998e-20		AL5G18350	-7.57643	1.2193e-09
AL6G13110	-7.04958	2.22219e-18		AL4G42350	-7.34195	2.08444e-11		AL5G17300	-7.83805	0.00621837		AL5G17510	-7.57535	1.34236e-10
AL7G50140	-7.0445	7.28996e-26		AL6G53050	-7.34127	1.40036e-08		AL5G14110	-7.83774	1.29001e-22		AL2G25190	-7.57335	4.89739e-10
AL5G32520	-7.04368	4.90347e-06		AL3G13910	-7.33811	5.97295e-42		AL1G51530	-7.83475	0.000135417		AL1G62800	-7.57308	2.23793e-36
AL8G41550	-7.04329	0.0140639		AL7G37490	-7.33783	1.52908e-14		AL7G29120	-7.82553	4.24355e-225		AL1G65640	-7.56903	3.06624e-06
AL7G50660	-7.04314	2.676e-09		AL225U10020	-7.33525	1.58883e-05		AL3G30050	-7.81967	2.83359e-09		AL5G33110	-7.56813	3.72779e-51
AL5G36970	-7.04214	1.70741e-08		AL8G24010	-7.33407	9.1144e-07		AL2G11160	-7.81629	9.50018e-09		AL8G39310	-7.56727	2.27249e-22
AL4G37980	-7.03979	3.52485e-17		AL2G20950	-7.33218	2.38254e-36		AL1G59330	-7.81358	0.0136233		AL8G27180	-7.56187	6.40138e-36
AL1G32950	-7.03658	2.93751e-05		AL7G25180	-7.33174	8.91143e-24		AL3G11360	-7.81349	6.19897e-10		AL4G41780	-7.5605	1.20456e-30
AL3G52230	-7.03535	5.84335e-07		AL1G66330	-7.32797	1.64339e-05		AL5G38590	-7.81312	2.05597e-10		AL1G13820	-7.55761	1.0871e-32
AL7G16280	-7.03334	1.95295e-08		AL7G29540	-7.32619	6.7404e-35		AL3G51650	-7.80987	0.000938606		AL1G11060	-7.55722	1.40766e-09
AL2G39420	-7.03291	7.52716e-07		AL4G27900	-7.32464	3.47415e-23		AL6G37970	-7.80968	1.89121e-05		AL2G14250	-7.55566	0.0051757
AL6G51950	-7.03289	1.97133e-38		AL284U10020	-7.32458	0.00161956		AL7G26380	-7.80964	5.72135e-18		AL7G14930	-7.55258	2.49749e-09
AL5G16420	-7.03219	1.96104e-12		AL1G56240	-7.32269	6.12468e-09		AL1G26430	-7.8091	8.67009e-05		AL2G10450	-7.55254	6.02005e-28
AL6G36850	-7.03207	2.10229e-06		AL5G25730	-7.32158	2.86533e-08		AL5G36220	-7.80419	1.36956e-06		AL3G31690	-7.55173	8.81326e-05
AL5G36380	-7.02841	1.09677e-07		AL8G12090	-7.31762	1.8617e-23		AL3G47720	-7.80406	0.0319963		AL7G16290	-7.54915	2.49125e-05
AL1G18180	-7.023	1.86198e-11		AL9U10350	-7.31749	0.00552201		AL1G62610	-7.80382	2.16707e-08		AL2G13380	-7.54821	2.12688e-18
AL7G36910	-7.0219	6.06962e-38		AL2G20530	-7.3168	6.38052e-35		AL6G50670	-7.80059	4.88314e-09		AL2G32750	-7.545	6.78767e-10
AL7G48170	-7.02115	1.17724e-07		AL7G40360	-7.31564	1.07419e-08		AL5G13020	-7.8005	1.23698e-07		AL1G16360	-7.54472	9.11113e-12
AL3G13720	-7.01915	1.21345e-05		AL4G32090	-7.31193	1.32227e-05		AL6G16900	-7.79894	1.31707e-27		AL1G24780	-7.54006	2.73962e-23
AL2G37920	-7.01711	1.24827e-07		AL1G12500	-7.31123	8.82901e-22		AL5G36710	-7.79876	3.48517e-06		AL6G48700	-7.53761	3.19047e-14
AL6G18340	-7.01402	3.72844e-23		AL5G30700	-7.31071	7.69857e-22		AL6G20670	-7.79645	1.79515e-08		AL6G16810	-7.53623	3.43572e-40
AL1G39010	-7.01091	0.000751598		AL3G35910	-7.30904	8.77754e-33		AL1G48400	-7.79588	1.66165e-07		AL7G15900	-7.53327	1.63417e-53
AL4G23340	-7.007	6.68052e-60		AL2G25040	-7.30873	1.4721e-05		AL7G14560	-7.79502	1.48546e-08		AL7G50460	-7.53269	0.000363623
AL5G37730	-7.00116	7.90449e-31		AL9U10100	-7.3067	1.07928e-11		AL6G48380	-7.79301	0.00440467		AL5G34080	-7.52597	0.0121001
AL7G52150	-7.00023	9.9888e-07		AL1G53260	-7.30582	1.52763e-11		AL5G26570	-7.78605	5.00634e-07		AL7G25000	-7.52577	3.22517e-21
AL4G46330	-6.99601	0.00115328		AL8G39940	-7.30275	1.04171e-27		AL3G11500	-7.7846	1.26275e-10		AL6G52030	-7.52495	3.14136e-08
AL7G31030	-6.99541	1.37503e-27		AL3G16840	-7.30259	1.58878e-08		AL7G20690	-7.78127	5.73755e-08		AL3G24870	-7.52345	1.57689e-06
AL7G44100	-6.99199	3.3036e-18		AL3G40820	-7.30122	1.45514e-21		AL7G27060	-7.7804	4.4417e-38		AL4G34100	-7.52254	2.60073e-08
AL7G29670	-6.99033	9.56157e-32		AL8G18760	-7.29958	0.000376839		AL7G14340	-7.779	1.02035e-19		AL1G21260	-7.52155	3.95706e-42
AL1G56280	-6.99028	1.61354e-07		AL2G18110	-7.29672	1.76922e-20		AL7G39990	-7.77272	1.81728e-14		AL8G38880	-7.52117	1.05325e-26
AL2G21540	-6.98871	3.27828e-21		AL3G42890	-7.29665	3.64991e-10		AL3G11700	-7.7699	1.87523e-32		AL2G28100	-7.52035	7.27907e-31
AL7G40230	-6.9852	1.84604e-13		AL59U10030	-7.29596	0.0304872		AL6G36400	-7.76879	8.77488e-11		AL1G60060	-7.52002	2.33253e-06
AL4G30880	-6.98465	1.7677e-12		AL4G38860	-7.29436	1.28784e-09		AL1G54940	-7.76372	1.18504e-09		AL3G39880	-7.51911	2.80925e-33
AL3G45250	-6.98426	3.8258e-17		AL7G19130	-7.2941	8.3855e-14		AL4G29650	-7.75886	6.00407e-08		AL3G51210	-7.5156	9.35529e-19
AL3G35310	-6.98322	1.08896e-48		AL96U10020	-7.29134	0.00364327		AL5G12730	-7.75668	0.00138045		AL8G20390	-7.51155	3.59006e-09
AL5G22370	-6.98223	0.00325296		AL5G28880	-7.28434	9.41744e-08		AL4G37170	-7.75424	2.14645e-31		AL3G40340	-7.51142	7.59659e-10
AL4G25550	-6.98179	6.04632e-08		AL4G46230	-7.28132	9.12069e-05		AL8G13930	-7.75269	5.51033e-06		AL5G10390	-7.51018	6.01621e-33
AL6G23680	-6.9775	8.78768e-08		AL8G10810	-7.27971	1.75982e-23		AL1G51050	-7.74183	1.05037e-07		AL1G62690	-7.50949	1.721e-13
AL3G24410	-6.9774	3.58244e-15		AL4G22130	-7.27936	2.32768e-16		AL2G37920	-7.73998	1.13766e-08		AL4G15110	-7.5093	8.763e-12
AL4G43590	-6.97715	2.09247e-06		AL4G37650	-7.27899	5.49534e-09		AL6G13200	-7.73434	8.26713e-65		AL4G26690	-7.50526	3.83275e-12
AL2G26820	-6.97512	8.43811e-10		AL1G35800	-7.2773	2.3467e-08		AL6G29040	-7.73341	0.00280951		AL1G28520	-7.49937	4.9929e-12
AL1G37760	-6.97362	0.00428712		AL7G39960	-7.27661	4.27853e-29		AL4G28130	-7.72934	1.1768e-19		AL3G26490	-7.49773	1.13478e-13
AL3G10670	-6.97295	2.85809e-27		AL3G23130	-7.26825	6.58379e-31		AL1G66440	-7.7293	1.32754e-06		AL7G36760	-7.49416	0.0023732
AL3G15540	-6.97211	2.79487e-09		AL6G47260	-7.26784	4.21057e-41		AL7G16050	-7.72927	3.38042e-23		AL1G56580	-7.49249	2.6017e-05
AL7G16630	-6.9683	1.72196e-12		AL1G31410	-7.26747	3.38061e-14		AL2G26470	-7.72892	1.0411e-09		AL1G37760	-7.48761	0.00181079
AL7G11920	-6.96811	4.3618e-33		AL6G27250	-7.26248	5.5679e-08		AL3G29470	-7.72737	3.25124e-05		AL3G22860	-7.48263	0.000323781
AL1G63830	-6.96679	5.40745e-15		AL3G17230	-7.26104	5.43965e-07		AL5G30960	-7.7233	8.2906e-07		AL2G20450	-7.48112	2.23844e-38
AL5G26910	-6.96586	4.66239e-89		AL5G28930	-7.25876	1.96258e-33		AL5G13320	-7.72221	4.96437e-05		AL2G26820	-7.47676	3.06269e-11
AL2G19850	-6.96496	0.00612149		AL5G40890	-7.25851	2.57863e-33		AL2G24720	-7.71924	2.57882e-09		AL2G11190	-7.47627	2.18905e-11
AL9U12070	-6.9647	9.902e-06		AL8G30040	-7.25636	3.27772e-15		AL8G21940	-7.71753	4.91619e-07		AL4G39150	-7.47465	1.83845e-31
AL7G40050	-6.96177	0.00701754		AL3G40480	-7.2556	1.74349e-07		AL8G39640	-7.71746	0.000385198		AL4G40250	-7.47263	2.79921e-13
AL7G25520	-6.96159	1.68635e-05		AL4G21800	-7.25556	4.86758e-31		AL8G36240	-7.7145	4.5146e-10		AL6G32330	-7.47242	1.76817e-07
AL2G18400	-6.96112	2.61546e-08		AL5G42670	-7.25507	3.85114e-13		AL7G49870	-7.71279	0.00118874		AL1G30440	-7.47016	2.86615e-09
AL6G21020	-6.95923	1.07119e-09		AL8G42080	-7.25381	2.17201e-11		AL5G23450	-7.712	2.27653e-08		AL7G31430	-7.46891	2.46247e-07
AL3G26750	-6.95917	1.06369e-05		AL8G24990	-7.25369	3.83204e-11		AL6G16970	-7.70291	8.95185e-16		AL3G32060	-7.46812	2.36266e-07
AL1G16870	-6.95871	8.38562e-08		AL6G26620	-7.25235	7.71501e-18		AL5G13770	-7.70189	9.89139e-09		AL6G26960	-7.46721	1.63733e-09
AL3G39160	-6.95574	2.03021e-11		AL1G44200	-7.25146	2.26673e-09		AL4G46070	-7.70116	5.81543e-11		AL7G39960	-7.46657	1.27315e-30
AL5G33680	-6.95358	1.54237e-22		AL3G47510	-7.2486	2.37163e-16		AL2G26320	-7.69101	0.0364089		AL4G41640	-7.46532	1.3871e-24
AL5G22320	-6.95329	5.43121e-07		AL8G10770	-7.2455	4.93445e-16		AL4G37900	-7.68852	2.87397e-23		AL4G38270	-7.46485	3.91457e-11
AL4G38010	-6.95286	1.25044e-43		AL1G56200	-7.24518	6.80547e-10		AL7G46410	-7.68674	0.0205127		AL1G34330	-7.46355	2.68376e-07
AL22U10040	-6.95213	7.06381e-18		AL3G13730	-7.24469	5.41754e-08		AL1G52270	-7.68613	0.000284379		AL3G51760	-7.45628	6.62192e-11
AL8G27310	-6.95178	4.31813e-20		AL6G23950	-7.24365	3.54682e-20		AL7G39840	-7.68465	2.21311e-17		AL6G29940	-7.45563	2.46436e-20
AL1G21730	-6.9493	3.70642e-08		AL1G18890	-7.24351	1.01743e-26		AL6G33510	-7.68338	7.24661e-23		AL6G22290	-7.45013	1.75704e-08
AL7G19032	-6.94909	2.01222e-05		AL7G47680	-7.24148	3.20874e-33		AL7G31490	-7.67552	7.53228e-07		AL3G32770	-7.44729	1.29134e-61
AL6G44580	-6.94862	9.82787e-05		AL2G38310	-7.24011	5.21572e-23		AL2G11640	-7.67485	0.00216213		AL5G44460	-7.44241	5.93766e-29
AL6G35460	-6.94701	3.41521e-35		AL1G64700	-7.2375	5.11746e-09		AL3G11550	-7.67238	3.83248e-06		AL7G23850	-7.44177	8.44778e-09
AL3G20550	-6.94476	1.47914e-06		AL5G37560	-7.23651	1.30336e-13		AL3G10890	-7.67056	2.45808e-11		AL3G23900	-7.44115	5.91591e-05
AL1G61530	-6.94369	4.22435e-05		AL5G41770	-7.23639	1.20217e-15		AL3G39210	-7.66905	0.000583946		AL8G23990	-7.43733	4.73442e-09
AL6G28030	-6.94335	6.59451e-23		AL7G27500	-7.23468	1.72748e-09		AL1G23420	-7.66718	2.42677e-112		AL1G61490	-7.43699	1.84667e-09
AL4G37710	-6.94093	2.46379e-07		AL6G33320	-7.22991	1.32087e-14		AL7G25190	-7.66712	1.94867e-06		AL1G51170	-7.43554	3.93237e-47
AL6G29120	-6.94001	7.57491e-10		AL2G22800	-7.22885	4.11254e-14		AL3G35290	-7.6657	1.04122e-17		AL1G53200	-7.43214	2.29718e-14
AL6G44770	-6.93997	1.11512e-08		AL5G37620	-7.22851	5.67109e-42		AL2G18180	-7.66383	7.26882e-21		AL2G27000	-7.4305	1.88558e-06
AL7G44510	-6.93925	8.17875e-28		AL8G27390	-7.22839	1.98852e-08		AL5G33080	-7.66289	1.20406e-19		AL2G16220	-7.42993	2.60926e-40
AL7G34640	-6.93916	0.00111579		AL4G37420	-7.22556	0.0039383		AL8G38620	-7.65786	4.70701e-06		AL3G33050	-7.4288	4.27549e-07
AL6G43660	-6.93902	7.99336e-12		AL7G10900	-7.22453	0.00600144		AL7G41790	-7.65533	5.48931e-09		AL5G13300	-7.42668	5.17527e-34
AL3G17300	-6.93884	8.20928e-21		AL2G10260	-7.22255	8.16016e-08		AL4G32990	-7.64763	3.19292e-15		AL1G44300	-7.4258	3.37434e-05
AL1G54670	-6.93711	4.48699e-33		AL53U10060	-7.22241	0.000830648		AL8G29830	-7.64759	0.000625003		AL5G25360	-7.42553	3.015e-31
AL8G23410	-6.93707	2.51103e-09		AL4G11630	-7.22204	5.94035e-07		AL2G18460	-7.6425	2.36553e-12		AL6G13300	-7.42244	8.43204e-38
AL3G39850	-6.93629	1.91694e-19		AL3G43490	-7.22168	1.9733e-06		AL5G20810	-7.64137	7.18124e-07		AL5G42760	-7.42107	5.25191e-46
AL6G50400	-6.93567	9.10955e-28		AL6G17750	-7.22125	2.85011e-09		AL4G45900	-7.63955	4.66883e-32		AL7G51340	-7.41713	0.00184086
AL3G40480	-6.93473	5.82022e-07		AL6G17250	-7.22113	1.3746e-08		AL3G24170	-7.6389	0.00358689		AL6G25500	-7.41205	6.39011e-09
AL6G37820	-6.93263	4.76553e-34		AL5G27710	-7.21738	5.11346e-32		AL2G35680	-7.63712	2.89829e-11		AL3G49580	-7.41158	0.000463285
AL2G31730	-6.9305	1.93375e-06		AL8G41770	-7.21326	2.91851e-06		AL8G35030	-7.63503	1.48671e-09		AL7G11900	-7.41143	6.76175e-20
AL5G33380	-6.92932	1.19907e-10		AL6G43640	-7.21306	2.2116e-17		AL7G22660	-7.634	5.77365e-22		AL4G39810	-7.41038	3.19706e-12
AL8G44590	-6.92727	2.37443e-05		AL3G13600	-7.20618	7.40071e-09		AL7G24160	-7.63355	4.36236e-07		AL7G22340	-7.4096	5.38979e-14
AL7G40610	-6.92622	0.0042811		AL2G34330	-7.20369	6.30372e-14		AL1G59840	-7.63345	0.00132275		AL2G25700	-7.4085	3.55987e-41
AL2G28900	-6.91703	4.65955e-15		AL6G19830	-7.20345	1.7308e-23		AL7G12700	-7.62819	1.21996e-25		AL4G40200	-7.40846	1.05872e-34
AL8G39210	-6.91696	1.08993e-06		AL7G50210	-7.19856	2.38445e-08		AL4G37410	-7.62624	7.67846e-17		AL7G27180	-7.40758	0.00142808
AL7G17250	-6.91187	2.24941e-15		AL5G13310	-7.19808	3.07072e-15		AL7G11720	-7.62491	2.21952e-08		AL7G49280	-7.40534	7.70805e-26
AL4G37500	-6.91143	5.25956e-28		AL5G21030	-7.19598	0.000220872		AL7G19220	-7.61951	7.12557e-07		AL8G13860	-7.40525	0.00039958
AL8G28950	-6.91038	2.74318e-34		AL6G26980	-7.19521	6.03658e-10		AL3G34800	-7.61642	1.02667e-65		AL8G24820	-7.40468	1.35884e-08
AL4G23070	-6.90909	5.36732e-07		AL8G39640	-7.19049	0.000838811		AL1G25900	-7.61365	4.06919e-15		AL7G41720	-7.39563	1.34997e-05
AL6G50820	-6.90825	0.00137288		AL6G25030	-7.19046	7.61116e-08		AL2G25420	-7.61211	1.55225e-27		AL5G29360	-7.39481	4.18424e-25
AL3G48180	-6.90785	3.9564e-45		AL7G26620	-7.18927	1.07893e-08		AL4G34590	-7.61085	5.2572e-84		AL3G20050	-7.39031	7.93307e-20
AL4G21340	-6.90621	1.52454e-13		AL3G38000	-7.1864	1.89567e-84		AL7G18890	-7.60705	1.50193e-07		AL4G32610	-7.38984	4.38804e-59
AL2G14490	-6.90492	7.31085e-09		AL1G52810	-7.18385	0.000695033		AL5G43460	-7.60681	1.68421e-37		AL3G12400	-7.38742	3.9985e-23
AL6G17840	-6.90464	1.11852e-06		AL1G34420	-7.18365	1.91549e-09		AL4G32030	-7.60674	5.42384e-13		AL1G62660	-7.3866	0.0303661
AL5G37980	-6.90328	5.90878e-05		AL181U10030	-7.1835	0.000395647		AL4G23730	-7.6018	0.0122076		AL5G19530	-7.37903	8.15719e-06
AL7G16600	-6.90299	1.9263e-09		AL2G14380	-7.18211	1.31226e-53		AL3G46180	-7.5999	0.0101465		AL6G31410	-7.3753	9.01313e-59
AL1G49490	-6.90114	0.000379042		AL1G43190	-7.18153	3.15715e-22		AL3G28860	-7.59166	6.55014e-18		AL3G11860	-7.37326	4.00059e-08
AL7G10730	-6.9011	2.24185e-07		AL8G21750	-7.17905	4.80494e-36		AL1G57130	-7.58892	0.000210305		AL1G66340	-7.37284	0.000123236
AL8G39190	-6.89877	1.41855e-20		AL6G25610	-7.17702	2.55453e-47		AL2G31190	-7.58301	6.4224e-16		AL4G21850	-7.37068	4.15848e-39
AL3G42890	-6.89702	2.896e-09		AL3G47910	-7.17702	1.15223e-40		AL3G36490	-7.57827	9.77137e-05		AL1G22950	-7.36699	8.32874e-10
AL2G29270	-6.88919	4.64273e-08		AL3G15540	-7.1765	1.46618e-09		AL9U12050	-7.57683	5.78206e-05		AL6G12570	-7.36484	6.55256e-32
AL6G26080	-6.88877	4.76206e-31		AL8G17430	-7.17599	3.93226e-09		AL5G40100	-7.57175	1.26862e-18		AL1G49880	-7.36458	3.02654e-12
AL4G22920	-6.8879	7.44548e-13		AL8G18380	-7.17484	1.57961e-31		AL1G65590	-7.56785	3.1558e-05		AL3G20380	-7.36125	0.0015297
AL5G20250	-6.88771	1.8883e-32		AL2G25880	-7.17335	0.00289876		AL4G41250	-7.56253	3.28997e-16		AL7G44330	-7.36071	0.00146897
AL7G27090	-6.88756	2.58614e-05		AL7G36540	-7.16701	2.49998e-17		AL3G14810	-7.56049	1.74602e-06		AL8G44590	-7.36005	5.5536e-06
AL3G45650	-6.8873	7.84788e-07		AL6G14320	-7.16598	7.01469e-09		AL5G22200	-7.55989	0.00471364		AL6G17710	-7.35896	2.02842e-11
AL8G42080	-6.88639	2.4186e-10		AL6G12230	-7.16399	1.1992e-54		AL5G23760	-7.55513	4.69228e-16		AL5G16010	-7.35856	1.76149e-12
AL5G39670	-6.88344	3.4784e-05		AL904U10010	-7.16273	0.0248546		AL7G35960	-7.55191	2.91588e-28		AL5G21470	-7.35854	6.69917e-05
AL1G12500	-6.87997	2.53019e-19		AL7G25190	-7.16148	3.37178e-06		AL6G22330	-7.54733	1.34878e-20		AL6G26160	-7.35754	4.58278e-21
AL7G35050	-6.87726	2.36322e-38		AL1G47440	-7.15873	1.06385e-35		AL5G13290	-7.54582	5.51043e-11		AL8G13870	-7.35607	4.77341e-05
AL1G59760	-6.87697	0.0016916		AL3G13530	-7.15683	1.07731e-05		AL4G17560	-7.54535	4.93768e-05		AL8G42540	-7.35476	1.96183e-18
AL3G12800	-6.87613	1.50163e-07		AL1G51910	-7.15643	1.21308e-23		AL6G23580	-7.54534	7.8166e-09		AL1G67210	-7.35376	3.56945e-09
AL3G29890	-6.87471	1.57609e-40		AL2G11160	-7.1499	2.60296e-08		AL3G20800	-7.54314	1.40645e-05		AL7G30870	-7.35222	4.28364e-54
AL5G14910	-6.87276	1.40749e-09		AL1G33580	-7.14871	4.74613e-52		AL1G28550	-7.54186	0.0348871		AL6G36260	-7.35048	2.57523e-45
AL8G15690	-6.86896	5.87493e-05		AL5G25930	-7.14866	4.14094e-09		AL1G60710	-7.54103	4.54691e-05		AL1G22630	-7.35025	6.54084e-41
AL4G42370	-6.86858	9.50145e-07		AL3G24580	-7.14714	2.14768e-07		AL6G30960	-7.53946	1.03015e-06		AL5G24280	-7.34987	1.84687e-11
AL3G33050	-6.86603	4.11514e-06		AL8G16720	-7.14566	4.07482e-06		AL8G11540	-7.53821	2.21055e-07		AL7G12450	-7.34895	4.47915e-09
AL1G18850	-6.86545	1.3998e-05		AL1G28190	-7.14551	1.23386e-09		AL7G29390	-7.53709	2.16124e-06		AL4G41750	-7.34364	2.72395e-22
AL6G33610	-6.86499	2.65155e-14		AL1G66340	-7.14422	0.000231558		AL4G16870	-7.53427	6.20906e-54		AL7G42280	-7.34184	6.31574e-26
AL1G37350	-6.86042	0.000348351		AL8G36750	-7.14421	1.56023e-33		AL80U10050	-7.52918	0.0277247		AL8G38100	-7.34026	1.19571e-13
AL3G27280	-6.85879	3.55983e-06		AL8G25270	-7.14401	2.74853e-07		AL1G12460	-7.52894	4.47778e-06		AL2G26410	-7.3402	8.91014e-36
AL5G21470	-6.85719	0.000250333		AL7G30390	-7.14207	3.66755e-06		AL1G55450	-7.52857	3.66571e-27		AL3G26600	-7.33796	2.13589e-28
AL4G43370	-6.85677	0.00230417		AL2G19130	-7.14151	5.9242e-33		AL5G22710	-7.52732	0.0003867		AL4G26300	-7.33785	8.73203e-18
AL2G20530	-6.85597	1.23756e-30		AL6G32330	-7.14134	9.45551e-07		AL1G50000	-7.52654	0.000317032		AL3G52910	-7.33764	5.64231e-07
AL4G21230	-6.85315	5.6291e-07		AL8G23510	-7.13966	2.78147e-46		AL7G36380	-7.52467	3.7385e-30		AL4G26200	-7.33678	9.40655e-25
AL1G64190	-6.85168	1.05028e-06		AL8G45220	-7.13773	1.17857e-09		AL8G22660	-7.52435	4.96735e-20		AL2G21640	-7.33264	3.97149e-07
AL1G27060	-6.85041	1.59398e-26		AL5G42000	-7.13198	2.85507e-40		AL5G37990	-7.52359	1.11029e-10		AL7G48040	-7.33187	1.43877e-07
AL5G35880	-6.84749	5.49101e-16		AL2G37090	-7.12729	1.94676e-05		AL7G41380	-7.52339	0.0376708		AL1G54320	-7.32478	1.55875e-07
AL4G12640	-6.84718	1.94464e-12		AL2G21400	-7.12618	0.000124887		AL6G28310	-7.52165	1.69993e-05		AL7G14260	-7.32445	8.46693e-19
AL5G10390	-6.84588	2.9696e-27		AL3G13680	-7.12607	1.7146e-08		AL5G17410	-7.51979	0.000656406		AL5G28940	-7.3231	1.76207e-41
AL8G26190	-6.84501	9.01665e-33		AL6G44540	-7.12604	1.37395e-06		AL4G21080	-7.519	7.59129e-28		AL8G18520	-7.3216	7.24007e-08
AL6G14570	-6.84428	3.83541e-27		AL3G49610	-7.12592	1.07127e-28		AL5G30620	-7.51747	3.5257e-09		AL1G39350	-7.32153	0.000107162
AL4G39320	-6.84271	2.44249e-28		AL3G13760	-7.12468	3.00204e-32		AL4G14150	-7.51606	5.06403e-20		AL7G32760	-7.32112	2.35569e-06
AL4G29030	-6.84234	1.71777e-14		AL2G11860	-7.12375	1.92126e-10		AL3G14050	-7.51295	1.68243e-24		AL4G46700	-7.31831	0.0330123
AL1G50980	-6.84166	2.59939e-09		AL1G59950	-7.12328	4.17926e-13		AL3G24870	-7.51257	7.03585e-06		AL3G10080	-7.3155	7.6178e-11
AL8G16720	-6.8407	1.04478e-05		AL1G21260	-7.12253	8.68424e-38		AL6G28100	-7.51243	8.95874e-10		AL2G11770	-7.31408	0.00910784
AL6G47770	-6.84029	3.37505e-18		AL4G43820	-7.12253	2.78416e-09		AL1G17480	-7.51197	2.1409e-42		AL2G28610	-7.31333	7.83572e-18
AL5G44090	-6.84017	3.2342e-06		AL2G26880	-7.12073	1.40536e-05		AL8G24740	-7.51097	0.00804067		AL4G42990	-7.31331	2.91522e-05
AL1G67230	-6.83712	0.00327263		AL3G24280	-7.11272	5.69222e-110		AL8G21090	-7.51043	0.0111501		AL5G28910	-7.31122	5.35258e-11
AL6G41800	-6.83336	2.68227e-15		AL3G10950	-7.10469	4.28639e-15		AL6G41570	-7.50799	0.000455357		AL2G27550	-7.31043	7.79348e-10
AL6G29290	-6.8315	2.56706e-99		AL4G13580	-7.10434	7.68036e-37		AL6G11840	-7.50671	2.94892e-54		AL3G32670	-7.3099	3.16135e-12
AL5G28910	-6.82939	1.28511e-09		AL4G36090	-7.1036	1.28743e-15		AL8G16660	-7.50612	0.00128419		AL1G62700	-7.30976	0.00553916
AL7G36900	-6.82873	0.000301051		AL2G32790	-7.10064	1.29129e-30		AL7G30570	-7.50379	6.29047e-08		AL65U10020	-7.30956	2.5613e-06
AL3G16920	-6.82683	3.19181e-06		AL4G43590	-7.10055	1.63012e-06		AL8G22860	-7.50233	9.25703e-05		AL3G17090	-7.30569	7.22619e-09
AL6G53130	-6.82427	9.60813e-14		AL1G23840	-7.10032	4.54161e-20		AL1G50670	-7.50064	0.00534857		AL3G17580	-7.30532	1.03587e-05
AL1G25060	-6.82392	8.92761e-08		AL4G38380	-7.09715	1.19247e-13		AL2G17850	-7.49564	2.13231e-26		AL8G11880	-7.3052	3.72531e-16
AL181U10040	-6.82368	1.16918e-08		AL2G28410	-7.09671	8.55314e-34		AL1G53200	-7.49504	5.76416e-14		AL1G50680	-7.30495	1.69191e-06
AL8G40580	-6.82335	1.3998e-05		AL89U10030	-7.09605	0.00766946		AL2G11190	-7.49475	3.79028e-09		AL1G18930	-7.30468	1.56657e-09
AL4G18590	-6.82306	5.17731e-06		AL3G53760	-7.09308	6.66383e-08		AL6G28680	-7.49336	1.52066e-46		AL5G36310	-7.30423	3.36699e-09
AL3G13920	-6.82227	2.90039e-08		AL6G20090	-7.09303	4.82812e-21		AL2G10370	-7.4923	9.76911e-36		AL9U10680	-7.3036	1.48212e-10
AL8G44790	-6.82012	8.95318e-45		AL8G27620	-7.0904	0.000467974		AL5G34900	-7.49229	1.38209e-05		AL1G54300	-7.30341	1.88051e-21
AL1G11930	-6.81971	8.19542e-14		AL3G36190	-7.08909	8.05155e-08		AL6G32620	-7.49029	0.000906658		AL3G47580	-7.30235	1.03124e-06
AL5G45520	-6.81866	7.05586e-08		AL1G41150	-7.08641	1.85087e-08		AL1G52250	-7.48934	1.46327e-06		AL4G32030	-7.29861	3.25469e-12
AL8G45370	-6.81619	0.00123854		AL1G21404	-7.0858	0.00167117		AL3G41750	-7.48889	0.00849377		AL4G42380	-7.2984	1.63267e-07
AL7G22050	-6.81567	1.56631e-10		AL3G45680	-7.08484	0.00080411		AL2G24030	-7.48786	2.53657e-06		AL85U10020	-7.2941	8.10048e-05
AL6G31040	-6.81488	6.12193e-29		AL1G35090	-7.0837	1.29151e-07		AL6G29190	-7.48757	1.22354e-07		AL1G32680	-7.29353	1.83371e-12
AL7G34800	-6.81248	1.8794e-07		AL2G19900	-7.08045	2.32022e-12		AL8G33800	-7.48692	3.19073e-07		AL6G50950	-7.2934	1.25821e-05
AL3G12270	-6.81033	2.82365e-16		AL6G11410	-7.07898	2.81305e-25		AL1G15070	-7.48655	0.00564253		AL7G34800	-7.29114	1.72499e-08
AL6G35290	-6.80911	2.37084e-05		AL4G46240	-7.07865	8.65933e-14		AL5G45520	-7.48612	6.15255e-08		AL1G60930	-7.28626	0.000707108
AL8G37100	-6.80862	2.64846e-05		AL1G67500	-7.07838	8.93019e-06		AL6G22290	-7.48598	1.19627e-07		AL4G14670	-7.28544	1.71264e-10
AL6G11420	-6.80686	3.99465e-46		AL8G16020	-7.07734	2.09963e-08		AL2G20510	-7.4838	1.10019e-08		AL1G35500	-7.28382	4.01767e-16
AL3G21180	-6.80515	3.13209e-39		AL3G45450	-7.07599	3.87082e-07		AL7G41440	-7.48344	3.1311e-05		AL4G36460	-7.28199	3.74613e-18
AL1G25880	-6.80364	5.70908e-14		AL2G27430	-7.07532	6.4769e-21		AL2G25710	-7.48338	1.58827e-06		AL7G26690	-7.27776	2.18593e-13
AL3G52670	-6.80333	1.01166e-80		AL6G16590	-7.07514	1.37057e-16		AL6G44550	-7.48285	0.00138526		AL7G45520	-7.27358	1.76939e-12
AL6G36930	-6.80085	0.000358799		AL5G36322	-7.07223	1.07372e-09		AL3G23600	-7.48235	4.51622e-09		AL181U10030	-7.27115	0.000307126
AL1G39000	-6.79856	0.000248245		AL1G42710	-7.06502	0.00020477		AL7G18120	-7.48117	1.71103e-09		AL3G13940	-7.26988	2.04547e-14
AL5G18250	-6.79826	5.25926e-14		AL3G39850	-7.05968	3.54456e-20		AL3G16030	-7.47988	5.44074e-19		AL2G35180	-7.26874	3.14985e-11
AL5G34550	-6.79485	9.52864e-06		AL6G34150	-7.05891	1.11054e-13		AL7G23180	-7.47848	1.8177e-08		AL6G27070	-7.26488	1.8452e-16
AL3G52900	-6.79432	2.98601e-08		AL90U10010	-7.05887	3.47717e-05		AL6G51660	-7.47685	6.77554e-09		AL6G47640	-7.26479	5.19425e-17
AL3G25870	-6.79262	1.56388e-08		AL1G59830	-7.05872	8.24147e-08		AL3G14750	-7.47617	4.77106e-50		AL6G22240	-7.2605	1.12186e-07
AL5G26620	-6.78923	1.09277e-06		AL7G40610	-7.05707	0.00341756		AL1G45450	-7.47573	3.61571e-09		AL7G39740	-7.2565	0.000164108
AL2G38240	-6.7887	4.28242e-08		AL6G10170	-7.05665	6.17775e-06		AL8G27490	-7.47458	3.00996e-07		AL7G21470	-7.25503	2.79765e-13
AL3G16290	-6.78785	1.56663e-35		AL1G57710	-7.05626	0.000254665		AL8G42230	-7.47403	6.82656e-09		AL4G23520	-7.25399	2.43733e-16
AL3G36680	-6.78548	4.53467e-19		AL6G11240	-7.04785	3.61381e-94		AL1G62260	-7.47286	3.35821e-06		AL5G45320	-7.25383	2.57607e-28
AL4G14370	-6.78529	8.95318e-45		AL1G42960	-7.04392	3.9944e-34		AL6G42690	-7.47278	0.00151284		AL4G28130	-7.2534	1.48154e-17
AL6G15120	-6.7834	2.58584e-05		AL8G16080	-7.04262	1.67024e-37		AL5G23690	-7.4697	1.27818e-08		AL8G24130	-7.2493	7.61753e-23
AL6G34070	-6.78315	2.85386e-18		AL5G11000	-7.04105	4.70512e-35		AL8G15020	-7.4682	2.15661e-05		AL7G49560	-7.24696	4.78537e-07
AL1G48480	-6.7831	1.11005e-06		AL5G45980	-7.04038	1.10527e-59		AL1G44280	-7.46651	0.00219226		AL2G21060	-7.23683	3.4847e-07
AL5G43440	-6.78291	3.75146e-11		AL9U10670	-7.03924	3.84299e-07		AL2G10940	-7.46556	5.95952e-13		AL7G23330	-7.23632	1.34296e-25
AL7G44580	-6.78168	1.96991e-25		AL6G36960	-7.03679	0.000441665		AL8G20510	-7.46522	1.42812e-07		AL2G23740	-7.23593	1.81075e-35
AL1G45010	-6.78145	1.64772e-07		AL6G35040	-7.0366	1.9593e-35		AL9U12060	-7.46413	1.21603e-07		AL6G30960	-7.23104	1.54912e-06
AL4G35170	-6.7786	5.1176e-12		AL8G41530	-7.03633	1.53037e-06		AL5G25670	-7.4638	0.0467998		AL4G43200	-7.22767	3.82957e-08
AL3G19550	-6.77639	1.10174e-05		AL2G40220	-7.0356	0.0105047		AL8G21010	-7.46309	5.15364e-10		AL3G42950	-7.22606	7.09944e-29
AL8G24830	-6.77396	3.59779e-51		AL5G37070	-7.03281	0.000518252		AL3G10470	-7.46288	2.70161e-08		AL5G30540	-7.22476	6.71623e-11
AL2G39440	-6.77392	7.67286e-07		AL8G23410	-7.03093	1.84596e-09		AL6G25720	-7.46235	0.000785099		AL8G23410	-7.22319	4.42914e-10
AL27U10020	-6.77341	0.0131929		AL9U10830	-7.02865	2.31657e-15		AL7G31620	-7.46093	3.75275e-07		AL2G14690	-7.22254	3.12815e-08
AL7G29780	-6.77289	1.18296e-05		AL8G27860	-7.02446	3.40352e-12		AL7G37690	-7.46013	4.12427e-08		AL7G26630	-7.2156	2.32952e-09
AL2G21060	-6.7702	2.44826e-06		AL6G36940	-7.02439	0.000568751		AL2G31730	-7.45937	1.63232e-06		AL1G32690	-7.2156	2.38919e-10
AL281U10020	-6.76918	1.50075e-05		AL2G29230	-7.02193	2.38445e-08		AL3G15350	-7.45735	3.63721e-39		AL8G14280	-7.21497	0.016053
AL2G12210	-6.76911	8.06113e-07		AL4G15220	-7.02105	8.0752e-07		AL6G42370	-7.45617	4.63337e-12		AL5G21900	-7.21473	7.00863e-09
AL3G45660	-6.76758	4.24672e-18		AL5G13010	-7.0181	9.05151e-06		AL5G17600	-7.4542	2.0476e-06		AL1G42990	-7.20955	3.04801e-35
AL1G58960	-6.7669	1.03652e-05		AL3G42370	-7.01798	9.54863e-34		AL7G39730	-7.45023	0.000151604		AL8G35410	-7.20788	5.94612e-07
AL8G21140	-6.7664	5.43371e-05		AL4G25870	-7.0176	6.9423e-13		AL7G21700	-7.45005	6.85566e-08		AL5G14320	-7.20675	1.61842e-09
AL1G19520	-6.76619	1.28817e-08		AL7G37610	-7.01674	9.36875e-41		AL6G17250	-7.44926	8.62437e-08		AL7G13550	-7.20633	2.72653e-23
AL7G22170	-6.76549	1.39225e-18		AL2G21060	-7.01621	9.79037e-07		AL6G44580	-7.44902	5.63983e-05		AL5G36570	-7.20504	5.31171e-47
AL1G50080	-6.76308	0.0075951		AL1G37150	-7.00759	6.42823e-20		AL4G29360	-7.44858	6.2734e-15		AL5G33950	-7.20424	3.86671e-05
AL9U12020	-6.76278	1.85201e-05		AL1G14890	-7.00577	0.012545		AL4G43370	-7.44648	0.00100775		AL4G24420	-7.20421	3.82137e-43
AL3G14820	-6.75891	3.21763e-05		AL3G33060	-7.00538	9.85992e-18		AL4G12480	-7.44416	2.11974e-06		AL8G27310	-7.20091	1.24728e-21
AL3G34090	-6.7584	0.000421254		AL6G26786	-7.00373	9.95503e-08		AL2G27810	-7.44336	5.99388e-14		AL3G28470	-7.20068	1.65477e-47
AL6G50330	-6.75807	2.40081e-17		AL2G27760	-7.00048	5.77627e-07		AL5G33930	-7.43867	8.09355e-10		AL7G31650	-7.19772	3.26826e-06
AL1G67280	-6.75778	3.59193e-06		AL6G36120	-6.9995	1.5096e-55		AL3G25260	-7.43789	7.54484e-22		AL8G31110	-7.19719	0.00221869
AL7G32770	-6.75625	0.00169157		AL7G45410	-6.99615	6.77051e-44		AL2G33990	-7.43507	0.000693442		AL3G22880	-7.19382	0.00134555
AL1G65730	-6.75594	2.41654e-52		AL8G37200	-6.99405	1.88275e-13		AL5G31170	-7.43287	2.20795e-11		AL5G22550	-7.19346	1.11206e-09
AL7G19130	-6.75549	5.85531e-12		AL8G39720	-6.9924	2.70711e-25		AL1G12100	-7.43154	1.49051e-07		AL5G10550	-7.19234	1.66769e-05
AL6G42980	-6.74855	1.50817e-18		AL6G22050	-6.99033	3.9853e-20		AL8G27390	-7.43127	6.42951e-08		AL3G37490	-7.18949	1.49494e-27
AL6G46220	-6.74665	2.34892e-06		AL6G18070	-6.98764	3.67979e-06		AL5G18140	-7.4276	6.02911e-06		AL7G11000	-7.18887	1.68063e-09
AL7G40360	-6.74531	1.68515e-07		AL8G23720	-6.98413	1.07794e-12		AL4G19450	-7.4268	2.43678e-09		AL5G26410	-7.18528	1.77612e-19
AL2G23910	-6.74488	2.82109e-05		AL6G45770	-6.98342	9.37315e-17		AL7G33280	-7.4221	1.56706e-231		AL1G62670	-7.18526	7.14239e-06
AL3G46920	-6.74333	5.16484e-05		AL1G42030	-6.98083	3.5078e-29		AL4G39570	-7.41519	1.79336e-12		AL4G17380	-7.18239	1.24149e-05
AL3G22000	-6.74162	1.58161e-17		AL8G45370	-6.97742	0.000885184		AL5G33820	-7.41417	1.43252e-26		AL6G47440	-7.18141	0.000561734
AL3G13600	-6.73869	7.66807e-08		AL284U10010	-6.97648	0.00254523		AL3G17520	-7.41375	2.57375e-12		AL4G28380	-7.1792	4.31114e-07
AL1G27350	-6.73739	8.45506e-78		AL41U10010	-6.97638	0.0156545		AL1G66330	-7.4102	3.30638e-05		AL4G11800	-7.17631	0.000440843
AL3G18010	-6.7366	8.999e-13		AL1G22270	-6.97483	1.26873e-07		AL8G15080	-7.40292	1.44979e-07		AL1G45990	-7.1755	0.000716461
AL5G13920	-6.73653	6.20641e-24		AL3G14760	-6.97314	3.55624e-38		AL1G43260	-7.40292	2.05396e-07		AL5G36980	-7.17323	0.000177225
AL1G46560	-6.73031	0.00121366		AL3G44520	-6.97179	3.9718e-07		AL3G44570	-7.39699	1.06056e-33		AL3G14830	-7.17226	7.47167e-05
AL4G11800	-6.72932	0.00116852		AL3G25500	-6.97154	4.5004e-07		AL6G48550	-7.39447	1.65354e-10		AL6G16380	-7.17181	4.02947e-31
AL7G11480	-6.72856	3.12288e-27		AL6G51680	-6.9698	3.16829e-33		AL1G30820	-7.39305	1.32632e-46		AL6G50080	-7.17104	0.00562686
AL1G53200	-6.7276	8.28857e-12		AL7G48000	-6.96934	8.03949e-97		AL3G14770	-7.39001	8.80959e-47		AL5G33680	-7.16901	4.88755e-24
AL6G30970	-6.7273	2.25806e-18		AL3G36320	-6.96932	2.82976e-14		AL1G25790	-7.38698	3.27152e-30		AL2G31170	-7.16659	0.0168653
AL1G43320	-6.72598	0.00266039		AL2G28610	-6.96807	3.3231e-16		AL4G42300	-7.3862	1.47364e-11		AL6G19920	-7.16308	3.46829e-26
AL3G34170	-6.72413	0.00040769		AL2G11190	-6.96654	1.78686e-09		AL1G39430	-7.38259	1.19704e-07		AL5G44520	-7.16188	1.76626e-20
AL1G32620	-6.7237	1.91225e-10		AL6G33990	-6.96648	3.307e-09		AL7G48030	-7.38219	4.17865e-40		AL3G30450	-7.1593	9.50281e-16
AL7G20350	-6.72355	1.91803e-06		AL3G45890	-6.96423	0.00216813		AL6G21190	-7.38213	4.60203e-32		AL2G31790	-7.15808	7.11398e-05
AL1G36440	-6.72201	5.11676e-07		AL4G41800	-6.95938	2.14504e-40		AL8G20050	-7.37569	7.15657e-06		AL4G39320	-7.15765	5.06142e-31
AL4G44300	-6.71858	2.20243e-08		AL8G24740	-6.95874	0.0148844		AL4G34670	-7.36687	6.40838e-08		AL2G37920	-7.15749	6.25439e-08
AL6G46190	-6.71511	2.39955e-12		AL4G39320	-6.95824	4.09817e-29		AL6G17740	-7.36383	1.84726e-41		AL3G20140	-7.15746	5.28555e-28
AL4G28260	-6.71082	3.46036e-12		AL2G29790	-6.9566	5.54134e-54		AL2G27050	-7.36069	0.0086841		AL1G39880	-7.15503	3.90623e-09
AL4G13840	-6.70703	0.00125603		AL7G28060	-6.95621	3.06769e-09		AL4G12640	-7.35595	5.66039e-14		AL3G49360	-7.15377	2.08528e-55
AL1G45450	-6.70492	3.57297e-09		AL1G40520	-6.95584	0.000492611		AL7G28670	-7.3525	9.04206e-11		AL8G10780	-7.15116	0.00366393
AL3G36640	-6.69681	7.96356e-07		AL2G25200	-6.9547	3.53447e-14		AL5G30780	-7.34992	1.27031e-06		AL3G22620	-7.14869	0.000388197
AL2G18110	-6.69003	2.89503e-17		AL5G45390	-6.9541	7.67501e-37		AL7G23030	-7.34559	0.00135218		AL7G51400	-7.14246	8.98039e-16
AL4G39150	-6.68511	3.59036e-25		AL6G25510	-6.95404	2.97e-06		AL1G22020	-7.33667	7.4685e-92		AL4G45730	-7.14033	4.02528e-17
AL7G22310	-6.68255	2.36611e-08		AL2G32590	-6.95166	5.79928e-06		AL7G19940	-7.32699	0.0117415		AL6G17310	-7.13964	3.1421e-48
AL3G16650	-6.68199	5.66177e-24		AL3G38710	-6.95151	1.00552e-35		AL8G35680	-7.3249	4.80461e-127		AL4G44330	-7.13899	1.21659e-30
AL8G25000	-6.68061	9.7127e-15		AL1G31160	-6.95035	4.20499e-07		AL8G33650	-7.32234	3.37611e-09		AL7G49600	-7.13784	1.10586e-10
AL1G66440	-6.68004	1.51765e-05		AL4G39680	-6.94799	1.43899e-09		AL8G32550	-7.32188	2.43491e-14		AL3G39710	-7.13645	1.15167e-05
AL2G15780	-6.67948	0.00255725		AL5G14920	-6.94655	1.06621e-14		AL5G26450	-7.32051	4.76725e-11		AL2G25810	-7.13239	1.09561e-08
AL2G25280	-6.67844	7.48811e-31		AL6G48700	-6.94626	5.38202e-12		AL8G23840	-7.3177	0.00270572		AL8G18660	-7.13222	2.63219e-18
AL8G26650	-6.67627	0.00551506		AL1G54510	-6.94545	1.42587e-14		AL4G22880	-7.31686	1.57461e-10		AL3G22960	-7.13189	3.25938e-05
AL3G39590	-6.67426	3.83517e-09		AL2G12130	-6.94537	0.00246478		AL6G34350	-7.31258	1.08908e-22		AL1G26070	-7.13048	4.21555e-15
AL1G23890	-6.67331	0.000147973		AL2G30000	-6.94376	5.18087e-07		AL2G26150	-7.31089	2.0343e-38		AL6G12030	-7.12905	2.80245e-18
AL2G12200	-6.67281	5.49928e-05		AL2G18130	-6.94124	4.00111e-21		AL1G19540	-7.31069	2.26013e-08		AL7G49380	-7.12692	1.80692e-26
AL6G44660	-6.67071	5.28525e-06		AL5G10330	-6.94031	0.00322391		AL1G26070	-7.31022	1.12224e-14		AL4G19020	-7.12635	5.55618e-09
AL8G22700	-6.66994	3.78535e-07		AL3G51630	-6.93888	2.06024e-14		AL8G45210	-7.31003	2.16811e-68		AL5G33080	-7.12492	4.94479e-17
AL4G33530	-6.66944	3.59056e-32		AL3G47790	-6.93844	2.87564e-26		AL6G43550	-7.30937	2.62035e-11		AL1G60310	-7.12312	0.00034664
AL2G27530	-6.66924	2.50706e-08		AL1G56140	-6.93621	1.04067e-08		AL8G33190	-7.3073	1.69956e-09		AL1G24580	-7.12138	7.68921e-11
AL1G42960	-6.66872	1.42748e-30		AL5G19860	-6.93455	2.06327e-35		AL3G44480	-7.30643	3.60212e-16		AL2G26710	-7.12127	4.72592e-07
AL5G36750	-6.66767	2.62162e-05		AL1G42200	-6.93024	8.77703e-24		AL4G14170	-7.30534	2.23486e-27		AL6G53130	-7.12002	5.89777e-15
AL8G36020	-6.66637	1.56406e-05		AL3G53410	-6.92821	6.45689e-11		AL7G12960	-7.30448	0.000125243		AL5G46210	-7.11962	1.84105e-05
AL3G20140	-6.66394	2.99404e-24		AL2G10440	-6.92439	7.07644e-08		AL6G42800	-7.29817	4.96177e-08		AL1G29560	-7.11849	0.000726532
AL6G30280	-6.66251	2.25692e-21		AL7G21470	-6.91811	6.2308e-12		AL2G17300	-7.29631	0.00145019		AL6G29040	-7.11491	0.00727352
AL8G23920	-6.65614	7.38653e-07		AL4G37380	-6.91779	1.83109e-27		AL1G26170	-7.29315	1.13862e-111		AL8G26240	-7.11198	6.4685e-06
AL1G41840	-6.65516	3.44753e-17		AL9U12020	-6.91744	1.31697e-05		AL4G35510	-7.29164	4.8337e-46		AL5G13140	-7.10997	1.90765e-09
AL1G14120	-6.65403	2.90131e-14		AL8G26630	-6.91665	3.51689e-05		AL3G53270	-7.29154	3.11397e-253		AL5G21120	-7.10924	1.02902e-10
AL6G42370	-6.65169	4.25987e-10		AL5G25780	-6.91416	2.51242e-05		AL5G29850	-7.28851	3.38002e-14		AL1G59950	-7.10868	4.23799e-13
AL1G51650	-6.64951	0.00101224		AL4G32170	-6.91402	8.77396e-07		AL6G52220	-7.28815	0.000220425		AL3G25750	-7.10754	5.56739e-10
AL3G44480	-6.6487	3.73796e-14		AL1G64200	-6.91246	1.25316e-05		AL582U10010	-7.28686	8.98655e-18		AL8G35960	-7.10481	0.000945884
AL1G14540	-6.64783	0.000447221		AL2G26910	-6.91233	4.70451e-76		AL1G31160	-7.28536	5.63507e-07		AL2G38150	-7.10355	4.21712e-07
AL1G23020	-6.64725	8.59596e-10		AL2G20910	-6.90949	2.39527e-17		AL6G34070	-7.28493	6.8952e-19		AL3G50960	-7.10045	2.74315e-06
AL3G31980	-6.6451	2.14469e-17		AL1G16660	-6.90709	7.56264e-31		AL2G26760	-7.28086	2.46683e-09		AL1G43320	-7.09982	0.00129889
AL1G56240	-6.64002	1.96494e-07		AL3G42900	-6.89655	0.00302991		AL6G38300	-7.2793	5.98757e-14		AL8G23180	-7.09784	6.91236e-19
AL6G37910	-6.63581	3.93193e-09		AL7G23140	-6.89642	2.62332e-06		AL6G31500	-7.27698	2.42619e-08		AL4G20290	-7.09697	1.67765e-10
AL3G14050	-6.63461	7.16931e-20		AL2G20940	-6.89614	6.7325e-40		AL5G39600	-7.27596	2.87269e-08		AL3G43890	-7.09688	5.03068e-14
AL1G43700	-6.63385	2.8686e-07		AL7G27090	-6.89575	2.97813e-05		AL5G20860	-7.27441	1.00283e-05		AL4G39220	-7.09679	8.29101e-08
AL5G34260	-6.63347	6.50786e-62		AL4G19300	-6.89565	2.18027e-11		AL7G12520	-7.27332	8.86312e-13		AL1G44810	-7.09633	1.97493e-16
AL6G22700	-6.63197	3.34101e-05		AL4G45440	-6.89498	0.0004501		AL6G44880	-7.26884	0.0205447		AL8G13720	-7.09518	1.76568e-07
AL7G18890	-6.63095	5.57363e-06		AL6G46230	-6.89119	1.32449e-11		AL8G29300	-7.26815	1.68375e-05		AL1G28430	-7.09446	1.20368e-28
AL6G22290	-6.63037	9.18652e-07		AL5G24510	-6.88635	1.05123e-10		AL5G17020	-7.26629	2.82573e-10		AL7G34290	-7.09403	1.30793e-07
AL2G31490	-6.62976	4.80652e-22		AL1G60560	-6.88392	1.39678e-15		AL6G38270	-7.26252	1.52666e-19		AL1G57200	-7.091	1.86143e-25
AL5G11220	-6.6296	8.71045e-06		AL2G33410	-6.88243	6.88126e-33		AL6G25630	-7.26186	7.93504e-41		AL2G22370	-7.08844	2.82991e-07
AL2G35840	-6.62885	0.000332185		AL1G22830	-6.88235	6.03123e-08		AL4G44090	-7.25519	1.01852e-09		AL2G39650	-7.08307	4.23741e-41
AL3G32960	-6.62636	7.69978e-29		AL8G24540	-6.87211	6.63803e-07		AL5G25080	-7.24392	1.06258e-07		AL8G21970	-7.08223	1.57811e-39
AL1G35330	-6.62552	2.12153e-11		AL4G23060	-6.86744	9.99632e-10		AL2G26750	-7.24304	1.66434e-11		AL7G14820	-7.08145	0.000211546
AL5G32220	-6.62504	1.39175e-05		AL1G12160	-6.86695	1.85455e-18		AL6G39540	-7.24236	0.0186796		AL4G26160	-7.08055	0.00182553
AL6G45190	-6.62225	1.11443e-15		AL1G15600	-6.86694	1.2054e-49		AL7G47830	-7.24061	8.60047e-08		AL7G26700	-7.07426	4.99132e-06
AL8G15280	-6.62224	2.54719e-43		AL6G18140	-6.86673	1.1094e-23		AL84U10010	-7.23949	3.71708e-16		AL4G47440	-7.06806	5.3879e-24
AL2G20960	-6.62056	6.97584e-27		AL7G44060	-6.86665	0.00105627		AL6G14020	-7.23852	1.03476e-15		AL3G40850	-7.06539	1.53176e-08
AL6G48964	-6.61883	1.08651e-05		AL2G25390	-6.86627	1.00435e-30		AL8G42660	-7.23556	1.62929e-51		AL6G35080	-7.06439	0.000138189
AL6G45960	-6.61838	1.34346e-06		AL8G28950	-6.86571	4.99737e-34		AL1G11800	-7.23042	3.32893e-21		AL8G21750	-7.0643	5.62192e-35
AL8G27620	-6.61807	0.00126145		AL5G29300	-6.86448	0.000342969		AL3G51610	-7.2253	2.42623e-22		AL7G14880	-7.05866	2.24533e-19
AL1G49600	-6.61787	5.28707e-06		AL4G25260	-6.86324	0.00750077		AL6G18270	-7.2233	2.43591e-05		AL4G26760	-7.05806	3.06304e-09
AL5G36322	-6.6164	1.14149e-08		AL5G40950	-6.86247	2.39832e-24		AL3G38310	-7.22278	2.44889e-08		AL1G57400	-7.05694	4.74996e-07
AL8G38100	-6.61532	3.57443e-11		AL8G18570	-6.85811	1.43597e-18		AL7G26400	-7.21992	2.78213e-15		AL2G16640	-7.05631	0.00192984
AL8G10770	-6.61507	1.90461e-13		AL5G11180	-6.8548	1.14092e-16		AL4G13920	-7.21722	0.0013602		AL8G11850	-7.0533	3.18526e-19
AL5G29250	-6.61442	0.00768957		AL7G35050	-6.85338	6.26397e-38		AL1G35110	-7.21523	1.25159e-17		AL1G35820	-7.05248	4.71209e-05
AL1G35820	-6.61316	0.000164322		AL7G11000	-6.8526	1.24216e-08		AL4G45450	-7.21172	1.07859e-39		AL1G41890	-7.0464	1.48122e-22
AL2G23880	-6.61224	5.40104e-14		AL3G47990	-6.8491	1.49016e-43		AL4G22960	-7.21124	7.22825e-08		AL1G24590	-7.04531	2.02416e-06
AL1G42990	-6.61039	1.60145e-29		AL6G42440	-6.84881	3.68107e-07		AL7G31910	-7.20676	6.31294e-14		AL1G22890	-7.04529	3.79585e-17
AL2G18380	-6.60912	0.000322513		AL1G55640	-6.84808	1.56388e-06		AL3G43960	-7.20461	3.39391e-09		AL7G38890	-7.04206	2.7805e-07
AL6G12860	-6.60753	0.00412373		AL3G38240	-6.84755	4.86581e-17		AL4G21970	-7.20422	4.53038e-05		AL3G21670	-7.04155	4.47059e-37
AL6G34050	-6.60739	2.3515e-06		AL6G51910	-6.84336	6.39589e-20		AL4G16860	-7.20243	0.000420315		AL4G14860	-7.03985	8.4454e-20
AL6G44280	-6.60711	6.3666e-08		AL1G63260	-6.84094	3.4244e-37		AL3G12420	-7.19863	3.28494e-07		AL1G55310	-7.03902	2.93335e-05
AL6G15290	-6.60673	3.04683e-08		AL3G10490	-6.84054	1.27581e-90		AL4G13790	-7.19749	1.68169e-26		AL4G24190	-7.03494	1.01824e-08
AL5G23690	-6.60591	3.32927e-08		AL2G27590	-6.83968	1.38039e-29		AL1G15590	-7.19563	7.58043e-13		AL5G32080	-7.03461	1.83992e-07
AL4G14410	-6.60545	0.00253992		AL5G28640	-6.83759	2.16286e-05		AL7G22600	-7.19145	8.05641e-12		AL6G36430	-7.03444	3.75134e-09
AL6G35100	-6.60304	8.499e-11		AL4G44300	-6.83629	1.02577e-08		AL6G36420	-7.19136	1.82329e-05		AL5G37550	-7.03333	7.34695e-05
AL5G25910	-6.60299	0.0185705		AL1G45040	-6.83294	1.28219e-21		AL5G42340	-7.18914	7.04118e-06		AL3G16660	-7.02741	6.75826e-31
AL1G28500	-6.60295	1.26909e-07		AL2G27000	-6.83174	2.01738e-05		AL1G15750	-7.18908	5.51988e-90		AL3G54460	-7.02687	0.000701405
AL7G22340	-6.60195	3.29433e-11		AL1G12210	-6.82793	1.23857e-16		AL3G52770	-7.18766	0.0308682		AL6G29830	-7.02284	3.69113e-05
AL1G37290	-6.60004	4.0447e-29		AL6G17890	-6.82734	8.94798e-71		AL8G36030	-7.18615	3.79114e-06		AL7G23440	-7.02043	1.05867e-09
AL7G45810	-6.59893	1.6613e-07		AL6G45390	-6.82565	4.31068e-15		AL6G11470	-7.18262	4.31517e-56		AL4G16450	-7.02032	3.07686e-10
AL5G25170	-6.59776	0.00248152		AL4G29580	-6.82206	8.33148e-28		AL53U10060	-7.18183	0.000873957		AL5G32410	-7.01686	7.50105e-55
AL1G52270	-6.59687	0.00187004		AL6G35680	-6.81942	9.32032e-37		AL4G11220	-7.18085	0.00201771		AL3G41830	-7.01592	0.000585717
AL8G43200	-6.59634	0.000168423		AL5G34900	-6.81562	4.46457e-05		AL3G42880	-7.17385	5.46194e-05		AL1G15120	-7.01347	4.2522e-70
AL8G22970	-6.59605	3.66671e-20		AL8G15750	-6.8153	2.99996e-10		AL3G52270	-7.16934	2.57578e-20		AL7G26980	-7.01128	0.010199
AL3G26430	-6.59402	1.78553e-08		AL1G52690	-6.81484	0.00402521		AL2G29870	-7.16603	1.76768e-45		AL2G19690	-7.01028	0.0345555
AL1G64440	-6.58995	0.0373785		AL5G34590	-6.81056	0.00822885		AL7G43340	-7.16475	1.96077e-07		AL7G27220	-7.01017	0.0443164
AL4G15220	-6.58677	3.95359e-06		AL3G16870	-6.80815	2.3512e-67		AL5G12590	-7.16472	8.20547e-93		AL4G45960	-7.00883	1.06322e-45
AL7G11320	-6.58501	2.08746e-09		AL7G46830	-6.80441	0.000517629		AL3G12400	-7.16107	1.2107e-19		AL7G32360	-7.00814	5.39133e-08
AL4G31720	-6.58471	9.91492e-27		AL2G23880	-6.80371	9.66247e-15		AL5G25320	-7.16013	2.82336e-08		AL9U10190	-7.00808	1.15625e-15
AL8G11380	-6.58089	0.0123081		AL5G36570	-6.80274	1.12271e-41		AL1G65270	-7.15247	4.71399e-06		AL9U10860	-7.00544	2.99928e-24
AL2G26940	-6.57808	6.19012e-10		AL1G43360	-6.80223	3.40401e-26		AL2G19200	-7.14976	2.43059e-31		AL1G26110	-7.00508	5.43172e-14
AL6G26970	-6.57762	1.03289e-06		AL4G28120	-6.80138	1.02995e-05		AL2G29470	-7.1484	1.99497e-22		AL7G18960	-7.00499	1.15035e-06
AL8G24540	-6.5752	1.76851e-06		AL9U12010	-6.79937	4.16897e-21		AL5G13410	-7.14678	1.97615e-25		AL6G26870	-7.00421	4.44181e-35
AL1G32680	-6.56818	3.46293e-10		AL4G29000	-6.79874	1.82815e-09		AL8G44530	-7.14657	1.36185e-34		AL4G24960	-7.00314	2.2426e-17
AL6G21330	-6.56455	4.22915e-05		AL5G26350	-6.79857	1.28317e-09		AL6G23680	-7.14521	4.94899e-07		AL4G42400	-6.99915	0.000127333
AL8G11320	-6.56417	2.52159e-23		AL8G24920	-6.79592	9.57301e-05		AL8G12750	-7.14353	4.6336e-07		AL3G32190	-6.99794	1.17565e-09
AL4G23160	-6.56081	4.03448e-06		AL8G15440	-6.79505	2.68501e-09		AL7G34010	-7.14242	0.00020098		AL3G11000	-6.99641	2.4825e-11
AL9U11570	-6.56043	0.00186215		AL4G45590	-6.79261	2.74868e-06		AL6G18810	-7.13997	6.09435e-14		AL8G43450	-6.99535	1.6373e-12
AL4G27010	-6.55898	1.5167e-32		AL1G43410	-6.79223	1.5969e-07		AL2G25630	-7.13863	4.32723e-15		AL3G34450	-6.99433	0.0199156
AL6G44390	-6.55784	8.04284e-12		AL2G23900	-6.78994	2.13167e-09		AL3G44380	-7.1346	2.8491e-07		AL6G13950	-6.99386	2.69855e-06
AL6G28310	-6.55678	0.00011352		AL2G35890	-6.78827	2.85567e-17		AL7G52940	-7.13409	1.63087e-08		AL1G52390	-6.98912	7.39709e-05
AL6G37370	-6.55643	0.000833698		AL6G28960	-6.78763	9.05584e-26		AL5G33920	-7.12969	4.95536e-15		AL3G29470	-6.98883	0.000148843
AL1G58200	-6.55574	4.70274e-25		AL6G33540	-6.78546	1.77763e-07		AL6G13710	-7.12888	6.52536e-22		AL1G47860	-6.98669	5.40285e-65
AL2G15330	-6.55503	0.000172574		AL7G41440	-6.78455	0.000107097		AL1G21280	-7.12864	2.01267e-08		AL8G42260	-6.98651	1.86104e-09
AL4G42410	-6.55399	2.3692e-05		AL4G37980	-6.78409	4.51128e-16		AL1G59964	-7.12864	5.35982e-07		AL6G52290	-6.98409	2.30752e-95
AL7G47680	-6.55235	3.32987e-27		AL4G14410	-6.78328	0.0018716		AL1G12340	-7.12864	3.07475e-08		AL2G35360	-6.98245	2.68345e-108
AL6G40330	-6.55224	1.48055e-09		AL4G31880	-6.7823	2.93605e-09		AL7G30540	-7.12864	1.18076e-07		AL4G25660	-6.98163	1.00659e-11
AL2G17800	-6.55063	8.96656e-23		AL1G17720	-6.78027	9.55867e-07		AL5G30350	-7.12864	8.87612e-08		AL4G13570	-6.97651	1.37562e-32
AL7G15770	-6.54928	2.17785e-06		AL1G24580	-6.77998	6.85899e-10		AL5G13000	-7.12863	1.11816e-07		AL8G33810	-6.97561	1.9995e-08
AL8G12780	-6.54927	1.0296e-61		AL3G16240	-6.77731	2.0778e-23		AL3G47120	-7.12863	3.15585e-06		AL8G26720	-6.97419	6.77072e-13
AL5G16600	-6.54621	3.94334e-06		AL7G16300	-6.77704	6.53674e-23		AL6G37680	-7.12863	1.91697e-07		AL4G27500	-6.97401	8.72492e-15
AL4G26680	-6.54477	9.94802e-09		AL3G21290	-6.77666	3.15973e-05		AL4G27870	-7.12863	1.32741e-07		AL1G16640	-6.97272	6.32398e-22
AL4G35520	-6.54326	5.38783e-39		AL1G50480	-6.77665	4.4801e-15		AL3G27610	-7.12863	4.71102e-07		AL9U12110	-6.97122	4.67153e-30
AL5G14330	-6.54153	1.43957e-11		AL7G38540	-6.76963	8.06604e-32		AL8G44322	-7.12863	5.72225e-07		AL7G13440	-6.97084	1.5419e-25
AL5G27420	-6.54133	3.10969e-40		AL8G11040	-6.76715	3.95867e-05		AL4G23070	-7.12863	1.92779e-06		AL5G10300	-6.97018	1.49489e-06
AL4G46180	-6.54031	4.3076e-25		AL3G48980	-6.76674	4.4124e-08		AL7G33090	-7.12863	7.40336e-07		AL34U10100	-6.97016	0.000362859
AL4G43610	-6.53927	3.16043e-06		AL8G43930	-6.76359	3.86354e-17		AL2G35570	-7.12863	7.69385e-07		AL1G63660	-6.96864	2.19076e-08
AL5G41350	-6.53805	2.76905e-13		AL2G32660	-6.76314	1.21013e-05		AL3G36690	-7.12863	1.10592e-06		AL3G13460	-6.96817	0.0492187
AL4G23350	-6.5377	0.000226186		AL4G24560	-6.76288	0.00134165		AL8G39210	-7.12863	3.33831e-06		AL5G26630	-6.96711	2.98202e-05
AL2G17820	-6.53646	2.6154e-05		AL3G13710	-6.76238	3.99235e-05		AL7G38440	-7.12863	6.6978e-08		AL6G17730	-6.96585	7.06747e-09
AL4G28390	-6.53617	9.41775e-07		AL8G13930	-6.7607	6.90754e-05		AL2G10440	-7.12863	3.25262e-07		AL4G35110	-6.96216	5.76348e-17
AL3G41530	-6.53535	0.0047346		AL6G13150	-6.75815	4.72199e-09		AL4G42380	-7.12863	2.77224e-06		AL4G28810	-6.95981	0.045063
AL2G29100	-6.53405	9.85727e-07		AL3G31480	-6.75804	2.65849e-05		AL7G34350	-7.12863	7.39283e-08		AL7G43720	-6.95412	1.66732e-06
AL7G50270	-6.53249	6.65255e-07		AL3G43890	-6.75625	9.28869e-13		AL3G22150	-7.12863	6.62221e-07		AL3G21290	-6.9525	1.50851e-05
AL1G23110	-6.53151	1.13236e-07		AL4G31420	-6.75594	7.87149e-54		AL3G33050	-7.12863	7.76981e-06		AL8G20800	-6.95209	8.5843e-12
AL6G11810	-6.5315	5.27688e-43		AL7G52760	-6.75594	1.45574e-15		AL4G25680	-7.12863	4.04925e-05		AL2G31730	-6.95005	2.05966e-06
AL7G11310	-6.52879	3.22918e-19		AL4G35820	-6.75278	1.05222e-17		AL1G61520	-7.12863	2.10869e-07		AL1G22410	-6.94753	7.91466e-43
AL5G33790	-6.52617	0.000178728		AL4G20680	-6.74905	0.000244171		AL1G27460	-7.12863	2.87863e-06		AL1G39380	-6.94535	0.000388238
AL5G14320	-6.52583	6.76066e-08		AL2G20668	-6.74782	1.30158e-35		AL3G14170	-7.12863	6.08895e-05		AL1G23370	-6.94526	0.00131086
AL9U10390	-6.5242	0.000829945		AL2G33610	-6.74591	3.25842e-14		AL7G39650	-7.12863	9.35132e-05		AL1G24940	-6.94483	6.54857e-50
AL4G21720	-6.52389	4.75325e-07		AL3G26510	-6.74499	1.08594e-27		AL2G27000	-7.12863	2.09855e-05		AL1G25500	-6.94122	1.22224e-11
AL4G39680	-6.52203	1.49566e-08		AL3G17580	-6.74382	7.25263e-05		AL6G21330	-7.12863	2.1636e-05		AL1G32930	-6.93578	5.05174e-13
AL5G14850	-6.52044	0.000164324		AL1G28570	-6.74161	1.59881e-09		AL3G26750	-7.12863	2.1394e-05		AL284U10010	-6.93517	0.00260097
AL1G62220	-6.5203	1.41069e-05		AL163U10020	-6.7413	3.99945e-05		AL3G15050	-7.12863	1.40127e-05		AL123U10020	-6.9295	0.000583643
AL1G26310	-6.51949	2.51936e-13		AL7G27730	-6.74128	0.000233697		AL2G27710	-7.12863	5.07817e-05		AL6G42440	-6.92774	2.11185e-07
AL5G20220	-6.5193	2.7553e-09		AL5G23950	-6.73969	1.79478e-06		AL7G25520	-7.12863	3.08735e-05		AL5G18730	-6.92726	1.43271e-19
AL7G12210	-6.51875	0.0189549		AL6G53130	-6.73614	2.88651e-13		AL2G24170	-7.12863	4.05267e-06		AL77U10060	-6.92652	2.55933e-05
AL8G15030	-6.51449	1.58821e-08		AL5G28100	-6.73543	0.000368003		AL8G24920	-7.12863	7.55091e-05		AL8G28080	-6.92644	1.71931e-31
AL1G49360	-6.51293	0.00543306		AL6G24330	-6.73256	1.64288e-80		AL8G29160	-7.12863	3.19665e-06		AL5G26710	-6.92536	1.20863e-13
AL2G38480	-6.51057	1.06172e-11		AL2G41330	-6.73006	2.37487e-83		AL5G37980	-7.12863	7.37923e-05		AL5G26620	-6.92508	7.14013e-07
AL1G62580	-6.50991	0.000132966		AL4G46750	-6.72991	2.54342e-07		AL3G52860	-7.12863	0.000202369		AL1G59380	-6.92423	1.61423e-07
AL1G20450	-6.50918	7.9803e-51		AL3G48060	-6.72982	5.13387e-06		AL6G52020	-7.12863	0.00012366		AL6G28540	-6.92004	4.09388e-33
AL1G51250	-6.5077	1.84528e-05		AL7G48040	-6.72407	3.12233e-06		AL5G39510	-7.12863	7.35088e-05		AL4G15960	-6.91799	2.14393e-05
AL3G36150	-6.49797	2.86783e-05		AL2G17070	-6.72042	6.74643e-08		AL7G27730	-7.12863	0.000149775		AL3G13600	-6.91683	3.16848e-08
AL1G56200	-6.49729	4.72769e-08		AL4G30300	-6.72034	9.79121e-06		AL1G40520	-7.12863	0.000488813		AL3G10270	-6.91241	2.17759e-24
AL4G12380	-6.49578	0.00116868		AL1G36450	-6.7201	1.26469e-06		AL2G13760	-7.12863	0.000208815		AL3G42860	-6.90685	1.83509e-05
AL2G26650	-6.49457	0.000204648		AL7G16280	-6.7192	1.62189e-07		AL7G31180	-7.12863	0.000207386		AL6G26970	-6.906	2.44112e-07
AL5G31240	-6.49267	8.85586e-14		AL2G29420	-6.71876	0.000212739		AL8G26630	-7.12863	4.38029e-05		AL3G46910	-6.90546	0.00154148
AL7G48500	-6.49162	5.45705e-12		AL3G22620	-6.71731	0.00105823		AL6G33980	-7.12863	1.90797e-05		AL3G39660	-6.90537	8.47434e-10
AL3G13730	-6.48891	1.70557e-06		AL2G40870	-6.71694	1.91591e-05		AL1G23120	-7.12863	0.00049877		AL1G64200	-6.90473	1.13592e-05
AL400U10010	-6.48878	5.74673e-10		AL1G20774	-6.71686	3.04254e-10		AL3G46830	-7.12863	2.97845e-05		AL5G32160	-6.89141	2.08943e-23
AL1G62670	-6.48646	7.24933e-05		AL7G36760	-6.71095	0.00777814		AL6G47130	-7.12863	0.00053395		AL1G34070	-6.89078	3.19084e-26
AL1G26020	-6.48622	2.42534e-15		AL7G14040	-6.71086	2.0597e-08		AL4G14420	-7.12863	0.000110425		AL6G13470	-6.88815	7.02528e-15
AL5G26490	-6.48548	6.03346e-11		AL8G16270	-6.70898	7.30311e-31		AL2G28330	-7.12863	0.000400145		AL2G29940	-6.88755	7.32175e-28
AL2G18750	-6.48468	0.0126865		AL8G27750	-6.70887	0.00353199		AL5G27300	-7.12863	0.000975358		AL3G26260	-6.88741	4.44167e-12
AL3G41830	-6.4846	0.00176287		AL1G25260	-6.70875	0.000128761		AL6G16030	-7.12863	0.000932856		AL8G36790	-6.88691	5.97891e-55
AL2G17970	-6.48205	1.67414e-32		AL5G15290	-6.70683	4.25698e-27		AL1G49980	-7.12863	0.000207679		AL6G30620	-6.88689	4.66938e-05
AL3G14080	-6.47707	1.13771e-06		AL6G33610	-6.70545	8.55718e-14		AL6G37120	-7.12863	0.000118184		AL3G42140	-6.88543	2.46539e-06
AL4G38740	-6.47626	3.98407e-05		AL5G39220	-6.70083	0.0014843		AL7G21690	-7.12863	2.64395e-05		AL1G60510	-6.88383	7.83071e-26
AL3G42680	-6.47506	1.65637e-06		AL7G38890	-6.69909	1.34285e-06		AL6G47460	-7.12863	0.000411777		AL1G52690	-6.88282	0.00351241
AL1G66330	-6.47467	0.000192723		AL3G15260	-6.69862	1.03244e-18		AL6G13810	-7.12863	0.000444117		AL5G21560	-6.87801	3.86265e-05
AL807U10010	-6.47416	3.75221e-06		AL3G34170	-6.6971	0.000443764		AL5G25150	-7.12863	0.000717354		AL4G11340	-6.87704	0.0151624
AL2G26060	-6.47172	0.000432995		AL7G23130	-6.69677	0.000236847		AL1G24220	-7.12863	0.000571038		AL8G12680	-6.86457	3.55327e-12
AL3G48060	-6.47122	1.04708e-05		AL5G27770	-6.69668	7.01773e-09		AL7G11630	-7.12863	0.00127486		AL7G21450	-6.86375	3.24647e-14
AL1G64200	-6.4706	4.7625e-05		AL6G28270	-6.69383	2.26314e-22		AL5G21030	-7.12863	0.000399028		AL7G10640	-6.85984	2.6657e-28
AL1G56920	-6.47047	0.00167957		AL4G23730	-6.6923	0.0306536		AL123U10020	-7.12862	0.000572633		AL2G31760	-6.85911	6.20078e-33
AL7G23500	-6.4704	9.26467e-07		AL7G27010	-6.69009	3.9098e-09		AL8G29690	-7.12862	0.00286364		AL277U10020	-6.85775	0.00550484
AL1G30440	-6.47022	3.9992e-07		AL5G19870	-6.68974	9.96073e-06		AL5G44570	-7.12862	0.00209635		AL3G22850	-6.85666	1.65252e-09
AL2G12640	-6.46996	5.22783e-05		AL6G31500	-6.68932	4.11381e-08		AL6G50820	-7.12862	0.001159		AL1G32500	-6.85474	2.4745e-14
AL6G38000	-6.46903	2.92842e-05		AL3G20710	-6.68754	5.06035e-16		AL1G29410	-7.12862	0.00297887		AL1G21560	-6.85284	1.56737e-51
AL3G10080	-6.46764	1.30188e-08		AL2G21110	-6.68651	0.0286925		AL2G35920	-7.12862	0.000776731		AL8G15750	-6.85127	2.12295e-10
AL7G30570	-6.46656	1.16814e-06		AL5G18920	-6.68609	2.35817e-05		AL2G14360	-7.12862	0.00188495		AL3G11330	-6.84735	4.21108e-14
AL3G17090	-6.46348	6.49884e-07		AL6G34500	-6.68314	1.50926e-05		AL6G24990	-7.12862	0.0019806		AL6G34170	-6.84575	3.04279e-09
AL1G16840	-6.46313	2.44097e-07		AL1G22630	-6.68304	5.65462e-34		AL1G45400	-7.12862	0.00275514		AL6G25040	-6.84429	2.89218e-05
AL7G42730	-6.46129	1.45652e-06		AL3G11500	-6.68264	2.1524e-08		AL1G14840	-7.12862	0.00305072		AL1G35800	-6.84105	1.58411e-07
AL2G28970	-6.45928	0.000143406		AL5G40100	-6.6771	2.74318e-15		AL4G46620	-7.12862	0.000755584		AL7G21290	-6.83748	1.82372e-29
AL7G12470	-6.45726	4.61103e-18		AL6G38270	-6.67697	2.21214e-17		AL7G13850	-7.12862	0.00729954		AL3G44180	-6.83225	4.44432e-06
AL8G24530	-6.45517	0.000208956		AL6G46220	-6.67538	4.74602e-06		AL7G49240	-7.12862	0.00676489		AL5G24270	-6.83204	7.90553e-18
AL1G22680	-6.45382	5.96391e-06		AL3G35180	-6.6748	2.22214e-26		AL1G23240	-7.12862	0.00965253		AL4G46240	-6.83098	7.08834e-13
AL3G47700	-6.45323	7.84492e-05		AL6G26970	-6.67467	8.96682e-07		AL5G26040	-7.12862	0.00397051		AL4G23500	-6.82947	9.39431e-32
AL3G48190	-6.45162	0.000164508		AL6G36820	-6.67335	1.74712e-06		AL1G13260	-7.12862	0.00895014		AL1G51080	-6.82753	9.68173e-10
AL5G19860	-6.45115	1.16033e-30		AL6G12030	-6.67058	5.04218e-16		AL2G11770	-7.12862	0.011737		AL2G38090	-6.82405	2.60965e-30
AL1G59270	-6.45091	5.25348e-09		AL2G39230	-6.6695	4.83729e-16		AL1G14890	-7.12862	0.0109758		AL2G30960	-6.82348	0.00175428
AL3G36210	-6.44852	7.53517e-05		AL2G23250	-6.6681	0.000785529		AL3G17410	-7.12862	0.0104092		AL8G36810	-6.82304	1.50481e-25
AL2G10450	-6.44592	2.03134e-20		AL6G38220	-6.66792	1.40953e-18		AL5G39750	-7.12862	0.0167447		AL7G14500	-6.81968	1.10096e-08
AL8G19190	-6.44312	1.80188e-05		AL1G11800	-6.66668	1.0433e-18		AL8G13630	-7.12861	0.00980457		AL6G18060	-6.81541	2.94187e-06
AL5G15860	-6.44209	6.053e-06		AL3G40150	-6.66611	0.00497926		AL7G52840	-7.12861	0.0164079		AL3G16290	-6.81219	9.61144e-36
AL7G51220	-6.44046	2.07331e-12		AL5G31390	-6.66599	2.17201e-11		AL7G35310	-7.12861	0.0172367		AL6G11850	-6.81197	8.70956e-29
AL3G14310	-6.43885	0.0224035		AL6G46350	-6.66593	1.88907e-06		AL8G21760	-7.12861	0.0201008		AL1G63270	-6.81029	1.72847e-09
AL4G36660	-6.43811	0.00320871		AL7G43940	-6.6656	1.93707e-08		AL5G21260	-7.12861	0.0186719		AL4G33830	-6.808	6.42934e-05
AL8G32550	-6.43749	3.67766e-12		AL7G37450	-6.66422	6.39565e-23		AL3G18680	-7.12861	0.036187		AL7G41440	-6.80594	9.14087e-05
AL2G27000	-6.4364	6.27288e-05		AL8G28610	-6.65878	3.68945e-06		AL4G13600	-7.1286	0.0497766		AL5G31480	-6.8042	4.46774e-11
AL3G14270	-6.43622	1.92787e-14		AL6G35420	-6.65829	0.00326511		AL2G19650	-7.1286	0.0439127		AL6G19830	-6.80328	4.15348e-21
AL7G41440	-6.43615	0.000250011		AL3G18010	-6.65828	1.41573e-12		AL1G35070	-7.1285	3.81799e-13		AL4G25160	-6.80213	3.20973e-20
AL5G31860	-6.43588	4.94949e-07		AL7G51920	-6.6551	1.22938e-14		AL6G17794	-7.12224	2.8061e-08		AL6G22690	-6.80201	1.21509e-11
AL6G36420	-6.43334	7.35204e-05		AL5G14850	-6.65503	0.000130354		AL6G22080	-7.12221	1.74344e-10		AL2G31490	-6.80179	2.80228e-23
AL1G47090	-6.42848	4.23505e-17		AL1G17030	-6.65373	1.24471e-06		AL1G26510	-7.12078	2.23739e-05		AL4G12220	-6.80152	3.83647e-21
AL4G23710	-6.4265	0.000146768		AL1G12310	-6.65214	0.000143823		AL1G37300	-7.12072	1.31347e-62		AL1G18180	-6.80069	9.27647e-11
AL8G17430	-6.42646	2.07231e-07		AL5G25910	-6.65119	0.0169845		AL1G40000	-7.1205	9.66646e-16		AL5G28480	-6.7994	3.49698e-12
AL3G26180	-6.42326	4.2136e-10		AL5G23490	-6.64942	4.20904e-05		AL8G13050	-7.11956	4.82189e-09		AL6G52250	-6.79365	2.71943e-16
AL3G37330	-6.42131	0.000159694		AL7G30170	-6.64835	1.11578e-37		AL1G58800	-7.11941	4.55689e-08		AL4G36950	-6.7921	6.60502e-08
AL1G15120	-6.42102	1.43584e-58		AL1G10790	-6.64707	0.000108002		AL3G19790	-7.11824	2.62572e-12		AL7G31020	-6.79088	3.63621e-36
AL3G43890	-6.42069	1.48665e-11		AL2G38240	-6.64596	2.12363e-07		AL3G10510	-7.11636	3.98487e-123		AL1G35700	-6.78845	0.0145647
[truncated: 16,832 more rows]
